# Supplementary material for: Metabolism and Development during Conidial Germination in Response to a Carbon-Nitrogen-Rich Synthetic or a Natural Source of Nutrition in Neurospora crassa
Source: mBio. 2019 Mar 26;10(2):e00192-19. doi: 10.1128/mBio.00192-19 (PMC6437048; doi:10.1128/mBio.00192-19)
Supplement: TABLE S2 [file mBio.00192-19-st002.xlsx]

## Sheet: Sheet1
Supplemental table S2: Analyses of RNAseq data (S2A: lines 3-28, S2B: lines 31-9764; S2C: lines 9768-19501).
Supplemental table S2A. Summary of RNA seq dataand mapping quality.
1. Raw reads for samples collected on BM.
Replicates	x1	x2	x3	x1	x2	x3	x1	x2	x3	x1	x2	x3	Average	well measured genes
Cultural condition	BM	BM	BM	BM	BM	BM	BM	BM	BM	BM	BM	BM
mapped	90475839	72246324	75100534	78855545	41222706	63461709	88256196	87188795	62757939	70327223	66084682	69094577	7.20893e+07	9167
__no_feature	4009997	3102374	3736771	3439834	1426280	2155148	3383660	3048534	2471089	2412560	2878918	3009817	2.92292e+06
__ambiguous	17614	14686	14490	15822	6880	9539	11797	11954	6927	8776	8319	8197	11250.1
__too_low_aQual	0	0	0	0	0	0	0	0	0	0	0	0	0
__not_aligned	0	0	0	0	0	0	0	0	0	0	0	0	0
__alignment_not_unique	0	0	0	0	0	0	0	0	0	0	0	0	0
total reads	94503450	75363384	78851795	82311201	42655866	65626396	91651653	90249283	65235955	72748559	68971919	72112591	7.50235e+07
mapped%	95.7381	95.864	95.2426	95.8017	96.6402	96.7015	96.2953	96.6089	96.2015	96.6716	95.8139	95.8149	96.089
2. Raw reads for samples collected on MSM.
Replicates	x1	x2	x3	x1	x2	x3	x1	x2	x3	x1	x2	x3	Average	well measured genes
Culture condition	maple1	maple1	maple1	maple2	maple2	maple2	maple3	maple3	maple3	maple4	maple4	maple4
mapped	68793272	70523716	73177878	68099658	81213521	65202494	89446169	66548080	44549012	70866272	64413676	38995230	6.68191e+07	9202
__no_feature	4059998	2586161	2817796	2302180	3502166	3997953	3023314	2757317	2989547	3275775	3756303	1620897	3.05745e+06
__ambiguous	10021	17143	15937	10654	16245	13724	23094	17490	8750	28916	17558	15085	16218.1
__too_low_aQual	0	0	0	0	0	0	0	0	0	0	0	0	0
__not_aligned	0	0	0	0	0	0	0	0	0	0	0	0	0
__alignment_not_unique	0	0	0	0	0	0	0	0	0	0	0	0	0
total reads	72863291	73127020	76011611	70412492	84731932	69214171	92492577	69322887	47547309	74170963	68187537	40631212	6.98928e+07
mapped%	94.4142	96.44	96.272	96.7153	95.8476	94.204	96.7063	95.9973	93.6941	95.5445	94.4655	95.9736	95.6023
Supplemental table S2B: LOX measurements for Bird medium cultures across 4 stages of conidia germination; KOG function annotations, early light response (ELI), late light response (LLI, predicted MAPK signaling function and predicted Transcription Factors (TFs) were provided.
					P-value	P-value	P-value	(-)2.5% CI	(-)2.5% CI	(-)2.5% CI	(-)2.5% CI	(+)2.5% CI	(+)2.5% CI	(+)2.5% CI	(+)2.5% CI
Gene	bird1	bird2	bird3	bird4	bird1>bird2	bird2>bird3	bird3>bird4	(-)97.5%[bird1]	(-)97.5%[bird2]	(-)97.5%[bird3]	(-)97.5%[bird4]	(+)97.5%[bird1]	(+)97.5%[bird2]	(+)97.5%[bird3]	(+)97.5%[bird4]	Acceptance Ratio	Density of Best Log-Likelihood	Common Name	kogdefline	kogClass	kogGroup	light response	MAPK signaling pathway - yeast - Neurospora crassa	TF-character	TF-name	TF-phenotypes	KO with phenotypes in conidial germination identified in this study
NCU00003	2.14469	1.82519	1.081	1	1	1	0.881	0.106885	0.102618	0.082312	0.0836944	0.104547	0.107027	0.0790845	0.0906286	0.324224(TRUE)	-37149.7	NCU00003
NCU00004	1	1.18725	1.18462	1.09779	0	0.572	1	0.017651	0.0193053	0.0189896	0.0205728	0.018166	0.0201529	0.0195698	0.0190912	0.353153(TRUE)	-428034	NCU00004
NCU00005	1.32707	1	1.1362	1.11964	1	0	0.665	0.0479033	0.0430739	0.0487536	0.0472085	0.0497971	0.049965	0.0449666	0.0501794	0.184284(TRUE)	-84443.7	NCU00005	Predicted G-protein coupled receptor	Signal transduction mechanisms	CELLULAR PROCESSES AND SIGNALING
NCU00006	1.05523	1.19005	1.22268	1	0	0.01	1	0.0146302	0.0171266	0.0146959	0.0145962	0.0153849	0.0167275	0.0157214	0.0139857	0.246647(TRUE)	-590062	NCU00006	Heterochromatin-associated protein HP1 and related CHROMO domain proteins	Chromatin structure and dynamics	INFORMATION STORAGE AND PROCESSING
NCU00007	2.16138	2.08205	1.55983	1	1	1	1	0.0254935	0.026814	0.0225301	0.0196835	0.0293476	0.0241831	0.0218813	0.0212072	0.267968(TRUE)	-580866	NCU00007
NCU00008	1	1.32996	2.39154	2.58892	0	0	0	0.0195638	0.0213739	0.0264026	0.028111	0.0183342	0.0237923	0.0252818	0.0244132	0.252352(TRUE)	-685168	NCU00008	Protein transporter of the TRAM (translocating chain-associating membrane) superfamily	Intracellular trafficking, secretion, and vesicular transport	CELLULAR PROCESSES AND SIGNALING
NCU00009	0	0	1	0	0.5	0	1	0	0	0.988773	0	0	0	13201.7	0	0.252252(TRUE)	-20.2886	NCU00009
NCU00010	4.96697	3.2873	1.35129	1	1	1	1	0.0222186	0.0257346	0.0159378	0.0162214	0.0298361	0.0244972	0.0184404	0.0158765	0.151952(TRUE)	-1458080	NCU00010	Heavy metal exporter HMT1, ABC superfamily	Inorganic ion transport and metabolism	METABOLISM
NCU00011	11	4.46592	1.41015	1	1	0.999	0.745	1.67219	1.28064	0.671066	0.575314	1.40461	1.60515	0.883241	0.899479	0.359359(TRUE)	-2043.03	NCU00011
NCU00013	1.16246	1.00933	1.32766	1	0.781	0.064	0.94	0.224866	0.252147	0.232052	0.223659	0.250576	0.255377	0.258449	0.25637	0.284284(TRUE)	-3937.1	NCU00013
NCU00014	1.46452	1	1.02083	1.00079	1	0.12	0.894	0.023982	0.0216506	0.0199392	0.0229034	0.0267337	0.023989	0.0219962	0.0223315	0.438438(TRUE)	-321530	NCU00014
NCU00015	2.42374	1.5877	1	1.07221	1	1	0.05	0.0662516	0.0714984	0.0518359	0.0549178	0.073746	0.0679711	0.0589687	0.0597377	0.246847(TRUE)	-79571.8	NCU00015
NCU00017	7.77324	4.0189	1.56143	1	1	1	0.999	0.462983	0.392012	0.246114	0.214521	0.409599	0.449997	0.288015	0.250417	0.364965(TRUE)	-13920.8	NCU00017						Zn(II)2Cys6
NCU00018	2.58828	1	1.24168	1.78725	1	0	0	0.0203651	0.0138827	0.0137775	0.0160759	0.0170883	0.0147049	0.0142611	0.0167154	0.288689(TRUE)	-1160040	NCU00018	AAA+-type ATPase	Posttranslational modification, protein turnover, chaperones	CELLULAR PROCESSES AND SIGNALING
NCU00019	1	1.24882	1.49338	1.16871	0	0	1	0.0186869	0.0234128	0.0224226	0.0215693	0.0203665	0.021823	0.023815	0.0238897	0.39019(TRUE)	-387220	NCU00019	Transcription factor of the Forkhead/HNF3 family	Transcription	INFORMATION STORAGE AND PROCESSING
NCU00021	1.9157	1.58477	1.14153	1	1	1	1	0.00738211	0.00728395	0.00637121	0.00616662	0.00784224	0.00722009	0.00601166	0.00615755	0.215516(TRUE)	-3889050	NCU00021	Uncharacterized protein CLU1/cluA/TIF31 involved in mitochondrial morphology/distribution, also found associated with eIF-3	General function prediction only	POORLY CHARACTERIZED
NCU00022	1.22342	1.31817	1.0936	1	0	1	1	0.0284289	0.0323752	0.0277424	0.0254405	0.0288338	0.0299236	0.0271851	0.0292174	0.289289(TRUE)	-230576	NCU00022	Chitinase	Carbohydrate transport and metabolism	METABOLISM
NCU00023	1.75618	1.65013	1.1868	1	1	1	1	0.00907537	0.00956086	0.00795313	0.00857388	0.00863022	0.00959445	0.00973903	0.00837507	0.427828(TRUE)	-2539340	NCU00023	Ferric reductase, NADH/NADPH oxidase and related proteins	Secondary metabolites biosynthesis, transport and catabolism	METABOLISM
NCU00024	1.97945	1.32092	1.03116	1	1	1	0.771	0.0649084	0.0609448	0.0542158	0.0561832	0.0644435	0.0641088	0.0553807	0.0577145	0.183083(TRUE)	-70882	NCU00024	Predicted Yippee-type zinc-binding protein	General function prediction only	POORLY CHARACTERIZED
NCU00025	1.2753	1	1.14648	1.05702	1	0	1	0.0293824	0.0267597	0.0273866	0.0267381	0.0271185	0.0282891	0.0279033	0.0285272	0.468869(TRUE)	-217307	NCU00025	Predicted integral membrane protein	General function prediction only	POORLY CHARACTERIZED
NCU00026	1.86897	2.29587	1.7381	1	0	1	1	0.0495624	0.0564185	0.0533552	0.0425325	0.0582768	0.0628562	0.0487906	0.04956	0.152553(TRUE)	-149690	NCU00026
NCU00027	1	1.40218	1.47491	1.13388	0	0.002	1	0.0237683	0.0286675	0.0278976	0.026554	0.0229888	0.028809	0.0237663	0.0289843	0.279379(TRUE)	-281044	NCU00027
NCU00028	1	1.38654	2.10337	2.02144	0	0	1	0.0133689	0.0173459	0.0203191	0.0179791	0.0170788	0.0194962	0.0190965	0.0211756	0.226927(TRUE)	-878293	NCU00028	Sorbitol dehydrogenase	Secondary metabolites biosynthesis, transport and catabolism	METABOLISM
NCU00029	1	1.15458	1.65658	1.82922	0	0	0	0.0277149	0.0317139	0.0310496	0.0381875	0.0253516	0.0311875	0.0338847	0.0347182	0.364565(TRUE)	-250325	NCU00029	Zinc transporter and related ZIP domain-containing proteins	Inorganic ion transport and metabolism	METABOLISM
NCU00030	1.26442	1.05927	1	1.10652	1	1	0	0.0165391	0.0178084	0.0170531	0.018235	0.0192242	0.0198714	0.016859	0.0159325	0.228729(TRUE)	-509471	NCU00030	Mitochondrial endonuclease	Nucleotide transport and metabolism	METABOLISM
NCU00031	3.35547	4.05224	2.78568	1	0.119	0.994	1	0.581145	0.655411	0.511757	0.328678	0.64806	0.693084	0.550021	0.430077	0.254955(TRUE)	-4290.2	NCU00031
NCU00032	1.24692	1.3761	1.16259	1	0	1	1	0.0277118	0.0297838	0.0248958	0.0265103	0.028693	0.0315739	0.0282089	0.0267546	0.443243(TRUE)	-245485	NCU00032
NCU00033	1.20176	1.525	1	1.08365	0	1	0.106	0.0806752	0.0913817	0.0728437	0.0855258	0.089031	0.100775	0.081573	0.0857019	0.286687(TRUE)	-30899.2	NCU00033
NCU00034	1	1.38509	2.02072	2.09792	0	0	0.035	0.0330363	0.0438236	0.0466893	0.046253	0.0368701	0.0454169	0.047479	0.0466883	0.476577(TRUE)	-175628	NCU00034	Farnesyl cysteine-carboxyl methyltransferase	Posttranslational modification, protein turnover, chaperones	CELLULAR PROCESSES AND SIGNALING
NCU00035	1.59598	1	1.57792	2.07436	1	0	0	0.0644817	0.0570415	0.0589223	0.0643382	0.0601074	0.0562861	0.0622679	0.0699997	0.194294(TRUE)	-94364.9	NCU00035	Sterol O-acyltransferase/Diacylglycerol O-acyltransferase	Lipid transport and metabolism	METABOLISM
NCU00037	1.00527	1	1.1394	1.08003	0.575	0	0.998	0.0214453	0.022707	0.0225856	0.0230092	0.0221087	0.0234716	0.0232223	0.0248405	0.233934(TRUE)	-262784	NCU00037	Polyadenylation factor I complex, subunit PFS2	RNA processing and modification	INFORMATION STORAGE AND PROCESSING
NCU00038	1.35612	1.58704	1.1122	1	0	1	1	0.0188412	0.0246562	0.018949	0.0191121	0.0217452	0.0245989	0.0185413	0.0211095	0.307808(TRUE)	-452760	NCU00038	FOG: Zn-finger	General function prediction only	POORLY CHARACTERIZED
NCU00039	1.73948	1.26041	1	1.12917	0.748	0.698	0.41	0.724129	0.688604	0.576411	0.601272	0.891356	0.872546	0.750153	0.845806	0.395395(TRUE)	-527.274	NCU00039	beta-1,6-N-acetylglucosaminyltransferase, contains WSC domain	Carbohydrate transport and metabolism	METABOLISM
NCU00040	1.37588	1.34072	1.05488	1	1	1	1	0.00530278	0.00614318	0.00455937	0.00506932	0.00598507	0.00497952	0.00533517	0.00469401	0.377878(TRUE)	-5030990	NCU00040	Translation initiation factor 3, subunit a (eIF-3a)	Translation, ribosomal structure and biogenesis	INFORMATION STORAGE AND PROCESSING
NCU00041	1	1.06027	1.23459	1.21448	0	0	0.999	0.00740598	0.00864556	0.00894753	0.00863257	0.00795839	0.00788038	0.00847344	0.00867757	0.416717(TRUE)	-1934200	NCU00041					gng-1; guanine nucleotide-binding protein subunit gamma [KO:K07973]
NCU00042	1.45966	1	1.04103	1.30826	1	0.134	0	0.0479657	0.0466241	0.0460653	0.0541514	0.0503951	0.0504021	0.0450411	0.0492187	0.178178(TRUE)	-91407	NCU00042
NCU00043	1	1.09608	1.19731	1.17684	0	0	1	0.00564525	0.00657183	0.0058257	0.00653417	0.00526836	0.00598316	0.00673223	0.00670117	0.451251(TRUE)	-3315690	NCU00043	Serine/threonine specific protein phosphatase PP1, catalytic subunit	General function prediction only	POORLY CHARACTERIZED
NCU00045	1.47307	1.38989	1.05381	1	0.996	1	0.98	0.0341764	0.0352391	0.0316984	0.0324479	0.0381948	0.0375174	0.0320077	0.0344868	0.40971(TRUE)	-178064	NCU00045	PHD finger protein BR140/LIN-49	General function prediction only	POORLY CHARACTERIZED
NCU00046	1.44039	1.63105	1.26228	1	0	1	1	0.0165063	0.0174254	0.01339	0.012602	0.0152347	0.0175445	0.0142403	0.0154135	0.353854(TRUE)	-893709	NCU00046	Nischarin, modulator of integrin alpha5 subunit action	Signal transduction mechanisms	CELLULAR PROCESSES AND SIGNALING
NCU00047	3.8446	3.00006	1.49323	1	0.942	1	0.936	0.545118	0.553744	0.404464	0.332776	0.569716	0.575436	0.477457	0.433366	0.27988(TRUE)	-3697.33	NCU00047
NCU00048	1	1.63207	3.16741	1.44274	0.124	0.013	0.997	0.434096	0.632263	0.739614	0.600547	0.665285	0.754941	0.782018	0.697225	0.466867(TRUE)	-1286.64	NCU00048
NCU00050	1	1.14582	1.08561	1.11421	0	1	0	0.00662723	0.00795567	0.00716262	0.00791645	0.0069993	0.00778428	0.00708504	0.00758523	0.468569(TRUE)	-2175610	NCU00050	Dihydrolipoamide acetyltransferase	Energy production and conversion	METABOLISM
NCU00051	1.01368	1	1.20843	1.2564	0.918	0	0	0.0113945	0.0123977	0.0120586	0.0128106	0.0106402	0.0118056	0.0123207	0.0133613	0.236637(TRUE)	-1047370	NCU00051
NCU00052	1.26529	2.07418	1.98682	1	0.179	0.527	0.901	0.673021	0.982838	0.852853	0.61435	0.994526	1.1598	1.09415	0.989155	0.386787(TRUE)	-509.439	NCU00052	Predicted L-carnitine dehydratase/alpha-methylacyl-CoA racemase	Lipid transport and metabolism	METABOLISM
NCU00054	3.68206	3.67097	1.3915	1	0.508	1	1	0.184644	0.200124	0.124824	0.124422	0.199337	0.205329	0.145615	0.112046	0.345846(TRUE)	-31568.6	NCU00054
NCU00055	2.1856	1.30036	1.65423	1	0.949	0.231	0.938	0.589904	0.512663	0.533065	0.428164	0.625133	0.664428	0.634005	0.568305	0.462362(TRUE)	-1372.28	NCU00055
NCU00056	1.03534	1	1.39464	1.43186	0.952	0	0.052	0.0242264	0.0265113	0.02457	0.028093	0.0250704	0.0267068	0.0268185	0.0290548	0.414615(TRUE)	-273606	NCU00056	3-oxoacyl-(acyl-carrier-protein) synthase (I and II)	Lipid transport and metabolism	METABOLISM
NCU00057	1.01473	1	1.44029	1.73069	0.825	0	0	0.0168456	0.0205676	0.0229215	0.023619	0.0190761	0.0201709	0.0205815	0.0220946	0.285185(TRUE)	-452124	NCU00057	Ubiquinol cytochrome c reductase assembly protein CBP3	Energy production and conversion	METABOLISM
NCU00059	1.24602	1.41742	1.18661	1	0	1	1	0.0159	0.0179625	0.0145102	0.0148648	0.0150125	0.0170449	0.0150913	0.0142968	0.429029(TRUE)	-729593	NCU00059	Polyadenylate-binding protein (RRM superfamily)	Translation, ribosomal structure and biogenesis	INFORMATION STORAGE AND PROCESSING
NCU00060	1.37582	1.20536	1.14783	1	1	0.998	1	0.0210814	0.0245164	0.0214553	0.0208323	0.0232499	0.0216573	0.0195117	0.0206874	0.341842(TRUE)	-369797	NCU00060	FOG: Low-complexity	Function unknown	POORLY CHARACTERIZED
NCU00061	1.66517	2.12226	1.736	1	0	1	1	0.0699694	0.0767558	0.0719111	0.0602908	0.0717433	0.0850835	0.0690314	0.0599856	0.158058(TRUE)	-78156.3	NCU00061
NCU00064	1.92116	1.92934	1.34483	1	0.305	1	1	0.0158306	0.0167587	0.0116618	0.0108648	0.0158325	0.013629	0.0122808	0.012937	0.181882(TRUE)	-1444480	NCU00064	Nuclear receptor coregulator SMRT/SMRTER, contains Myb-like domains	Transcription	INFORMATION STORAGE AND PROCESSING
NCU00065	2.59	2.10056	1.18257	1	1	1	1	0.0261351	0.0261632	0.0179446	0.0174823	0.0248442	0.0287305	0.0202501	0.0192152	0.254254(TRUE)	-687878	NCU00065	tRNA-dihydrouridine synthase	Translation, ribosomal structure and biogenesis	INFORMATION STORAGE AND PROCESSING
NCU00066	1	1.1355	1.13333	1.16414	0	0.572	0.015	0.0136976	0.0172599	0.0173633	0.01729	0.0162237	0.0180447	0.0170197	0.017103	0.355756(TRUE)	-494402	NCU00066	Uncharacterized conserved protein	General function prediction only	POORLY CHARACTERIZED
NCU00067	1.12344	1	1.48314	1.60173	1	0	0	0.0184185	0.0178305	0.0205807	0.023729	0.0198253	0.0206464	0.021614	0.0239481	0.248849(TRUE)	-489498	NCU00067	Dolichol phosphate-mannose regulatory protein (DPM2)	Posttranslational modification, protein turnover, chaperones	CELLULAR PROCESSES AND SIGNALING
NCU00068	2.90439	3.39807	1.69895	1	0	1	1	0.0256386	0.0288941	0.0226471	0.019424	0.0267635	0.0301159	0.0240367	0.020616	0.162262(TRUE)	-871349	NCU00068	Serine/threonine protein kinase	Signal transduction mechanisms	CELLULAR PROCESSES AND SIGNALING
NCU00069	1.07799	1.02886	1.4317	1	0.83	0	1	0.0589855	0.0631816	0.0626713	0.0617295	0.0587229	0.0622847	0.0651533	0.0599947	0.261662(TRUE)	-50704.9	NCU00069
NCU00070	1.09974	1.3061	1.11477	1	0	1	1	0.0214585	0.0223601	0.0195987	0.0200194	0.0219943	0.0230905	0.0226025	0.0215675	0.362963(TRUE)	-335470	NCU00070	Chromatin remodeling protein, contains PHD Zn-finger	Chromatin structure and dynamics	INFORMATION STORAGE AND PROCESSING
NCU00071	3.58788	4.23155	1	1.14428	0.328	1	0.434	1.30585	1.41871	0.640316	0.72843	1.46243	1.53357	1.08138	1.16649	0.201301(TRUE)	-690.658	NCU00071
NCU00072	1	1.01026	2.61976	3.90518	0.438	0	0	0.0455565	0.0577172	0.0724903	0.0802882	0.0536235	0.0563362	0.0747019	0.0809878	0.156957(TRUE)	-138910	NCU00072
NCU00073	1.33684	1.59089	1.33726	1	0	1	1	0.0148844	0.0190477	0.0170793	0.0129925	0.0166711	0.017297	0.014963	0.0158451	0.174274(TRUE)	-773805	NCU00073	Homeobox transcription factor SIP1	Transcription	INFORMATION STORAGE AND PROCESSING
NCU00074	1	1.42831	1.46866	1.3336	0	0.004	1	0.0148174	0.0189777	0.0163018	0.0174014	0.0162578	0.0196306	0.0179584	0.0169605	0.238839(TRUE)	-693030	NCU00074
NCU00075	1.12091	1	1.05756	1.09097	1	0	0	0.010151	0.0123816	0.0110338	0.0113639	0.00969475	0.0115928	0.0102641	0.0120554	0.232733(TRUE)	-1074200	NCU00075	Molecular chaperone (DnaJ superfamily)	Posttranslational modification, protein turnover, chaperones	CELLULAR PROCESSES AND SIGNALING
NCU00076	1.24265	1	1.40215	1.62452	1	0	0	0.0430383	0.0510963	0.0485007	0.0514617	0.0459257	0.0425859	0.0490182	0.057954	0.185185(TRUE)	-101799	NCU00076
NCU00077	1.05629	1	1.32369	1.24664	0.998	0	1	0.0185978	0.0205632	0.0215084	0.0240262	0.018938	0.0239855	0.0212403	0.0238478	0.283684(TRUE)	-371568	NCU00077	DNA-binding subunit of a DNA-dependent protein kinase (Ku80 autoantigen)	Replication, recombination and repair	INFORMATION STORAGE AND PROCESSING
NCU00078	1.87036	1	3.0992	2.45877	1	0	1	0.0569387	0.0525487	0.0665683	0.0681864	0.0586896	0.0527214	0.0680748	0.0670489	0.434935(TRUE)	-157676	NCU00078	Uncharacterized conserved protein	Function unknown	POORLY CHARACTERIZED
NCU00079	1	2.23773	2.03787	1.66907	0	1	1	0.019847	0.0248478	0.0247721	0.0236403	0.0168823	0.0256242	0.0238432	0.022692	0.289389(TRUE)	-645462	NCU00079
NCU00080	1.40469	1.41544	1.57018	1	0.347	0	1	0.038145	0.0364332	0.0358798	0.0353421	0.0364678	0.0396642	0.0358528	0.0333499	0.34004(TRUE)	-193232	NCU00080	Predicted steroid reductase	General function prediction only	POORLY CHARACTERIZED
NCU00081	1.35879	1	2.40516	3.08492	1	0	0	0.0600138	0.0653459	0.0820693	0.0913693	0.0703716	0.0710566	0.0802248	0.102918	0.235335(TRUE)	-87854.1	NCU00081	DNA topoisomerase III alpha	Replication, recombination and repair	INFORMATION STORAGE AND PROCESSING
NCU00082	1.89067	1.41648	1.72836	1	0.946	0.157	0.994	0.362857	0.349713	0.337517	0.294221	0.381668	0.394846	0.376687	0.310398	0.308108(TRUE)	-3402.76	NCU00082
NCU00083	2.57777	2.44684	1.36382	1	1	1	1	0.0220808	0.0267758	0.0188925	0.0169081	0.0260196	0.0234841	0.0190847	0.0182697	0.194995(TRUE)	-859214	NCU00083
NCU00084	1	1.24398	1.86873	1.51683	0	0	1	0.0644925	0.089727	0.0900294	0.0903719	0.0726317	0.0837836	0.0882166	0.0960248	0.182482(TRUE)	-43868.8	NCU00084
NCU00085	1.35245	1.12352	1.07215	1	1	0.984	0.999	0.0286867	0.030336	0.0256661	0.0253521	0.0279438	0.0291908	0.0282884	0.02664	0.316517(TRUE)	-220489	NCU00085	von Willebrand factor and related coagulation proteins	Extracellular structures	CELLULAR PROCESSES AND SIGNALING
NCU00086	1	1.14476	2.42005	1.89549	0.239	0	0.956	0.222456	0.295225	0.351741	0.326428	0.269229	0.334698	0.347442	0.363805	0.260961(TRUE)	-4416.23	NCU00086
NCU00087	1	1.16185	1.73819	1.6118	0	0	1	0.0101419	0.0127168	0.0121486	0.0128685	0.0101815	0.012237	0.0130504	0.0127101	0.215516(TRUE)	-1342020	NCU00087	6-phosphogluconolactonase - like protein	Carbohydrate transport and metabolism	METABOLISM
NCU00088	2.3701	2.18002	1.04992	1	1	1	1	0.0206831	0.0247493	0.0148795	0.0153567	0.0208351	0.0219924	0.0155527	0.0152381	0.214114(TRUE)	-909526	NCU00088	p-Nitrophenyl phosphatase	Inorganic ion transport and metabolism	METABOLISM
NCU00089	1	1.00094	1.31173	1.37679	0.487	0	0	0.01704	0.0155777	0.0156834	0.017347	0.0137806	0.0167146	0.0189209	0.0166062	0.253854(TRUE)	-597145	NCU00089
NCU00090	2.63577	2.47568	1	1.24455	1	1	0	0.0127734	0.0132837	0.0079523	0.0103109	0.0126759	0.0117223	0.00951933	0.0103304	0.158358(TRUE)	-2577170	NCU00090	FOG: Zn-finger	General function prediction only	POORLY CHARACTERIZED
NCU00091	1	1.06025	1.10942	1.11709	0	0.005	0.359	0.0235256	0.0242237	0.0242892	0.022385	0.0204556	0.0234123	0.0248018	0.0232677	0.277778(TRUE)	-288773	NCU00091	Uncharacterized conserved protein, contains WD40 repeats	Function unknown	POORLY CHARACTERIZED
NCU00092	1.04432	1.15771	1.13748	1	0	0.903	1	0.0164449	0.018197	0.0161415	0.0179379	0.0168612	0.0199207	0.0193618	0.019219	0.418218(TRUE)	-456941	NCU00092	Uncharacterized conserved protein	Function unknown	POORLY CHARACTERIZED
NCU00093	1.74947	2.02174	2.11274	1	0.005	0.254	1	0.129417	0.148415	0.141727	0.106109	0.131161	0.158974	0.14394	0.125368	0.356056(TRUE)	-25913.3	NCU00093
NCU00095	1.46951	1.19826	1.09041	1	1	1	1	0.0149459	0.0156531	0.013416	0.0136968	0.0143132	0.0153421	0.0140973	0.0138849	0.164464(TRUE)	-784763	NCU00095	TPR-containing nuclear phosphoprotein that regulates K(+) uptake	Inorganic ion transport and metabolism	METABOLISM
NCU00096	1.05677	1.01356	1.22075	1	0.608	0.115	0.897	0.177438	0.182408	0.196448	0.191869	0.204569	0.207988	0.220018	0.224553	0.238839(TRUE)	-5309.36	NCU00096
NCU00097	1.86743	1.76353	1.52052	1	0.959	1	1	0.0639626	0.0688299	0.0625469	0.0604048	0.0741061	0.0788957	0.0686976	0.0610178	0.251251(TRUE)	-74810.2	NCU00097	Transcription factor MEIS1 and related HOX domain proteins	Transcription	INFORMATION STORAGE AND PROCESSING			miscellaneous	bek-1	sexual development
NCU00099	2.12309	2.58961	1.1596	1	0.348	0.927	0.571	1.08798	1.18743	0.732206	0.707052	1.25473	1.42269	1.20451	1.18528	0.180781(TRUE)	-421.985	NCU00099
NCU00100	1.24766	1	2.40458	2.69371	1	0	0	0.0416228	0.0438688	0.0520243	0.057112	0.0453755	0.0500624	0.0571231	0.0584961	0.351752(TRUE)	-171915	NCU00100
NCU00101	1	1.05564	2.19984	2.65838	0.049	0	0	0.0399435	0.0444501	0.0556828	0.0554412	0.0397783	0.0439712	0.0523394	0.058307	0.357758(TRUE)	-156639	NCU00101
NCU00102	3.96041	1	1.51497	1.74301	1	0	0.002	0.11261	0.0773589	0.0831803	0.0980236	0.102671	0.0842423	0.0926564	0.0962299	0.202503(TRUE)	-65441.7	NCU00102
NCU00103	1.04785	1.05813	1.03449	1	0.087	0.998	1	0.00918635	0.00885845	0.00878194	0.0092929	0.00877406	0.0102366	0.00860437	0.00877658	0.187788(TRUE)	-1466340	NCU00103
NCU00104	1	1.10167	1.67112	1.5523	0	0	1	0.0196688	0.0218382	0.0249824	0.0257634	0.0182896	0.0202401	0.023301	0.0233275	0.223724(TRUE)	-442147	NCU00104	Chaperone HSP104 and related ATP-dependent Clp proteases	Posttranslational modification, protein turnover, chaperones	CELLULAR PROCESSES AND SIGNALING
NCU00105	1	1.07872	1.26612	1.04506	0	0	1	0.00748233	0.00992493	0.00820239	0.00936513	0.00787296	0.00942122	0.0084945	0.00845121	0.150651(TRUE)	-1873490	NCU00105	Ribosome biogenesis protein NIP7	Translation, ribosomal structure and biogenesis	INFORMATION STORAGE AND PROCESSING
NCU00106	1.81049	1.5683	1.14807	1	1	1	1	0.0128758	0.0128124	0.0123134	0.01072	0.0151211	0.0145927	0.011462	0.0101221	0.230931(TRUE)	-1445320	NCU00106	Gamma-glutamyl kinase	Amino acid transport and metabolism	METABOLISM
NCU00107	1.29916	1.21592	1	1.10171	1	1	0	0.0210297	0.0217439	0.0193866	0.0202737	0.0198441	0.0208629	0.018128	0.0189539	0.332232(TRUE)	-436743	NCU00107	Ku70-binding protein	Replication, recombination and repair	INFORMATION STORAGE AND PROCESSING
NCU00108	2.029	2.12292	1.43079	1	0.001	1	1	0.0286708	0.0316955	0.0265732	0.0233963	0.0328371	0.0296101	0.0256605	0.0250981	0.405806(TRUE)	-418242	NCU00108	Serine/threonine protein kinase	Cell cycle control, cell division, chromosome partitioning	METABOLISM
NCU00109	1	1.42461	1.50087	1.2218	0	0.001	1	0.0209696	0.0267851	0.0221932	0.0233532	0.021028	0.0266181	0.0242643	0.0239867	0.432232(TRUE)	-358407	NCU00109	Uncharacterized conserved protein	Function unknown	POORLY CHARACTERIZED
NCU00110	1	1.05109	1.55443	1.60812	0.017	0	0.037	0.0265208	0.0315173	0.0310096	0.0322803	0.0299428	0.0329638	0.0336616	0.0359196	0.304805(TRUE)	-219101	NCU00110	Histone acetyltransferase SAGA/ADA, catalytic subunit PCAF/GCN5 and related proteins	Chromatin structure and dynamics	INFORMATION STORAGE AND PROCESSING
NCU00111	2.71911	1	2.6247	4.50935	1	0	0	0.0805189	0.0646846	0.0893528	0.105298	0.093406	0.0694322	0.0918462	0.104828	0.180881(TRUE)	-113866	NCU00111				LLI
NCU00112	1.23065	1.36311	1	1.18909	0	1	0	0.0179306	0.0194463	0.0148984	0.0187071	0.0173409	0.020012	0.0164386	0.0176565	0.195395(TRUE)	-528439	NCU00112	Xaa-Pro aminopeptidase	Amino acid transport and metabolism	METABOLISM
NCU00114	1.06186	1	1.22439	1.27365	1	0	0	0.00850608	0.00988725	0.00826607	0.00918205	0.010084	0.0099688	0.00982578	0.00942044	0.219019(TRUE)	-1754500	NCU00114	Mitochondrial ribosomal protein S10	Translation, ribosomal structure and biogenesis	INFORMATION STORAGE AND PROCESSING
NCU00115	1.02483	1.21548	1.19251	1	0	0.999	1	0.00689954	0.00900979	0.0079704	0.00780695	0.00770068	0.00825853	0.00867155	0.00782861	0.438739(TRUE)	-2111110	NCU00115	Uncharacterized conserved protein	Function unknown	POORLY CHARACTERIZED
NCU00116	1	1.28711	1.61977	1.6863	0	0	0	0.017502	0.0214691	0.0206541	0.0219837	0.0165584	0.0210175	0.0220497	0.0217837	0.285285(TRUE)	-543068	NCU00116	CCAAT-binding factor, subunit C (HAP5)	Transcription	INFORMATION STORAGE AND PROCESSING
NCU00117	1.45073	1.24513	1	1.02212	1	1	0.111	0.0209013	0.0223033	0.0185072	0.0212436	0.0219073	0.024796	0.021788	0.0202705	0.283083(TRUE)	-407020	NCU00117	Exocyst complex, subunit SEC15	Intracellular trafficking, secretion, and vesicular transport	CELLULAR PROCESSES AND SIGNALING
NCU00118	1.26964	1.54853	1.37175	1	0.018	0.897	1	0.129517	0.162496	0.125625	0.146286	0.154047	0.1706	0.152893	0.147654	0.153854(TRUE)	-12847.3	NCU00118	Protein Mei2, essential for commitment to meiosis, and related proteins	Cell cycle control, cell division, chromosome partitioning	METABOLISM
NCU00119	1.20446	1	1.32233	1.07121	1	0	1	0.0247833	0.0233774	0.0229156	0.0225288	0.0218915	0.0230249	0.022877	0.0223382	0.305806(TRUE)	-315034	NCU00119	Uncharacterized conserved protein	Function unknown	POORLY CHARACTERIZED
NCU00120	1.03233	1.16836	1.11893	1	0	0.961	1	0.032401	0.0380013	0.0326525	0.0297161	0.033984	0.0373572	0.03358	0.0320704	0.172272(TRUE)	-150561	NCU00120	Uncharacterized conserved protein	Function unknown	POORLY CHARACTERIZED
NCU00121	2.54091	3.40782	1.16983	1	0	1	1	0.0218998	0.0260296	0.0160054	0.0178306	0.0246064	0.0246579	0.0166938	0.0179655	0.194795(TRUE)	-905005	NCU00121	Cl- channel CLC-3 and related proteins (CLC superfamily)	Inorganic ion transport and metabolism	METABOLISM
NCU00122	1.09446	1	1.38664	1.94796	1	0	0	0.0272127	0.030228	0.0304202	0.0347312	0.0254468	0.0276696	0.0286705	0.0340306	0.491491(TRUE)	-267148	NCU00122	Aminopeptidase I zinc metalloprotease (M18)	Amino acid transport and metabolism	METABOLISM
NCU00123	1.48522	1.1782	1.49266	1	0.828	0.162	0.931	0.37401	0.38623	0.390875	0.318966	0.413536	0.451266	0.448894	0.413334	0.402202(TRUE)	-1934.35	NCU00123
NCU00124	1.38141	1.16857	1.15918	1	1	0.729	1	0.0184014	0.0189924	0.0171743	0.0193653	0.0175898	0.0177439	0.0190495	0.0178711	0.335936(TRUE)	-511970	NCU00124	Signaling protein SWIFT and related BRCT domain proteins	Transcription	INFORMATION STORAGE AND PROCESSING
NCU00125	1.39722	1	1.34524	1.37517	1	0	0.114	0.0287861	0.0335421	0.0312616	0.0307711	0.0310915	0.0288007	0.0271352	0.0303207	0.39049(TRUE)	-250160	NCU00125	Nuclear receptor coregulator SMRT/SMRTER, contains Myb-like domains	Transcription	INFORMATION STORAGE AND PROCESSING
NCU00126	1.26159	1.4354	1.37818	1	0	0.998	1	0.0249194	0.02546	0.026357	0.0242312	0.0244699	0.0269128	0.0260634	0.0239776	0.318519(TRUE)	-326774	NCU00126
NCU00127	1	1.60292	1.66964	1.47378	0	0.017	1	0.0314502	0.0393898	0.0364092	0.0354726	0.0279995	0.0368365	0.0359492	0.0367214	0.396797(TRUE)	-224090	NCU00127
NCU00128	2.80164	1	2.98446	2.03808	0.999	0	0.954	0.634505	0.430445	0.62197	0.597835	0.67877	0.612388	0.707196	0.655271	0.365365(TRUE)	-2351.37	NCU00128	Splicing coactivator SRm160/300, subunit SRm300	RNA processing and modification	INFORMATION STORAGE AND PROCESSING
NCU00129	3.84341	1.62264	1.40477	1	1	0.975	1	0.175625	0.150151	0.121299	0.103533	0.171165	0.136993	0.123711	0.121328	0.304104(TRUE)	-30057.3	NCU00129	Acyl-CoA synthetase	Lipid transport and metabolism	METABOLISM
NCU00130	1.11776	1	1.87421	2.60434	0.776	0	0	0.181261	0.193601	0.223735	0.23888	0.179018	0.191877	0.221174	0.255954	0.183083(TRUE)	-9361.15	NCU00130	Beta-glucosidase, lactase phlorizinhydrolase, and related proteins	Carbohydrate transport and metabolism	METABOLISM
NCU00132	2.02992	1	2.39777	2.15358	1	0	0.984	0.11853	0.0988787	0.125195	0.128173	0.122316	0.101443	0.126613	0.129195	0.331832(TRUE)	-37429.4	NCU00132				LLI
NCU00133	1.28038	1	1.21663	1.21769	1	0	0.49	0.0128003	0.0123114	0.0110188	0.0106707	0.0114801	0.0115955	0.0120971	0.0126056	0.225025(TRUE)	-1142180	NCU00133	Nucleosome-binding factor SPN, POB3 subunit	Transcription	INFORMATION STORAGE AND PROCESSING
NCU00134	1	1.28801	1.36687	1.08995	0	0	1	0.0117261	0.0114538	0.0109065	0.0093922	0.00920056	0.0125689	0.0105756	0.0111928	0.182983(TRUE)	-1363010	NCU00134	Nuclear mRNA export factor receptor LOS1/Exportin-t (importin beta superfamily)	Nuclear structure	CELLULAR PROCESSES AND SIGNALING
NCU00135	1.27595	1	1.07861	1.23635	1	0	0	0.0213347	0.0201531	0.0191058	0.0216237	0.0211238	0.0215586	0.0190984	0.0229856	0.278679(TRUE)	-390426	NCU00135	CDP-alcohol phosphatidyltransferase/Phosphatidylglycerol-phosphate synthase	Lipid transport and metabolism	METABOLISM
NCU00136	3.81148	2.52453	1.25917	1	1	1	1	0.0237479	0.0233679	0.0165348	0.0154083	0.0247613	0.0237918	0.0167352	0.0154643	0.290791(TRUE)	-1149240	NCU00136	NAD/FAD-utilizing protein possibly involved in translation	Translation, ribosomal structure and biogenesis	INFORMATION STORAGE AND PROCESSING
NCU00137	1	1.19337	1.90473	2.13076	0	0	0	0.0101141	0.0109692	0.012664	0.0141058	0.00960903	0.0130535	0.0117877	0.013483	0.241542(TRUE)	-1610070	NCU00137	Permease of the major facilitator superfamily	Carbohydrate transport and metabolism	METABOLISM
NCU00138	2.46362	2.01426	1.25669	1	1	1	1	0.0793868	0.0772108	0.0575175	0.0553788	0.0828991	0.0767823	0.0611029	0.0601394	0.177077(TRUE)	-87540.9	NCU00138					pre-1; pheromone receptor-1 [KO:K04627]
NCU00142	1.91445	1.49965	1.36112	1	1	1	1	0.0231697	0.0273989	0.0234298	0.0209414	0.0280811	0.0255116	0.0259556	0.0223216	0.208008(TRUE)	-440230	NCU00142	Serine/threonine protein kinase	Signal transduction mechanisms	CELLULAR PROCESSES AND SIGNALING
NCU00143	1	0	0	0	1	0.5	0.5	0.969286	0	0	0	2708.54	0	0	0	0.153053(TRUE)	-57.5653	NCU00143
NCU00144	1.21017	1	1.91705	1.98076	1	0	0.04	0.037837	0.036374	0.0478984	0.0447431	0.0381629	0.0408466	0.0419174	0.048044	0.438338(TRUE)	-176995	NCU00144	SNF2 family DNA-dependent ATPase	General function prediction only	POORLY CHARACTERIZED
NCU00145	1	1.00509	1.27355	1.41318	0.399	0	0	0.017386	0.0211633	0.0194504	0.0211836	0.0186436	0.0201135	0.0213016	0.0229719	0.313614(TRUE)	-418271	NCU00145	Histones H3 and H4	Chromatin structure and dynamics	INFORMATION STORAGE AND PROCESSING
NCU00146	1	1.26095	1.90769	2.12788	0	0	0	0.0422115	0.0486467	0.0521624	0.0568544	0.0395268	0.0478901	0.04924	0.0513352	0.171071(TRUE)	-139002	NCU00146	Predicted membrane protein	Function unknown	POORLY CHARACTERIZED
NCU00147	1	1.02132	2.25755	3.21449	0.107	0	0	0.0216545	0.0231295	0.0268131	0.0324947	0.0197931	0.0240786	0.028931	0.0326021	0.237337(TRUE)	-535961	NCU00147	Uncharacterized conserved protein, contains double-stranded beta-helix domain	Function unknown	POORLY CHARACTERIZED
NCU00148	2.32333	2.15983	1.35639	1	1	1	1	0.0242528	0.0266951	0.0202072	0.0186144	0.02434	0.0246832	0.0190702	0.018467	0.295696(TRUE)	-710570	NCU00148	Predicted dehydrogenase	Secondary metabolites biosynthesis, transport and catabolism	METABOLISM
NCU00149	1.37079	2.58497	1.75476	1	0	1	1	0.039443	0.0487191	0.0413376	0.0367617	0.0358486	0.0484268	0.0420454	0.0367507	0.382583(TRUE)	-200811	NCU00149
NCU00150	1	1.29223	1.27021	1.43742	0	0.917	0	0.016459	0.0190097	0.0164968	0.0184459	0.0145902	0.0201906	0.0180747	0.0192171	0.244645(TRUE)	-580330	NCU00150	Phosphoribosylformimino-5-aminoimidazole carboxamide ribonucleotide (ProFAR) isomerase	Amino acid transport and metabolism	METABOLISM
NCU00151	1.48458	1.66304	1.21513	1	0	1	1	0.0160313	0.0200964	0.015469	0.0150814	0.0178478	0.0174319	0.0147846	0.0148818	0.236036(TRUE)	-732418	NCU00151	Projectin/twitchin and related proteins	Cytoskeleton	CELLULAR PROCESSES AND SIGNALING
NCU00152	1	1.23683	1.57497	1.19645	0	0	1	0.0189841	0.0220224	0.0217614	0.0219348	0.017312	0.0224088	0.0228443	0.0203077	0.2997(TRUE)	-411324	NCU00152	AAA ATPase containing von Willebrand factor type A (vWA) domain	General function prediction only	POORLY CHARACTERIZED
NCU00153	1	1.31707	2.06288	2.11535	0	0	0	0.00984804	0.0112187	0.0115487	0.0129462	0.0087973	0.0118731	0.012152	0.0123542	0.393393(TRUE)	-1994100	NCU00153	NADH-dehydrogenase (ubiquinone)	Energy production and conversion	METABOLISM
NCU00154	1	1.11451	1.10437	1.24668	0	0.614	0	0.0406267	0.0451824	0.0410246	0.0428751	0.0403173	0.0446459	0.0443211	0.0440826	0.181181(TRUE)	-103366	NCU00154	Putative metallopeptidase	General function prediction only	POORLY CHARACTERIZED
NCU00155	3.23043	2.62325	1.19547	1	1	1	1	0.0230866	0.0229337	0.0153748	0.0152088	0.0237802	0.0216163	0.0157801	0.0152311	0.212713(TRUE)	-1160290	NCU00155	Nuclear receptor coregulator SMRT/SMRTER, contains Myb-like domains	Transcription	INFORMATION STORAGE AND PROCESSING
NCU00157	1.01076	1	1.44677	1.6	0.733	0	0	0.0185761	0.0193947	0.0216046	0.0236955	0.0193224	0.0228323	0.0211917	0.024735	0.288889(TRUE)	-440119	NCU00157	COP9 signalosome, subunit CSN1	Posttranslational modification, protein turnover, chaperones	CELLULAR PROCESSES AND SIGNALING
NCU00158	1.4015	1.45397	1.27311	1	0.02	1	1	0.0277601	0.0274183	0.0242466	0.0270433	0.0271167	0.0282812	0.0223617	0.0241404	0.238338(TRUE)	-307988	NCU00158	U5 snRNP-associated RNA splicing factor	RNA processing and modification	INFORMATION STORAGE AND PROCESSING
NCU00159	1	1.36325	2.07273	1.74414	0	0	1	0.0345413	0.0424426	0.0527125	0.0488923	0.0401108	0.0453861	0.0500388	0.0493421	0.19029(TRUE)	-158247	NCU00159	Conserved Zn-finger protein	General function prediction only	POORLY CHARACTERIZED
NCU00160	1.09975	1	1.36135	1.14533	1	0	1	0.0223648	0.0242501	0.0242842	0.024817	0.0226887	0.023836	0.0276162	0.0232468	0.342743(TRUE)	-302035	NCU00160
NCU00161	3.68251	2.88678	1.1382	1	1	1	1	0.049523	0.0510286	0.033685	0.0314486	0.0527833	0.0504195	0.0333874	0.0321729	0.281782(TRUE)	-345231	NCU00161	Chitinase	Cell wall/membrane/envelope biogenesis	CELLULAR PROCESSES AND SIGNALING
NCU00162	1.31039	1.0425	1	1.51383	1	0.953	0	0.03168	0.034227	0.0295079	0.0346449	0.0340406	0.0313457	0.0300289	0.0365906	0.467367(TRUE)	-194420	NCU00162	Mannose lectin ERGIC-53, involved in glycoprotein traffic	Intracellular trafficking, secretion, and vesicular transport	CELLULAR PROCESSES AND SIGNALING
NCU00163	1.64672	1.03129	1	1.04206	1	0.91	0.029	0.0270886	0.0254957	0.0230256	0.027016	0.0303396	0.0273525	0.0275056	0.026643	0.452853(TRUE)	-258995	NCU00163	Glucosyltransferase - Alg8p	Transcription	INFORMATION STORAGE AND PROCESSING
NCU00164	2.28679	1.49146	1.10945	1	1	1	1	0.0182625	0.0175972	0.0139318	0.0145205	0.0183528	0.0173823	0.0142784	0.0170888	0.22973(TRUE)	-940245	NCU00164	Chromatin remodeling complex WSTF-ISWI, large subunit (contains heterochromatin localization, PHD and BROMO domains)	Chromatin structure and dynamics	INFORMATION STORAGE AND PROCESSING
NCU00166	2.36465	1	1.34635	1.47158	1	0	0.094	0.128408	0.104597	0.106974	0.111273	0.13556	0.117732	0.118882	0.11883	0.324925(TRUE)	-26819.2	NCU00166	Mitochondrial associated endoribonuclease MAR1 (isochorismatase superfamily)	General function prediction only	POORLY CHARACTERIZED
NCU00167	1	1.18973	1.33621	1.1748	0	0	1	0.0184713	0.0200142	0.0171332	0.0203986	0.0182956	0.0231294	0.0206368	0.0207826	0.242843(TRUE)	-419665	NCU00167	Uncharacterized conserved protein	Function unknown	POORLY CHARACTERIZED
NCU00168	1	1.03379	1.16724	1.32108	0.002	0	0	0.0138076	0.0147133	0.0145677	0.0162822	0.0150842	0.0157751	0.0165412	0.0163096	0.211612(TRUE)	-616552	NCU00168	1-acyl-sn-glycerol-3-phosphate acyltransferase	Lipid transport and metabolism	METABOLISM
NCU00169	1	1.13721	1.15483	1.05271	0	0.076	1	0.0137189	0.0147565	0.013048	0.0147439	0.0127523	0.0155878	0.0142726	0.0147067	0.293493(TRUE)	-701271	NCU00169	Molecular chaperone (DnaJ superfamily)	Posttranslational modification, protein turnover, chaperones	CELLULAR PROCESSES AND SIGNALING
NCU00170	1.13928	1	1.01182	1.03587	1	0.069	0.001	0.00894893	0.0106226	0.00972117	0.0102016	0.0102146	0.00967249	0.00797746	0.00891745	0.180781(TRUE)	-1409630	NCU00170	Molecular chaperone (DnaJ superfamily)	Posttranslational modification, protein turnover, chaperones	CELLULAR PROCESSES AND SIGNALING
NCU00171	1	1.42193	1.85431	1.74714	0	0	1	0.0305426	0.03652	0.0369042	0.0426338	0.030705	0.0390287	0.0387378	0.0378731	0.487988(TRUE)	-216559	NCU00171	Myosin regulatory light chain, EF-Hand protein superfamily	Cytoskeleton	CELLULAR PROCESSES AND SIGNALING
NCU00172	1	1.229	1.61357	1.69358	0	0	0.001	0.0255915	0.0280773	0.0323625	0.0322571	0.0273641	0.0305759	0.0306949	0.0321406	0.261962(TRUE)	-290820	NCU00172	Halotolerance protein HAL3 (contains flavoprotein domain)	Inorganic ion transport and metabolism	METABOLISM
NCU00173	5.74325	1	1.38849	1.90927	1	0	0	0.0455136	0.0291832	0.0307567	0.037275	0.0481972	0.0316701	0.0332121	0.0360273	0.364464(TRUE)	-454826	NCU00173	Esterase D	General function prediction only	POORLY CHARACTERIZED
NCU00175	1	1.6497	2.213	1.16642	0.023	0.086	1	0.290428	0.397823	0.429205	0.345032	0.356447	0.46803	0.483756	0.4217	0.34014(TRUE)	-2631.97	NCU00175	von Willebrand factor and related coagulation proteins	Extracellular structures	CELLULAR PROCESSES AND SIGNALING
NCU00176	4.57912	2.60477	1	1.12695	0.914	0.953	0.432	1.53566	1.34564	0.680353	0.785499	1.63258	1.63879	1.17756	1.35348	0.489489(TRUE)	-521.503	NCU00176
NCU00177	2.38438	2.50798	1.22654	1	0	1	1	0.00672482	0.00754278	0.00589827	0.00459484	0.00694502	0.00611184	0.00548967	0.00523308	0.244144(TRUE)	-7160690	NCU00177	Glycinamide ribonucleotide synthetase (GARS)/Aminoimidazole ribonucleotide synthetase (AIRS)	Nucleotide transport and metabolism	METABOLISM
NCU00178	1	1.42328	1.93974	1.76897	0	0	1	0.0329145	0.0408465	0.0410967	0.0416521	0.032362	0.0410087	0.0378921	0.0394993	0.414314(TRUE)	-214127	NCU00178	RNA polymerase II elongator associated protein	General function prediction only	POORLY CHARACTERIZED
NCU00179	3.58925	0	1	0	1	0	1	3.55775	0	0.988001	0	5442.72	0	1731.61	0	0.492292(TRUE)	-77.8539	NCU00179
NCU00180	1	1.53573	1.86835	1.36284	0	0	1	0.0303952	0.0403017	0.038632	0.0407526	0.0336826	0.0448734	0.0387024	0.0380239	0.382082(TRUE)	-196523	NCU00180
NCU00181	1.68483	1.94005	1.28188	1	0	1	1	0.0266066	0.0343322	0.0270241	0.0257629	0.0306805	0.0306513	0.025571	0.0242433	0.412212(TRUE)	-354933	NCU00181	Cyclophilin type, U box-containing peptidyl-prolyl cis-trans isomerase	Posttranslational modification, protein turnover, chaperones	CELLULAR PROCESSES AND SIGNALING
NCU00182	1.08656	1.60789	1.08923	1	0	1	1	0.021756	0.0282182	0.0215637	0.0237909	0.0223222	0.0256073	0.0237324	0.0238585	0.335636(TRUE)	-306541	NCU00182	Predicted membrane protein	Function unknown	POORLY CHARACTERIZED
NCU00183	1.10399	1.06555	1.09201	1	0.921	0.157	1	0.0306312	0.0316059	0.0282996	0.0301144	0.0305795	0.0347181	0.0309738	0.0302312	0.176076(TRUE)	-160281	NCU00183	Uncharacterized conserved protein	Function unknown	POORLY CHARACTERIZED
NCU00184	1.33577	1.31766	1.02211	1	0.717	1	0.779	0.0388605	0.0397317	0.0352516	0.0390361	0.0417036	0.0457014	0.0349235	0.036833	0.216116(TRUE)	-133320	NCU00184	Predicted membrane protein	Function unknown	POORLY CHARACTERIZED
NCU00185	4.08526	3.35345	3.10211	1	0.925	0.696	1	0.547255	0.630114	0.522779	0.312831	0.609525	0.594331	0.528524	0.382	0.234334(TRUE)	-5132.5	NCU00185
NCU00186	1.43369	1.19651	1.63097	1	1	0	1	0.0696339	0.0724098	0.0756452	0.0700992	0.0743249	0.0796257	0.0761005	0.0663994	0.25045(TRUE)	-50527	NCU00186	Thioredoxin, nucleoredoxin and related proteins	General function prediction only	POORLY CHARACTERIZED
NCU00187	7.32945	1.55897	1.05665	1	1	1	0.996	0.0545476	0.0389636	0.0293321	0.0318324	0.0541291	0.0411974	0.0341308	0.0340087	0.285786(TRUE)	-414151	NCU00187	Isocitrate lyase	Energy production and conversion	METABOLISM
NCU00188	9.06159	7.46684	2.05635	1	1	1	1	0.0568036	0.0511914	0.0329806	0.0288812	0.051738	0.0704851	0.0389063	0.0270894	0.158659(TRUE)	-1052790	NCU00188	Serine/threonine-protein kinase involved in autophagy	Posttranslational modification, protein turnover, chaperones	CELLULAR PROCESSES AND SIGNALING
NCU00189	4.0274	5.92629	1.70657	1	0	1	0.995	0.552536	0.687424	0.360134	0.302895	0.602796	0.670766	0.435952	0.353263	0.207407(TRUE)	-5855.17	NCU00189
NCU00192	24.9643	1	0	0	1	1	0.5	24.7063	0.993927	0	0	6190.25	756.507	0	0	0.474575(TRUE)	-199.872	NCU00192
NCU00193	1	1.08319	1.54573	1.32542	0	0	1	0.0220905	0.0263368	0.027175	0.0272696	0.0241295	0.0260554	0.027702	0.0269214	0.337838(TRUE)	-283482	NCU00193	GPI-alpha-mannosyltransferase III (GPI10/PIG-B) involved in glycosylphosphatidylinositol anchor biosynthesis	Cell wall/membrane/envelope biogenesis	CELLULAR PROCESSES AND SIGNALING
NCU00194	1.71794	1.21719	1.30827	1	1	0	1	0.0162653	0.0152307	0.0154898	0.0142532	0.0158441	0.0158721	0.0140839	0.0130041	0.277878(TRUE)	-900493	NCU00194	Ornithine aminotransferase	Amino acid transport and metabolism	METABOLISM
NCU00195	3.67284	2.58497	1.73118	1	1	1	1	0.0431301	0.0419149	0.0324727	0.0296298	0.0393073	0.0381877	0.0337824	0.026682	0.224925(TRUE)	-487673	NCU00195	Permease of the major facilitator superfamily	Carbohydrate transport and metabolism	METABOLISM
NCU00196	1.01668	1.01724	1	1.04742	0.475	0.814	0.002	0.0212191	0.0228989	0.0217559	0.0213782	0.0212201	0.0225745	0.021785	0.0232389	0.330831(TRUE)	-279916	NCU00196	Rho GTPase-activating protein	Signal transduction mechanisms	CELLULAR PROCESSES AND SIGNALING		rho GTPase activator; K19845 GTPase-activating protein SAC7 [KO:K19845]
NCU00197	1.34998	0	1	2.21569	1	0	0.045	1.27768	0	0.944958	2.0802	252.153	0	114.275	552.331	0.44024(TRUE)	-364.965	NCU00197
NCU00198	1.75068	1	2.66015	3.80779	1	0	0	0.0260499	0.0216586	0.0301584	0.0326767	0.027063	0.0240822	0.0359077	0.0400952	0.216016(TRUE)	-686017	NCU00198	Mitochondrial import inner membrane translocase, subunit TIM9	Intracellular trafficking, secretion, and vesicular transport	CELLULAR PROCESSES AND SIGNALING
NCU00199	1.68102	1.12918	1.0577	1	1	1	1	0.0138638	0.014877	0.011621	0.0124558	0.0138651	0.0130951	0.0111607	0.0120997	0.167768(TRUE)	-1058450	NCU00199
NCU00200	5.13225	3.80171	1.30138	1	1	1	1	0.0241165	0.0198995	0.0117756	0.0128771	0.020027	0.0225192	0.0139961	0.0130748	0.462663(TRUE)	-2210580	NCU00200	Anthranilate synthase component II	Amino acid transport and metabolism	METABOLISM
NCU00201	6.91183	3.98136	2.20689	1	1	1	1	0.45916	0.43605	0.314651	0.245057	0.489236	0.455208	0.375323	0.259849	0.156657(TRUE)	-10857.5	NCU00201	Halotolerance protein HAL3 (contains flavoprotein domain)	Inorganic ion transport and metabolism	METABOLISM
NCU00202	1	1.02654	1.30207	1.35299	0.001	0	0	0.0109164	0.0124595	0.0145608	0.0135975	0.012605	0.0141225	0.0144456	0.0137497	0.203504(TRUE)	-891575	NCU00202	Actin-binding protein Coronin, contains WD40 repeats	Cytoskeleton	CELLULAR PROCESSES AND SIGNALING
NCU00203	2.54005	2.15028	1	1.06905	1	1	0	0.0320871	0.0298891	0.0219008	0.0233333	0.0314451	0.033084	0.0214531	0.0268952	0.371772(TRUE)	-417083	NCU00203	Sirtuin 4 and related class II sirtuins (SIR2 family)	Chromatin structure and dynamics	INFORMATION STORAGE AND PROCESSING	ELI
NCU00204	1.65847	1.81258	1.15535	1	0	1	1	0.0233327	0.0246061	0.0207553	0.0202111	0.0230253	0.0247164	0.0200265	0.0204956	0.249249(TRUE)	-480361	NCU00204
NCU00205	1.18455	1.77496	1.34266	1	0	1	1	0.031918	0.0374921	0.0326195	0.0301816	0.0341394	0.0433476	0.0353389	0.0319582	0.323423(TRUE)	-195642	NCU00205	Regulator of spindle pole body duplication	Cell cycle control, cell division, chromosome partitioning	METABOLISM
NCU00206	1	1.42939	2.21206	1.57118	0	0	1	0.0649938	0.0850431	0.0860145	0.0805703	0.0674006	0.0887641	0.0859988	0.0928446	0.298398(TRUE)	-55934.3	NCU00206	Glucose dehydrogenase/choline dehydrogenase/mandelonitrile lyase (GMC oxidoreductase family)	General function prediction only	POORLY CHARACTERIZED
NCU00207	1	1.06934	1.66871	1.43029	0.009	0	1	0.0340279	0.0375578	0.0348351	0.0375588	0.0323728	0.0382263	0.0375342	0.0412983	0.165666(TRUE)	-170519	NCU00207
NCU00208	3.74242	7.68175	4.5036	1	0.002	0.977	1	1.35261	1.77467	1.42579	0.642563	1.51666	1.74075	1.75983	1.14399	0.404705(TRUE)	-1361.49	NCU00208	Growth factor receptor-bound proteins (GRB7, GRB10, GRB14)	Signal transduction mechanisms	CELLULAR PROCESSES AND SIGNALING
NCU00209	1	1.13241	1.38195	1.19683	0	0	1	0.0174727	0.0194583	0.0192207	0.0188161	0.0173171	0.0187762	0.0199011	0.0180269	0.261762(TRUE)	-494876	NCU00209
NCU00210	1.22586	1	1.36125	1.52363	1	0	0	0.0175046	0.0206106	0.0200686	0.0212592	0.0187098	0.0191786	0.0197182	0.0209523	0.314815(TRUE)	-524291	NCU00210	Nuclear cap-binding protein complex, subunit CBP20 (RRM superfamily)	RNA processing and modification	INFORMATION STORAGE AND PROCESSING
NCU00211	1.05293	1	1.36362	1.38432	1	0	0.003	0.00860268	0.00922701	0.0102309	0.00973205	0.00882036	0.00970283	0.00964345	0.0102449	0.441742(TRUE)	-1781050	NCU00211
NCU00212	1	1.09689	1.9358	2.41028	0	0	0	0.00531926	0.0063536	0.00703888	0.00864717	0.00606784	0.00667635	0.00745717	0.00769492	0.21952(TRUE)	-4821510	NCU00212	Histone H4	Chromatin structure and dynamics	INFORMATION STORAGE AND PROCESSING
NCU00213	1.23852	1.38545	1.20151	1	0	1	1	0.0241249	0.0252882	0.0234153	0.0230937	0.0226987	0.0272465	0.0229388	0.0214244	0.334735(TRUE)	-312112	NCU00213	DNA-binding cell division cycle control protein	Cell cycle control, cell division, chromosome partitioning	METABOLISM
NCU00214	1.33804	1	1.10192	1.1688	1	0	0.008	0.0312774	0.0315203	0.0332018	0.0352283	0.0336291	0.0360036	0.0300236	0.0313882	0.176476(TRUE)	-177568	NCU00214	Predicted membrane protein	Function unknown	POORLY CHARACTERIZED
NCU00215	1.00257	1	1.2546	1.36445	0.568	0	0	0.0333799	0.0428399	0.0394846	0.0404491	0.0381382	0.036711	0.0377114	0.0432101	0.154054(TRUE)	-123167	NCU00215
NCU00216	1.21399	1.15177	1	1.00924	1	1	0.079	0.00829201	0.00896136	0.00902428	0.00799945	0.00953443	0.00872168	0.0082222	0.00852373	0.35996(TRUE)	-1714000	NCU00216	NADH-cytochrome b-5 reductase	Coenzyme transport and metabolism	METABOLISM
NCU00218	1.49963	1	1.94427	2.77991	1	0	0	0.0695176	0.0656013	0.07141	0.085694	0.0709638	0.0644286	0.0777243	0.0806678	0.265966(TRUE)	-75709.2	NCU00218	GTP-binding ADP-ribosylation factor-like protein ARL2	Cytoskeleton	CELLULAR PROCESSES AND SIGNALING
NCU00219	1	1.01936	1.31272	1.17184	0.086	0	1	0.0142258	0.0179812	0.0158085	0.0176428	0.0165692	0.0152712	0.0181726	0.0167832	0.277978(TRUE)	-566186	NCU00219	Splicing coactivator SRm160/300, subunit SRm300	RNA processing and modification	INFORMATION STORAGE AND PROCESSING
NCU00220	1.25734	1	1.45702	1.43665	1	0	0.73	0.0388067	0.0398553	0.0406402	0.0403147	0.0402262	0.036523	0.0416132	0.0402395	0.47988(TRUE)	-149964	NCU00220	Transcription factor, subunit of SRB subcomplex of RNA polymerase II	Transcription	INFORMATION STORAGE AND PROCESSING
NCU00221	1.00976	1	1.13427	1.0203	0.501	0.218	0.778	0.174229	0.187142	0.179697	0.193351	0.210858	0.238935	0.227826	0.218965	0.262663(TRUE)	-4672.64	NCU00221	von Willebrand factor and related coagulation proteins	Extracellular structures	CELLULAR PROCESSES AND SIGNALING
NCU00222	1	1.82774	1.91606	1.89853	0	0.005	0.731	0.028124	0.0360368	0.0360158	0.0389555	0.0307742	0.0409628	0.0376692	0.0364212	0.273073(TRUE)	-279709	NCU00222	FOG: Immunoglobin and related proteins	General function prediction only	POORLY CHARACTERIZED
NCU00223	2.67212	2.18863	1.24897	1	1	1	1	0.0182679	0.0187639	0.0140196	0.0127706	0.0175263	0.0183011	0.0147578	0.0129306	0.17007(TRUE)	-1253700	NCU00223	Chromodomain-helicase DNA-binding protein	Transcription	INFORMATION STORAGE AND PROCESSING
NCU00224	7.21853	9.31253	2.65625	1	0.062	1	0.993	1.38419	1.40283	0.860277	0.512101	1.48858	1.56023	1.15251	0.848124	0.282282(TRUE)	-2859.37	NCU00224
NCU00225	1	1.13259	1.29672	1.3358	0	0	0	0.00218779	0.00233961	0.00232111	0.00243409	0.00222308	0.00274053	0.00229127	0.00289362	0.249149(TRUE)	-16997100	NCU00225	Predicted RNA-binding protein	General function prediction only	POORLY CHARACTERIZED
NCU00226	1.82468	1	1.40121	1.26243	1	0	0.992	0.0769611	0.0660054	0.0718128	0.0723805	0.0850065	0.0719764	0.0767293	0.0743513	0.204905(TRUE)	-51538.1	NCU00226
NCU00227	3.08399	2.7456	1.40272	1	1	1	1	0.014171	0.0141515	0.0100226	0.00984539	0.0149351	0.0145944	0.0122483	0.0102145	0.212813(TRUE)	-2642470	NCU00227	Sideroflexin	General function prediction only	POORLY CHARACTERIZED
NCU00229	16.0102	1.11555	5.02944	1	1	0.014	0.993	3.51208	0.961007	2.36828	0.85797	3.00283	2.35459	3.13636	2.10567	0.489489(TRUE)	-709.567	NCU00229
NCU00230	2.28544	1.46409	1.15986	1	1	1	1	0.0168342	0.0165803	0.0139928	0.0146604	0.0175974	0.0157093	0.0147115	0.014824	0.261962(TRUE)	-998550	NCU00230	LAMMER dual specificity kinases	Signal transduction mechanisms	CELLULAR PROCESSES AND SIGNALING
NCU00231	2.58615	2.88585	0	1	0.431	1	0	2.42024	2.74306	0	0.952898	1092.06	1499.03	0	367.006	0.335536(TRUE)	-259.376	NCU00231	Acinus (induces apoptotic chromatin condensation)	Chromatin structure and dynamics	INFORMATION STORAGE AND PROCESSING
NCU00232	1.77593	1.67195	1.19638	1	1	1	1	0.0195688	0.0171909	0.0167689	0.0158022	0.0189464	0.019886	0.0173185	0.0157186	0.196897(TRUE)	-765650	NCU00232	Predicted metal-dependent hydrolase (beta-lactamase superfamily)	General function prediction only	POORLY CHARACTERIZED
NCU00233	2.32491	1	1.60114	1.90341	1	0.029	0.218	0.459727	0.341143	0.39819	0.450818	0.474731	0.425416	0.43847	0.462932	0.345145(TRUE)	-2850.09	NCU00233						B-ZIP
NCU00234	1.06613	1.0081	1.14746	1	0.992	0	1	0.0256717	0.0283786	0.0274038	0.0273225	0.0291734	0.0310262	0.0285513	0.0308527	0.46006(TRUE)	-193185	NCU00234	Putative transcription factor HALR/MLL3, involved in embryonic development	General function prediction only	POORLY CHARACTERIZED
NCU00236	6.89336	2.38365	1	1.09234	1	1	0	0.0601247	0.0528108	0.0334736	0.0376456	0.0592795	0.0517469	0.034847	0.0376121	0.273674(TRUE)	-343717	NCU00236				ELI
NCU00237	1.22435	1	1.44303	1.55348	1	0	0	0.037579	0.0373666	0.0358345	0.0395267	0.0397358	0.0381117	0.0412017	0.0484927	0.165866(TRUE)	-161001	NCU00237	Nuclear receptor coregulator SMRT/SMRTER, contains Myb-like domains	Transcription	INFORMATION STORAGE AND PROCESSING
NCU00238	1	1.22131	1.9294	1.51045	0	0	1	0.0319313	0.0354813	0.0364952	0.0410472	0.0317144	0.0369472	0.0394317	0.0389157	0.163964(TRUE)	-217309	NCU00238	Calcium-responsive transcription coactivator	Transcription	INFORMATION STORAGE AND PROCESSING
NCU00239	1.31829	1	1.67577	1.77648	1	0	0.002	0.0324386	0.0306788	0.0366136	0.0370287	0.0346424	0.0312823	0.0346735	0.037956	0.376076(TRUE)	-225985	NCU00239	Predicted AMP-binding protein	General function prediction only	POORLY CHARACTERIZED
NCU00240	1	1.18398	2.182	1.60898	0.001	0	1	0.0708545	0.0805768	0.0905755	0.0958495	0.0709779	0.0868895	0.0938772	0.0937872	0.191191(TRUE)	-46387.5	NCU00240	Transcription factor containing C2HC type Zn finger	Transcription	INFORMATION STORAGE AND PROCESSING
NCU00241	1	1.25738	1.26454	1.55129	0	0.408	0	0.0271853	0.033822	0.029935	0.0345554	0.028418	0.0345262	0.0324059	0.0353906	0.324625(TRUE)	-205321	NCU00241	C-type lectin	Signal transduction mechanisms	CELLULAR PROCESSES AND SIGNALING
NCU00242	1.78439	1.57583	1.08183	1	1	1	1	0.0251787	0.0254361	0.0211479	0.0200607	0.026336	0.026192	0.0222075	0.0213252	0.235936(TRUE)	-416458	NCU00242	SNARE protein TLG1/Syntaxin 6	Intracellular trafficking, secretion, and vesicular transport	CELLULAR PROCESSES AND SIGNALING
NCU00243	1.04558	1	1.39896	1.58443	1	0	0	0.0129424	0.0144595	0.0163094	0.0157404	0.0127922	0.0150208	0.0147978	0.0166462	0.172172(TRUE)	-871753	NCU00243	Microtubule-binding protein involved in cell cycle control	Cell cycle control, cell division, chromosome partitioning	METABOLISM
NCU00244	1.3627	1	1.62143	1.38296	1	0	1	0.0283507	0.02738	0.0300704	0.0289117	0.0268897	0.0313951	0.0311482	0.0296958	0.398098(TRUE)	-280366	NCU00244	Glycosyl transferase, family 8 - glycogenin	Carbohydrate transport and metabolism	METABOLISM	ELI
NCU00245	1	1.24554	3.3167	1.74088	0.053	0	1	0.168237	0.215393	0.293242	0.235785	0.202642	0.241486	0.274268	0.225907	0.16977(TRUE)	-9613.58	NCU00245
NCU00246	1.86321	1.12649	1.96301	1	0.999	0	1	0.246532	0.21592	0.268179	0.217132	0.296137	0.264991	0.289181	0.237636	0.234134(TRUE)	-5780.74	NCU00246
NCU00247	4.56326	5.73541	2.6049	1	0	1	1	0.293606	0.318698	0.223093	0.161403	0.286363	0.310384	0.245301	0.178333	0.404404(TRUE)	-25023.1	NCU00247
NCU00248	1.57384	2.65081	1.37545	1	0	1	1	0.127763	0.164831	0.127411	0.11273	0.128648	0.171509	0.130422	0.125893	0.318619(TRUE)	-23437.6	NCU00248
NCU00249	1	1.61111	3.808	4.53564	0	0	0	0.0646335	0.0863314	0.10573	0.108825	0.0571659	0.0852308	0.102133	0.111615	0.155956(TRUE)	-111955	NCU00249	Aspartyl protease	Posttranslational modification, protein turnover, chaperones	CELLULAR PROCESSES AND SIGNALING
NCU00250	1.56458	1	1.20685	1.19204	1	0.015	0.545	0.117973	0.110278	0.114905	0.111716	0.13109	0.1178	0.119014	0.112882	0.389489(TRUE)	-19515.6	NCU00250
NCU00251	69.0349	22.5842	1.97225	1	1	1	1	0.187716	0.182226	0.05707	0.0445911	0.189278	0.210254	0.0547386	0.0432491	0.282583(TRUE)	-1714450	NCU00251	Cytosolic Ca2+-dependent cysteine protease (calpain), large subunit (EF-Hand protein superfamily)	Signal transduction mechanisms	CELLULAR PROCESSES AND SIGNALING
NCU00252	1.10496	1	1.17051	1.20918	0.999	0	0.154	0.043989	0.0450763	0.046584	0.0457939	0.0460677	0.0444386	0.0432772	0.0526743	0.186386(TRUE)	-84508.9	NCU00252
NCU00253	1.25406	1	1.4977	1.48978	1	0	0.552	0.043051	0.0427813	0.0466454	0.0464711	0.0425135	0.0470492	0.0444447	0.0507472	0.173974(TRUE)	-120473	NCU00253	C-8,7 sterol isomerase	Lipid transport and metabolism	METABOLISM
NCU00254	1.03553	2.6731	1	1.78606	0.142	0.876	0.289	0.87789	1.7616	0.842004	1.31223	1.8767	2.08142	1.82485	2.08956	0.145045(TRUE)	-136.259	NCU00254	SWI-SNF chromatin remodeling complex, Snf5 subunit	Chromatin structure and dynamics	INFORMATION STORAGE AND PROCESSING
NCU00257	1.0017	1	1.73536	1.6751	0.51	0	0.982	0.0305278	0.0323495	0.0372552	0.0390271	0.031039	0.0311512	0.0365975	0.0371398	0.406406(TRUE)	-208137	NCU00257	Dynactin, subunit p62	Cell motility	CELLULAR PROCESSES AND SIGNALING
NCU00258	1	1.08854	1.32769	1.42566	0	0	0	0.00225133	0.00270613	0.00269063	0.00269614	0.00235743	0.00262022	0.00288316	0.00266038	0.415516(TRUE)	-16195800	NCU00258	40S ribosomal protein S7	Translation, ribosomal structure and biogenesis	INFORMATION STORAGE AND PROCESSING
NCU00259	1.32666	1	1.45425	1.45802	1	0	0.441	0.0460137	0.0455757	0.0476068	0.0474174	0.0445732	0.0440706	0.0483115	0.048514	0.352052(TRUE)	-116020	NCU00259
NCU00260	1.42855	1	1.52748	1.40296	1	0	0.91	0.105507	0.0912408	0.0990382	0.107453	0.104251	0.104797	0.102612	0.109992	0.243343(TRUE)	-27466.5	NCU00260	Alcohol dehydrogenase, class V	Secondary metabolites biosynthesis, transport and catabolism	METABOLISM
NCU00261	1.31224	1.32064	1.16219	1	0.064	1	1	0.00548122	0.00616546	0.00630961	0.00637883	0.00615973	0.0068373	0.00659228	0.00640239	0.151151(TRUE)	-3730620	NCU00261	CTP synthase (UTP-ammonia lyase)	Nucleotide transport and metabolism	METABOLISM
NCU00262	1.47584	1	1.94895	2.87872	0.999	0	0	0.152267	0.137328	0.154192	0.175835	0.150319	0.143286	0.164394	0.205251	0.368268(TRUE)	-19975.5	NCU00262	Predicted glutamine synthetase	Nucleotide transport and metabolism	METABOLISM
NCU00263	1.29142	1.91223	1.36245	1	0	1	1	0.0103113	0.0119706	0.0104226	0.00937413	0.0100844	0.0120453	0.0100066	0.00949003	0.352152(TRUE)	-1984090	NCU00263	Tripeptidyl peptidase II	Posttranslational modification, protein turnover, chaperones	CELLULAR PROCESSES AND SIGNALING
NCU00264	1.35388	1.26242	1.09629	1	1	1	1	0.0261416	0.0279465	0.0249112	0.0256616	0.0296874	0.0286684	0.0267905	0.0253955	0.409309(TRUE)	-256678	NCU00264	BolA (bacterial stress-induced morphogen)-related protein	Signal transduction mechanisms	CELLULAR PROCESSES AND SIGNALING
NCU00265	1.04486	1	1.97318	3.55617	0.729	0	0	0.0938202	0.101122	0.118146	0.157042	0.094703	0.101363	0.118402	0.141431	0.229229(TRUE)	-38813.9	NCU00265
NCU00267	1.81473	1	2.12799	1.32342	0.977	0.001	0.973	0.456962	0.364108	0.495023	0.420999	0.517719	0.452325	0.483586	0.494627	0.387988(TRUE)	-2057.56	NCU00267	beta-1,6-N-acetylglucosaminyltransferase, contains WSC domain	Carbohydrate transport and metabolism	METABOLISM
NCU00268	1	1.2185	1.23832	1.21268	0	0.313	0.723	0.0414636	0.0515333	0.0443341	0.0510221	0.0394205	0.0535045	0.0450807	0.0508559	0.253353(TRUE)	-91503.7	NCU00268	Calcium-responsive transcription coactivator	Transcription	INFORMATION STORAGE AND PROCESSING
NCU00269	1.65079	1.63443	1.2028	1	0.816	1	1	0.0207817	0.0235923	0.0195814	0.0194987	0.0221783	0.0232482	0.0204963	0.0193001	0.193694(TRUE)	-516513	NCU00269	Clathrin coat binding protein/Huntingtin interacting protein HIP1, involved in regulation of endocytosis	Intracellular trafficking, secretion, and vesicular transport	CELLULAR PROCESSES AND SIGNALING
NCU00270	1.9568	1.57152	1.19309	1	1	1	1	0.0271795	0.0290641	0.0236672	0.0225019	0.026681	0.0311312	0.0239023	0.0252684	0.386186(TRUE)	-357692	NCU00270
NCU00271	1	1.34423	1.08437	0	0.202	0.761	1	0.965115	1.31508	1.03945	0	299.425	848.565	441.233	0	0.407708(TRUE)	-189.702	NCU00271
NCU00272	1	1.0092	1.17025	1.07343	0.296	0	1	0.0228	0.0257308	0.025599	0.0260757	0.0204466	0.0235356	0.0243169	0.0263402	0.432933(TRUE)	-269141	NCU00272	Cullins	Cell cycle control, cell division, chromosome partitioning	METABOLISM
NCU00273	1.02316	1	1.15185	1.01247	0.991	0	1	0.01061	0.0116659	0.0111623	0.0125415	0.0125294	0.0132916	0.0123806	0.0104475	0.167568(TRUE)	-939731	NCU00273	Uncharacterized conserved protein	Function unknown	POORLY CHARACTERIZED
NCU00274	1.09647	1	1.35326	1.24366	1	0	1	0.0229831	0.0243405	0.0238824	0.0261696	0.0223971	0.0268341	0.0244919	0.0255605	0.346346(TRUE)	-314574	NCU00274	Protein kinase ATM/Tel1, involved in telomere length regulation and DNA repair	Signal transduction mechanisms	CELLULAR PROCESSES AND SIGNALING
NCU00275	4.5486	2.77808	1.08913	1	1	1	0.991	0.070831	0.0681064	0.0457374	0.045833	0.0761894	0.0626232	0.0463946	0.0452092	0.164064(TRUE)	-179956	NCU00275	Predicted E3 ubiquitin ligase	Posttranslational modification, protein turnover, chaperones	CELLULAR PROCESSES AND SIGNALING
NCU00276	1.25496	1.47467	1.34176	1	0	1	1	0.0189577	0.0225919	0.0201983	0.0173099	0.0194946	0.0218043	0.0204067	0.0181283	0.244244(TRUE)	-505934	NCU00276	Mitochondrial DNA polymerase gamma, catalytic subunit	Replication, recombination and repair	INFORMATION STORAGE AND PROCESSING	ELI
NCU00277	1.87943	1.63817	1.18451	1	1	1	1	0.034701	0.0411456	0.0328132	0.0327252	0.038263	0.0375154	0.0305349	0.0289468	0.437838(TRUE)	-215653	NCU00277	Calponin	Cytoskeleton	CELLULAR PROCESSES AND SIGNALING
NCU00278	1.0814	1.21893	1.15914	1	0.001	0.943	1	0.0394028	0.0430479	0.0395767	0.0414268	0.039032	0.0430853	0.040714	0.0407811	0.171371(TRUE)	-106430	NCU00278
NCU00279	1	1.247	1.36049	1.22589	0	0.001	1	0.0334514	0.0366332	0.0353974	0.0372179	0.0346817	0.040587	0.0376689	0.0379995	0.466266(TRUE)	-150859	NCU00279
NCU00280	1	1.40484	2.05449	2.09	0	0	0.212	0.0344316	0.0475856	0.0456479	0.0557843	0.0402917	0.0504827	0.0477897	0.0454772	0.183383(TRUE)	-185443	NCU00280	Uncharacterized conserved protein	Function unknown	POORLY CHARACTERIZED
NCU00281	1	1.29355	2.0235	3.83625	0	0	0	0.0994096	0.118088	0.122815	0.150501	0.0994715	0.125426	0.125891	0.175414	0.273774(TRUE)	-34655	NCU00281	UDP-glucuronosyl and UDP-glucosyl transferase	Carbohydrate transport and metabolism	METABOLISM	LLI
NCU00282	1	1.88312	2.49691	2.07065	0	0	1	0.0924471	0.130952	0.126264	0.131203	0.0998534	0.134663	0.136499	0.132865	0.223624(TRUE)	-34180.5	NCU00282
NCU00283	1.4021	1.42811	1.64451	1	0.082	0	1	0.0188073	0.0220666	0.0208445	0.0188047	0.0219891	0.0199569	0.0207465	0.0209731	0.30991(TRUE)	-568423	NCU00283	FOG: Zn-finger	General function prediction only	POORLY CHARACTERIZED
NCU00284	1	2.12086	5.55713	5.36864	0	0	0.649	0.239646	0.41824	0.577542	0.589224	0.340916	0.485645	0.554665	0.58289	0.175776(TRUE)	-8309.97	NCU00284
NCU00285	1	3.4774	5.58559	4.93001	0	0	0.982	0.178551	0.348702	0.36581	0.397131	0.209804	0.367744	0.399374	0.393293	0.272172(TRUE)	-18314.5	NCU00285	FOG: Zn-finger	General function prediction only	POORLY CHARACTERIZED			C2H2 zinc finger
NCU00287	1	1.5759	2.70547	4.87849	0	0	0	0.112797	0.135945	0.155032	0.190242	0.11541	0.152048	0.166001	0.202769	0.282783(TRUE)	-34853.3	NCU00287
NCU00288	2.68924	1	2.10045	3.28322	1	0.032	0.055	0.724415	0.479174	0.722123	0.837764	0.87822	0.688905	0.815715	0.860584	0.42963(TRUE)	-1546.7	NCU00288
NCU00289	1	1.53107	3.06324	4.15326	0	0	0	0.045487	0.062701	0.072864	0.0818987	0.0535011	0.071549	0.0841616	0.0927542	0.168869(TRUE)	-146778	NCU00289						Zn(II)2Cys6	tah-1	asexual development
NCU00290	8.7797	2.21138	1.27241	1	1	1	0.998	0.228085	0.176513	0.123464	0.115062	0.209829	0.19512	0.139884	0.130084	0.326426(TRUE)	-42514.8	NCU00290	Transporter, ABC superfamily (Breast cancer resistance protein)	Secondary metabolites biosynthesis, transport and catabolism	METABOLISM
NCU00291	1.39576	1	1.48422	1.85378	1	0	0	0.0478674	0.0446352	0.0481229	0.0540616	0.0503902	0.0447345	0.0490912	0.0564138	0.365866(TRUE)	-113280	NCU00291
NCU00292	15.1943	5.30565	6.31502	1	1	0.108	1	1.18052	0.886041	0.926124	0.390023	1.18278	1.07627	0.949637	0.526515	0.168769(TRUE)	-8426.81	NCU00292	Carboxylesterase and related proteins	General function prediction only	POORLY CHARACTERIZED
NCU00293	35.9038	7.96581	1.13975	1	1	1	1	0.063375	0.0603387	0.0236298	0.0232222	0.0643158	0.0563028	0.0274137	0.0234554	0.236136(TRUE)	-2827370	NCU00293	NADH pyrophosphatase I of the Nudix family of hydrolases	Replication, recombination and repair	INFORMATION STORAGE AND PROCESSING
NCU00294	1	1.20741	1.56063	1.63009	0	0	0	0.00196509	0.00225447	0.0019436	0.00211648	0.00183445	0.00175696	0.00203616	0.00247344	0.188989(TRUE)	-28061200	NCU00294	60S ribosomal protein L10A	Translation, ribosomal structure and biogenesis	INFORMATION STORAGE AND PROCESSING
NCU00295	1	1.30765	1.79199	2.10354	0	0	0	0.0303107	0.0368684	0.0448913	0.0430094	0.0333456	0.0407869	0.0393654	0.0422288	0.386086(TRUE)	-204483	NCU00295
NCU00296	1	1.02216	2.36209	2.95907	0.486	0	0.076	0.278706	0.33619	0.41625	0.437203	0.364009	0.386017	0.442384	0.514968	0.28969(TRUE)	-3476.25	NCU00296	Predicted histone tail methylase containing SET domain	Chromatin structure and dynamics	INFORMATION STORAGE AND PROCESSING
NCU00297	1.24294	1	2.77306	1.62956	0.681	0.002	0.957	0.51906	0.475271	0.770583	0.602969	0.671778	0.780616	0.800842	0.78015	0.483083(TRUE)	-1142.09	NCU00297
NCU00298	1	1.21638	1.23853	2.30353	0.163	0.458	0	0.242192	0.282351	0.240724	0.322933	0.267961	0.32698	0.313404	0.345566	0.264164(TRUE)	-4178.91	NCU00298	Monocarboxylate transporter	Carbohydrate transport and metabolism	METABOLISM
NCU00299	7.55426	1	1.15168	2.039	1	0.015	0	0.12415	0.0878152	0.086868	0.107012	0.123698	0.0815865	0.0779231	0.103872	0.189289(TRUE)	-81594.2	NCU00299	Enoyl-CoA hydratase/isomerase	Lipid transport and metabolism	METABOLISM	LLI
NCU00300	7.75901	5.43864	1.05831	1	1	1	0.95	0.0946206	0.107072	0.0451653	0.0507798	0.103343	0.0886213	0.0482423	0.0524225	0.377277(TRUE)	-264042	NCU00300	Predicted membrane protein	Function unknown	POORLY CHARACTERIZED
NCU00301	2.07767	2.0344	1.24605	1	0.999	1	1	0.0128574	0.0142017	0.0107064	0.0107901	0.0142934	0.0150593	0.0120335	0.0117346	0.435435(TRUE)	-1576440	NCU00301	Disrupter of silencing SAS10	Chromatin structure and dynamics	INFORMATION STORAGE AND PROCESSING
NCU00302	1.55036	1.26348	1	1.19745	1	1	0	0.0547852	0.0522037	0.0440807	0.0533447	0.0560764	0.0552579	0.0467894	0.0516832	0.192793(TRUE)	-82325.8	NCU00302	Predicted 3-ketosphinganine reductase	Secondary metabolites biosynthesis, transport and catabolism	METABOLISM
NCU00303	1	1.72454	5.00741	7.99369	0	0	0	0.0584236	0.0814344	0.112407	0.123267	0.0580221	0.0822495	0.115144	0.123862	0.407007(TRUE)	-170151	NCU00303	Predicted MutS-related protein involved in mismatch repair	Replication, recombination and repair	INFORMATION STORAGE AND PROCESSING
NCU00304	1	1.01185	5.45716	8.51341	0.417	0	0	0.0882007	0.098085	0.170776	0.181085	0.0873713	0.103056	0.178248	0.180892	0.199099(TRUE)	-92002.5	NCU00304	SAM-dependent methyltransferases	Lipid transport and metabolism	METABOLISM
NCU00305	6.84676	1.84074	1.4546	1	1	0.969	0.998	0.343548	0.261024	0.215506	0.194696	0.335322	0.283123	0.226884	0.210884	0.300901(TRUE)	-14652.1	NCU00305	Reductases with broad range of substrate specificities	General function prediction only	POORLY CHARACTERIZED
NCU00306	2.98042	1.46703	1	1.06221	1	1	0.041	0.0599674	0.0574171	0.0446516	0.0483991	0.0635626	0.0568381	0.0489044	0.0489898	0.192192(TRUE)	-120090	NCU00306	Synaptic vesicle transporter SVOP and related transporters (major facilitator superfamily)	General function prediction only	POORLY CHARACTERIZED
NCU00307	1	3.55942	1.7733	1.40041	0.007	0.926	0.65	0.68085	1.52811	0.966288	0.871538	1.20351	1.50011	1.38621	1.37504	0.433634(TRUE)	-420.819	NCU00307
NCU00308	1	1.13141	1.34853	1.07445	0	0	1	0.0237205	0.0285929	0.0265979	0.0298149	0.0256074	0.0269242	0.0298823	0.0264457	0.299299(TRUE)	-236013	NCU00308	Proliferation-associated nucleolar protein (NOL1)	Cell cycle control, cell division, chromosome partitioning	METABOLISM
NCU00309	1	2.22779	1.56135	1.12327	0	1	1	0.00482168	0.00533063	0.00599042	0.00497163	0.00444621	0.00711566	0.00514147	0.00493316	0.24004(TRUE)	-6533350	NCU00309	beta-1,6-N-acetylglucosaminyltransferase, contains WSC domain	Carbohydrate transport and metabolism	METABOLISM	ELI
NCU00310	1.05212	1.14819	1.25391	1	0	0	1	0.0210021	0.0246909	0.0247956	0.0214103	0.0224254	0.023926	0.0235267	0.0234331	0.335235(TRUE)	-305934	NCU00310	RNA polymerase III transcription factor TFIIIC	Transcription	INFORMATION STORAGE AND PROCESSING
NCU00311	1.32978	1	1.00819	1.2486	1	0.162	0	0.01042	0.00980134	0.00953145	0.0106371	0.00991993	0.010408	0.01027	0.010694	0.164164(TRUE)	-1269400	NCU00311	Predicted RNA-binding protein involved in translational regulation	Translation, ribosomal structure and biogenesis	INFORMATION STORAGE AND PROCESSING
NCU00312	2.30635	3.84795	1	3.90284	0.116	0.992	0.005	1.16304	1.63781	0.705296	1.586	1.56943	1.8586	1.20656	1.77962	0.364164(TRUE)	-609.034	NCU00312
NCU00313	0	0	0	0	0.5	0.5	0.5	0	0	0	0	0	0	0	0	0(FALSE)	0	NCU00313	Endocytic adaptor protein intersectin	Signal transduction mechanisms	CELLULAR PROCESSES AND SIGNALING
NCU00314	1.15987	1	0	1.75496	0.64	1	0	1.10433	0.930882	0	1.65595	1981.89	449.739	0	2821.44	0.208909(TRUE)	-116.753	NCU00314
NCU00315	1	1.17192	1.86457	1.95578	0	0	0	0.00314661	0.00400189	0.00382307	0.00426114	0.00291642	0.00409701	0.00421229	0.00445821	0.187688(TRUE)	-12518100	NCU00315	60S ribosomal protein L29	Translation, ribosomal structure and biogenesis	INFORMATION STORAGE AND PROCESSING
NCU00316	3.21439	1	1.66323	2.44163	1	0	0	0.0458532	0.035439	0.0361175	0.0417662	0.0422008	0.0326459	0.0360642	0.0449709	0.26957(TRUE)	-332463	NCU00316	Predicted mitochondrial carrier protein	Energy production and conversion	METABOLISM
NCU00317	1.54151	2.2539	1	1.23288	0	1	0	0.0499967	0.0626098	0.0427073	0.0567676	0.0555419	0.0629397	0.0482361	0.0486728	0.155556(TRUE)	-109321	NCU00317	Cytosolic Ca2+-dependent cysteine protease (calpain), large subunit (EF-Hand protein superfamily)	Signal transduction mechanisms	CELLULAR PROCESSES AND SIGNALING
NCU00318	1	1.62712	2.44357	1.8872	0	0	1	0.112323	0.141899	0.166399	0.150665	0.11896	0.149476	0.155469	0.157894	0.333433(TRUE)	-23545.9	NCU00318
NCU00319	1	1.27527	1.67128	1.80307	0	0	0	0.0305363	0.0380771	0.0343584	0.0394421	0.0354006	0.0369093	0.0391135	0.0403907	0.166266(TRUE)	-203313	NCU00319
NCU00320	1	1.63428	2.83748	2.26053	0	0	1	0.0230111	0.0305857	0.0350036	0.0352605	0.0263009	0.0303032	0.0336519	0.0349502	0.211411(TRUE)	-462290	NCU00320	Ubiquitin carboxyl-terminal hydrolase	Posttranslational modification, protein turnover, chaperones	CELLULAR PROCESSES AND SIGNALING
NCU00321	1	1.59534	9.03202	36.758	0	0	0	0.108732	0.146222	0.299736	0.357416	0.114899	0.171023	0.322528	0.354196	0.475175(TRUE)	-154896	NCU00321	Nucleolar GTPase/ATPase p130	Nuclear structure	CELLULAR PROCESSES AND SIGNALING
NCU00322	3.38336	1	1.9436	2.0695	1	0	0	0.0519153	0.0373545	0.0428341	0.0472725	0.0496836	0.0356191	0.0443368	0.0451887	0.408408(TRUE)	-284736	NCU00322	beta-1,6-N-acetylglucosaminyltransferase, contains WSC domain	Carbohydrate transport and metabolism	METABOLISM	LLI
NCU00324	1	1.23334	1.07013	1.14998	0	1	0	0.0230784	0.0287974	0.0239842	0.0255819	0.0248748	0.0280537	0.02631	0.0263393	0.221522(TRUE)	-248902	NCU00324	Stress-activated MAP kinase-interacting protein, Sin1p	Signal transduction mechanisms	CELLULAR PROCESSES AND SIGNALING
NCU00325	1	1.20554	1.1642	1.25435	0	0.948	0.001	0.0302956	0.0314353	0.0307023	0.0317562	0.028519	0.0348132	0.030713	0.0311016	0.395896(TRUE)	-186710	NCU00325	Nucleolar GTPase/ATPase p130	Nuclear structure	CELLULAR PROCESSES AND SIGNALING
NCU00326	1.36154	1	1.43102	1.56135	1	0	0	0.0343264	0.0334559	0.0320896	0.0357423	0.031762	0.0345352	0.0379301	0.0360467	0.338238(TRUE)	-204355	NCU00326	Ca2+-binding protein Regucalcin/SMP30	Inorganic ion transport and metabolism	METABOLISM	ELI
NCU00327	12.7056	0	1.70502	1	1	0	0.482	12.2324	0	1.67002	0.988948	5391.46	0	1145.8	1369.41	0.388589(TRUE)	-272.958	NCU00327
NCU00329	1.85158	1.45326	1.17484	1	0.977	0.959	0.893	0.222988	0.219163	0.182667	0.176719	0.233697	0.227104	0.185004	0.177092	0.193393(TRUE)	-7997.1	NCU00329	von Willebrand factor and related coagulation proteins	Extracellular structures	CELLULAR PROCESSES AND SIGNALING			B-ZIP	vad-1	basal hyphal growth & asexual development
NCU00330	1.49324	1.42337	1.37784	1	0.932	0.864	1	0.0496162	0.053064	0.0508105	0.0414262	0.05046	0.0575998	0.0498804	0.0519921	0.237638(TRUE)	-103176	NCU00330	KEKE-like motif-containing transcription regulator (Rlr1)/suppressor of sin4	Transcription	INFORMATION STORAGE AND PROCESSING
NCU00331	1.28173	1.3491	1.33448	1	0	0.716	1	0.0263214	0.0291381	0.0289897	0.0253896	0.0271364	0.0328809	0.0255881	0.0242077	0.157558(TRUE)	-267157	NCU00331	von Willebrand factor and related coagulation proteins	Extracellular structures	CELLULAR PROCESSES AND SIGNALING
NCU00332	1.73588	1	1.50441	2.22895	1	0	0	0.181248	0.158422	0.166761	0.192424	0.183995	0.162739	0.172493	0.211682	0.448749(TRUE)	-13706.9	NCU00332
NCU00333	1	1.35905	2.35555	3.3485	0	0	0	0.0656941	0.0816905	0.0968109	0.0989215	0.0673284	0.0933585	0.097528	0.103553	0.205606(TRUE)	-65135.4	NCU00333	GTP-binding ADP-ribosylation factor-like protein yARL3	Intracellular trafficking, secretion, and vesicular transport	CELLULAR PROCESSES AND SIGNALING
NCU00334	1.05971	1.00698	1.05228	1	1	0	1	0.0166659	0.0173416	0.0166814	0.0163302	0.0169181	0.0177134	0.0155779	0.0159302	0.272072(TRUE)	-517578	NCU00334	Exosomal 3'-5' exoribonuclease complex, subunit Rrp45	Translation, ribosomal structure and biogenesis	INFORMATION STORAGE AND PROCESSING
NCU00335	1.28868	1.13675	1	1.01415	1	1	0.23	0.0253453	0.0266154	0.0222999	0.0226946	0.0235214	0.0246615	0.0214202	0.0235813	0.371672(TRUE)	-311604	NCU00335	Uncharacterized conserved protein	Function unknown	POORLY CHARACTERIZED
NCU00336	2.31354	2.20369	1.2576	1	1	1	1	0.0128914	0.013662	0.010361	0.0104083	0.0120023	0.0136741	0.0109552	0.00977874	0.27037(TRUE)	-2041380	NCU00336	Uncharacterized conserved protein	Function unknown	POORLY CHARACTERIZED
NCU00337	1.85348	1.89143	1.25346	1	0.007	1	1	0.0161852	0.0174475	0.0145665	0.013786	0.0167799	0.0171021	0.0137178	0.0148951	0.335435(TRUE)	-1074960	NCU00337	Protein involved in the nuclear export of pre-ribosomes	Translation, ribosomal structure and biogenesis	INFORMATION STORAGE AND PROCESSING
NCU00338	2.12192	1.07227	1.10619	1	1	0.252	0.992	0.0669981	0.0610218	0.05595	0.0563237	0.0688662	0.0653963	0.0552641	0.0617862	0.265365(TRUE)	-68008.5	NCU00338	Aspartyl protease	Posttranslational modification, protein turnover, chaperones	CELLULAR PROCESSES AND SIGNALING
NCU00339	0	1	1.86633	0	0	1	1	0	0.970257	1.83366	0	0	5326.45	3603.64	0	0.488889(TRUE)	-77.8606	NCU00339
NCU00340	1	1.02693	1.14762	1.32895	0.004	0	0	0.0117062	0.0138353	0.0134225	0.0137333	0.0108439	0.0144875	0.0125631	0.0144418	0.217017(TRUE)	-959986	NCU00340	FOG: Zn-finger	General function prediction only	POORLY CHARACTERIZED		pp-1; protoperithecium-1 [KO:K11215]	C2H2 zinc finger	pp-1	ascospore lethal
NCU00343	1.26549	1	1.53821	1.68708	0.962	0	0.197	0.185976	0.169849	0.201046	0.20537	0.186812	0.196447	0.205771	0.20934	0.185185(TRUE)	-8900.14	NCU00343
NCU00344	1.60683	1.25389	1.22048	1	1	0.937	1	0.0249117	0.0262131	0.0257077	0.0228494	0.0270642	0.0272203	0.0251714	0.0236021	0.368769(TRUE)	-332680	NCU00344	RNA polymerase II C-terminal domain-binding protein RA4, contains RPR and RRM domains	Transcription	INFORMATION STORAGE AND PROCESSING
NCU00345	1	1.03333	1.1103	1.02925	0.059	0	1	0.0250621	0.0273485	0.0238135	0.0260087	0.0232754	0.0263426	0.0293057	0.0288844	0.307708(TRUE)	-228596	NCU00345	Uncharacterized conserved protein	Function unknown	POORLY CHARACTERIZED
NCU00346	1	1.23536	1.53026	1.36811	0	0	1	0.0294967	0.0345896	0.0349013	0.0341653	0.0315931	0.0374894	0.0357086	0.0361255	0.41962(TRUE)	-191546	NCU00346	C-8,7 sterol isomerase	Lipid transport and metabolism	METABOLISM
NCU00347	1.76164	1.75409	1.21206	1	0.655	1	1	0.0222226	0.0221922	0.0176237	0.0181733	0.0214026	0.0219618	0.0180807	0.0185436	0.189289(TRUE)	-614985	NCU00347	Nucleolar GTPase/ATPase p130	Nuclear structure	CELLULAR PROCESSES AND SIGNALING
NCU00348	1.28852	1.17795	1.11074	1	1	1	1	0.0172918	0.0160423	0.0160067	0.0133995	0.0166576	0.0165987	0.0147048	0.0168598	0.272573(TRUE)	-590116	NCU00348	Uncharacterized conserved protein, contains CXXC motifs	Function unknown	POORLY CHARACTERIZED
NCU00349	1.79203	1.44358	1.19191	1	1	1	1	0.033157	0.0312392	0.0283558	0.0268006	0.0308214	0.0347879	0.0266314	0.0276176	0.305906(TRUE)	-263801	NCU00349	Pinin (desmosome-associated protein)	Cytoskeleton	CELLULAR PROCESSES AND SIGNALING
NCU00350	3.68354	1	2.27192	5.5225	1	0	0	0.113625	0.074005	0.0998551	0.141704	0.131744	0.0815238	0.102938	0.136113	0.169269(TRUE)	-105463	NCU00350	Soluble epoxide hydrolase	Lipid transport and metabolism	METABOLISM
NCU00351	1.67313	1	1.04209	1.21676	1	0.05	0	0.0350282	0.031429	0.0297853	0.0313655	0.0355161	0.0299639	0.0307508	0.033157	0.353353(TRUE)	-194660	NCU00351	Microtubule-associated protein CRIPT	Cytoskeleton	CELLULAR PROCESSES AND SIGNALING
NCU00352	2.18945	1.7147	1.0789	1	1	1	1	0.0201923	0.0204396	0.0165467	0.0155907	0.0198367	0.0211888	0.0153923	0.0155332	0.193293(TRUE)	-803327	NCU00352	P-type ATPase	General function prediction only	POORLY CHARACTERIZED
NCU00353	2.78749	1.61815	1.45602	1	1	0.738	0.978	0.380675	0.308981	0.273429	0.247778	0.386495	0.375313	0.300135	0.319005	0.254354(TRUE)	-4710.81	NCU00353
NCU00354	2.97474	4.20919	1.63626	1	0.164	0.991	0.815	1.07356	1.42841	0.830234	0.634116	1.33402	1.43125	1.13243	1.09041	0.461762(TRUE)	-776.687	NCU00354
NCU00355	11.43	10.8199	1.73817	1	1	1	1	0.0700097	0.0646944	0.0314144	0.0262959	0.0671111	0.0755905	0.0316049	0.02429	0.414214(TRUE)	-1326780	NCU00355	Catalase	Inorganic ion transport and metabolism	METABOLISM		cat-3; catalase-3 [KO:K03781] [EC:1.11.1.6]
NCU00356	3.86686	1.94338	1.01818	1	1	1	0.642	0.123317	0.103375	0.0768343	0.0784289	0.11339	0.113402	0.0789374	0.0811844	0.239039(TRUE)	-54748.2	NCU00356	Nucleoside transporter	Nucleotide transport and metabolism	METABOLISM
NCU00357	1	1.17803	1.49661	1.3632	0	0	1	0.0150251	0.0191103	0.0196222	0.0203753	0.0185594	0.0191034	0.019433	0.021039	0.284284(TRUE)	-542760	NCU00357	FOG: TPR repeat	General function prediction only	POORLY CHARACTERIZED
NCU00358	1	1.43167	1.60528	1.92195	0	0.003	0	0.0555031	0.0750828	0.0693421	0.0732981	0.0585917	0.075019	0.0657994	0.0796767	0.273774(TRUE)	-63204.9	NCU00358
NCU00359	1	1.70837	3.22403	3.70761	0	0	0	0.0472429	0.0647186	0.0748003	0.0763744	0.04745	0.0677487	0.0710877	0.076391	0.355455(TRUE)	-163516	NCU00359	Transcription initiation factor IIF, auxiliary subunit	Transcription	INFORMATION STORAGE AND PROCESSING
NCU00360	1.25453	1	1.87225	3.18584	1	0	0	0.046502	0.049291	0.0554237	0.0674054	0.0497334	0.0478226	0.0563996	0.067306	0.398298(TRUE)	-144691	NCU00360	Predicted oxidoreductase	General function prediction only	POORLY CHARACTERIZED	ELI
NCU00361	1.37168	1.144	1.07161	1	1	1	1	0.0244686	0.0246006	0.0224573	0.0229286	0.0242002	0.0254402	0.0251327	0.0253989	0.428929(TRUE)	-285006	NCU00361	Cyclin D-interacting protein GCIP	Cell cycle control, cell division, chromosome partitioning	METABOLISM
NCU00362	1.00589	1.1362	1.38911	1	0	0	1	0.0376338	0.0417871	0.0407138	0.0393007	0.0384613	0.0464038	0.0396608	0.0381584	0.24014(TRUE)	-111666	NCU00362
NCU00363	0	0	1	0	0.5	0	1	0	0	0.983241	0	0	0	1629.49	0	0.203003(TRUE)	-75.6094	NCU00363
NCU00364	1.46802	1.05872	1	1.19851	1	0.969	0	0.0428828	0.0412437	0.0328355	0.0420458	0.0412325	0.0397541	0.0379346	0.0428711	0.271171(TRUE)	-127755	NCU00364	Predicted hydrolases or acyltransferases (alpha/beta hydrolase superfamily)	General function prediction only	POORLY CHARACTERIZED
NCU00365	6.79784	4.74464	1.66746	1	1	1	1	0.0174121	0.0154164	0.0107079	0.00839691	0.0159846	0.0151744	0.010895	0.00881184	0.286987(TRUE)	-5523540	NCU00365
NCU00366	1.27322	1.12905	1	1.07322	1	1	0	0.00513626	0.0062	0.00511687	0.00502223	0.00475566	0.00514912	0.00414024	0.00549875	0.307407(TRUE)	-4865250	NCU00366	Translation initiation factor 5 (eIF-5)	Translation, ribosomal structure and biogenesis	INFORMATION STORAGE AND PROCESSING
NCU00367	1.72393	1.09562	1.46241	1	0.919	0.225	0.863	0.479153	0.444972	0.492346	0.443526	0.565848	0.569748	0.598694	0.567788	0.485385(TRUE)	-1211.22	NCU00367	C-type lectin	Signal transduction mechanisms	CELLULAR PROCESSES AND SIGNALING
NCU00368	1	1.21247	2.34769	1.75466	0	0	1	0.0795973	0.0971437	0.104381	0.108135	0.0833749	0.0971821	0.124477	0.104481	0.277177(TRUE)	-39681.7	NCU00368	Dystonin, GAS (Growth-arrest-specific protein), and related proteins	Cytoskeleton	CELLULAR PROCESSES AND SIGNALING
NCU00369	1.26109	1	1.21251	1.34296	1	0	0	0.045914	0.0494585	0.0522928	0.0507218	0.0528421	0.0521861	0.0466078	0.0525159	0.190991(TRUE)	-86667	NCU00369	Similar to bacterial dephospho-CoA kinase	Coenzyme transport and metabolism	METABOLISM
NCU00370	1	1.60621	4.0898	6.92154	0.051	0	0	0.354431	0.489015	0.723953	0.899642	0.484104	0.647577	0.803312	0.813003	0.253754(TRUE)	-3969.22	NCU00370	CREB binding protein/P300 and related TAZ Zn-finger proteins	Transcription	INFORMATION STORAGE AND PROCESSING
NCU00371	1	1.1345	1.43612	1.44218	0	0	0.21	0.0089026	0.0102462	0.0110081	0.0103154	0.00889251	0.0114308	0.00908867	0.0114417	0.207207(TRUE)	-1590440	NCU00371	Mitochondrial import inner membrane translocase, subunit TIM23	Intracellular trafficking, secretion, and vesicular transport	CELLULAR PROCESSES AND SIGNALING
NCU00372	1.04449	1.01631	1.05527	1	0.994	0	1	0.011716	0.0123878	0.0118395	0.0121664	0.013364	0.0138936	0.012093	0.0121359	0.249149(TRUE)	-818490	NCU00372	Cell cycle-associated protein	Cell cycle control, cell division, chromosome partitioning	METABOLISM
NCU00373	2.24145	2.40675	1.39443	1	0	1	1	0.00909632	0.00918541	0.00792055	0.00703607	0.00900924	0.00943152	0.00818986	0.00794318	0.375175(TRUE)	-3787880	NCU00373
NCU00375	1.16821	1.09951	1.08245	1	0.65	0.524	0.682	0.194368	0.232741	0.197805	0.182475	0.219853	0.230433	0.210596	0.223375	0.263764(TRUE)	-4747.02	NCU00375
NCU00376	1.04854	1	1.21722	1.22026	1	0	0.43	0.01863	0.0213248	0.0195669	0.0208677	0.0202375	0.0199545	0.0183081	0.0205552	0.315716(TRUE)	-415780	NCU00376	Predicted small GTPase involved in nuclear protein import	Intracellular trafficking, secretion, and vesicular transport	CELLULAR PROCESSES AND SIGNALING
NCU00377	1.34639	1	1.52746	1.62588	1	0	0.001	0.0356774	0.0333114	0.0341457	0.0380042	0.0360365	0.0330577	0.035185	0.0372933	0.372272(TRUE)	-205603	NCU00377	Integral membrane protein	General function prediction only	POORLY CHARACTERIZED
NCU00378	1.06314	1	2.35876	2.98636	0.983	0	0	0.0323173	0.0348527	0.041735	0.0467547	0.0309556	0.0352687	0.0460207	0.0455098	0.332132(TRUE)	-281124	NCU00378	Aldehyde dehydrogenase	Energy production and conversion	METABOLISM
NCU00379	1.0731	1	2.28132	2.99698	0.971	0	0	0.0460721	0.0489273	0.0662284	0.0719638	0.0502776	0.0531397	0.0621123	0.0677247	0.333534(TRUE)	-125528	NCU00379	Prolactin regulatory element-binding protein/Protein transport protein SEC12p	Intracellular trafficking, secretion, and vesicular transport	CELLULAR PROCESSES AND SIGNALING
NCU00380	1.88017	1	1.86802	1.52479	0.959	0.06	0.721	0.653704	0.50204	0.635816	0.589169	0.737979	0.678501	0.757461	0.712178	0.158058(TRUE)	-1080.3	NCU00380
NCU00382	1.37206	1.66744	1.44542	1	0	1	1	0.0142236	0.0149575	0.0130812	0.011802	0.0128095	0.016031	0.012831	0.0121865	0.167768(TRUE)	-1173190	NCU00382	Uncharacterized conserved protein	Function unknown	POORLY CHARACTERIZED
NCU00384	2.51612	2.27034	1.18996	1	0.747	0.999	0.764	0.381898	0.404012	0.300586	0.28797	0.383124	0.456663	0.359078	0.348263	0.283784(TRUE)	-3815.27	NCU00384
NCU00385	1.05166	1	1.35941	1.66247	1	0	0	0.0065845	0.00687965	0.00738453	0.00810293	0.00647319	0.00742786	0.00816799	0.00967169	0.15005(TRUE)	-2888490	NCU00385	Mitochondrial F1F0-ATP synthase, subunit delta/ATP16	Energy production and conversion	METABOLISM
NCU00386	2.14232	2.26926	1.65808	1	0.095	1	1	0.100508	0.116955	0.0939623	0.0826689	0.10509	0.117036	0.0984471	0.087944	0.235135(TRUE)	-47610.8	NCU00386	Splicing coactivator SRm160/300, subunit SRm300	RNA processing and modification	INFORMATION STORAGE AND PROCESSING
NCU00387	1.00031	1	1.08104	1.24553	0.483	0.013	0	0.0394939	0.0466443	0.0408683	0.0462924	0.0425546	0.0483471	0.045988	0.0480157	0.181882(TRUE)	-88891.5	NCU00387	Predicted steroid reductase	Lipid transport and metabolism	METABOLISM
NCU00388	1.31977	1.277	1.10501	1	1	1	1	0.0126814	0.0133842	0.0119418	0.0114153	0.0125397	0.0137879	0.0120213	0.0126455	0.177177(TRUE)	-1045350	NCU00388	C-type lectin	Signal transduction mechanisms	CELLULAR PROCESSES AND SIGNALING
NCU00389	1.20022	1.26968	1.09127	1	0	1	1	0.00953198	0.0114848	0.00875649	0.00905633	0.00964487	0.00996132	0.0102537	0.0100198	0.242543(TRUE)	-1530430	NCU00389	GTP-binding protein DRG1 (ODN superfamily)	Signal transduction mechanisms	CELLULAR PROCESSES AND SIGNALING
NCU00391	2.14488	1.61658	1	1.14869	0.689	0.76	0.425	1.10581	0.986033	0.691642	0.804789	1.23704	1.31609	1.1606	1.2354	0.298398(TRUE)	-317.652	NCU00391
NCU00392	1.0826	1.08064	1	1.41726	0.528	0.994	0	0.0348407	0.0439403	0.0318772	0.0417689	0.0401482	0.0412884	0.0391464	0.039324	0.176276(TRUE)	-121666	NCU00392	DNA-binding centromere protein B (CENP-B)	Chromatin structure and dynamics	INFORMATION STORAGE AND PROCESSING
NCU00395	1	1.21759	1.53008	1.77357	0	0	0	0.0147549	0.0157427	0.0182038	0.0201076	0.0139624	0.0170414	0.0155421	0.0189961	0.284484(TRUE)	-775072	NCU00395
NCU00396	1.5924	1.70835	1.06894	1	0	1	1	0.012829	0.0145941	0.0111254	0.0113397	0.0142521	0.0141779	0.0124562	0.0117329	0.437437(TRUE)	-1215240	NCU00396	Splicing factor 3b, subunit 3	RNA processing and modification	INFORMATION STORAGE AND PROCESSING
NCU00397	2.56929	2.52989	1.11907	1	0.786	1	1	0.0557954	0.0595422	0.0403495	0.0433518	0.0577708	0.0592315	0.0397126	0.0415133	0.431632(TRUE)	-170115	NCU00397	Isoamyl acetate-hydrolyzing esterase	Lipid transport and metabolism	METABOLISM
NCU00398	1.22555	1	1.30229	1.40335	1	0	0	0.033951	0.0326832	0.031649	0.0345089	0.029728	0.032056	0.0313273	0.0356536	0.308709(TRUE)	-193810	NCU00398	Nucleolar GTPase/ATPase p130	Nuclear structure	CELLULAR PROCESSES AND SIGNALING
NCU00399	1.41408	1	1.40639	1.00193	1	0	1	0.0546087	0.054444	0.0562292	0.0526248	0.0582682	0.053209	0.0576691	0.05051	0.333433(TRUE)	-75562.2	NCU00399
NCU00400	1.07914	1.1763	1.185	1	0.015	0.413	1	0.0466015	0.0549097	0.0506925	0.0530813	0.0519807	0.0550362	0.0509652	0.0517237	0.204004(TRUE)	-68903.2	NCU00400
NCU00401	1.59879	2.01971	1.67757	1	0	1	1	0.0326777	0.0357747	0.031509	0.0285442	0.030845	0.0392968	0.0323638	0.0289333	0.254855(TRUE)	-315312	NCU00401				LLI
NCU00403	3.62774	2.3186	1.53492	1	1	1	1	0.122872	0.121115	0.0884119	0.0801702	0.125036	0.12265	0.0988227	0.076306	0.217017(TRUE)	-59396	NCU00403	Putative NAD+-dependent epimerases	Carbohydrate transport and metabolism	METABOLISM
NCU00404	1.42221	1.565	1.20976	1	0	1	1	0.0121343	0.0122482	0.0122385	0.0120408	0.0114733	0.0132557	0.011531	0.01053	0.209409(TRUE)	-1209020	NCU00404	Ribosome biogenesis protein RPF1, contains IMP4 domain	RNA processing and modification	INFORMATION STORAGE AND PROCESSING
NCU00405	2.03404	2.46685	1.16907	1	0	1	1	0.00869684	0.00915376	0.00809522	0.0076863	0.00910943	0.00925323	0.00694386	0.00646799	0.274274(TRUE)	-3852650	NCU00405	Glycyl-tRNA synthetase and related class II tRNA synthetase	Translation, ribosomal structure and biogenesis	INFORMATION STORAGE AND PROCESSING
NCU00406	1.64418	1.45538	1.08313	1	1	1	1	0.0148759	0.0139633	0.0116422	0.0119929	0.0139225	0.0138879	0.012264	0.0123287	0.154054(TRUE)	-1044570	NCU00406	p21-activated serine/threonine protein kinase	Signal transduction mechanisms	CELLULAR PROCESSES AND SIGNALING		vel; velvet [KO:K19833] [EC:2.7.11.1]
NCU00407	1.01071	1.3105	1.32367	1	0	0.402	1	0.0427348	0.0522706	0.0493126	0.0509984	0.0454913	0.0565491	0.0506073	0.0489566	0.221722(TRUE)	-82814.4	NCU00407	Serine/threonine kinase (haspin family)	Cell cycle control, cell division, chromosome partitioning	METABOLISM
NCU00408	1	1.07152	3.07208	4.79051	0.11	0	0	0.0721353	0.0746588	0.109298	0.127101	0.0721256	0.0875534	0.119926	0.126391	0.244545(TRUE)	-75663	NCU00408	SWI-SNF chromatin remodeling complex, Snf5 subunit	Chromatin structure and dynamics	INFORMATION STORAGE AND PROCESSING
NCU00409	1.47333	1.36968	1.08466	1	1	1	1	0.0176012	0.0195277	0.0167435	0.0169855	0.0190719	0.0200552	0.0166694	0.0166913	0.228428(TRUE)	-596460	NCU00409	Prephenate dehydratase	Amino acid transport and metabolism	METABOLISM
NCU00410	1.24599	1.24798	1.28172	1	0.349	0	1	0.00475796	0.00551537	0.00494933	0.00477671	0.00529857	0.00486005	0.00507598	0.00498733	0.338839(TRUE)	-4934540	NCU00410	Peptide chain release factor 1 (eRF1)	Translation, ribosomal structure and biogenesis	INFORMATION STORAGE AND PROCESSING
NCU00411	1	1.46092	1.19774	1.21204	0	1	0.201	0.0184507	0.0277409	0.0220777	0.0235864	0.0224324	0.0276032	0.0228052	0.0257416	0.379079(TRUE)	-339932	NCU00411
NCU00412	1.55994	1	1.479	1.55444	1	0	0.001	0.0183507	0.0180807	0.0198243	0.0208836	0.0190423	0.0161945	0.0171689	0.0209014	0.191291(TRUE)	-611482	NCU00412	Halotolerance protein HAL3 (contains flavoprotein domain)	Inorganic ion transport and metabolism	METABOLISM
NCU00413	1	1.18938	1.2972	1.31967	0	0	0	0.00178377	0.00174175	0.0023035	0.00267223	0.00174795	0.00206717	0.00212055	0.00247366	0.185185(TRUE)	-28736000	NCU00413	Structural maintenance of chromosome protein 2 (chromosome condensation complex Condensin, subunit E)	Chromatin structure and dynamics	INFORMATION STORAGE AND PROCESSING
NCU00414	1	1.10337	2.14993	2.88069	0	0	0	0.00796083	0.0088584	0.0118171	0.0123892	0.00935742	0.0100528	0.0101794	0.0119352	0.378378(TRUE)	-2695680	NCU00414	Possible pfkB family carbohydrate kinase	Carbohydrate transport and metabolism	METABOLISM
NCU00415	1.63481	1.48591	1.23274	1	1	1	1	0.012003	0.0118943	0.0111504	0.0091484	0.0108245	0.0118715	0.00960709	0.0105017	0.176977(TRUE)	-1648230	NCU00415	Nonsense-mediated mRNA decay protein	RNA processing and modification	INFORMATION STORAGE AND PROCESSING
NCU00416	1	1.34034	1.51705	1.42058	0	0	0.971	0.0499211	0.0591929	0.0612124	0.0562951	0.0524305	0.0620153	0.052739	0.0576655	0.182583(TRUE)	-76366.3	NCU00416	Alpha-SNAP protein	Intracellular trafficking, secretion, and vesicular transport	CELLULAR PROCESSES AND SIGNALING
NCU00417	1.35898	1	1.14843	1.08784	1	0	1	0.0242371	0.0237968	0.0222125	0.0236583	0.0237497	0.0211223	0.0217399	0.0221088	0.271972(TRUE)	-350977	NCU00417	G10 protein/predicted nuclear transcription regulator	Transcription	INFORMATION STORAGE AND PROCESSING
NCU00418	2.23364	1.85134	1.50426	1	1	1	1	0.0279281	0.0271513	0.022921	0.0210173	0.0254488	0.0239821	0.0202283	0.0208013	0.349149(TRUE)	-562779	NCU00418	NADH:ubiquinone oxidoreductase, NDUFA6/B14 subunit	Energy production and conversion	METABOLISM
NCU00419	1.87905	1.63042	1.19793	1	1	1	1	0.0141467	0.0146868	0.0128222	0.0103563	0.0148973	0.0137143	0.0116188	0.0123482	0.155756(TRUE)	-1312650	NCU00419	DNA-directed RNA polymerase, subunit L	Transcription	INFORMATION STORAGE AND PROCESSING
NCU00420	2.47922	2.09032	1.35535	1	1	1	1	0.0169693	0.0169971	0.0130011	0.0106832	0.0152478	0.0164125	0.0127574	0.0127306	0.193794(TRUE)	-1491350	NCU00420	Splicing coactivator SRm160/300, subunit SRm300	RNA processing and modification	INFORMATION STORAGE AND PROCESSING
NCU00421	1.21054	1.38071	1	1.07594	0	1	0	0.0260928	0.0292742	0.0261704	0.0264224	0.0278305	0.0301925	0.0238904	0.0265583	0.418218(TRUE)	-258475	NCU00421	SWI-SNF chromatin remodeling complex, Snf5 subunit	Chromatin structure and dynamics	INFORMATION STORAGE AND PROCESSING
NCU00422	1	1.61575	2.95115	3.2924	0	0	0	0.00901121	0.0111691	0.0113041	0.0142411	0.00905433	0.0114769	0.0127897	0.0119878	0.254454(TRUE)	-3209050	NCU00422	Metallopeptidase	General function prediction only	POORLY CHARACTERIZED
NCU00423	1.51752	1.29381	1.27572	1	1	0.909	1	0.0169564	0.0164075	0.0154303	0.0142736	0.0159636	0.0183097	0.01616	0.0159047	0.264765(TRUE)	-743972	NCU00423	PHD Zn-finger protein	General function prediction only	POORLY CHARACTERIZED
NCU00424	1.06153	1.08926	1.09928	1	0.013	0.221	1	0.0134615	0.0150485	0.0141096	0.0142289	0.0144501	0.0157511	0.0132507	0.0148992	0.225125(TRUE)	-668004	NCU00424	Sister chromatid cohesion complex Cohesin, subunit PDS5	Cell cycle control, cell division, chromosome partitioning	METABOLISM
NCU00425	1	2.1448	1.7288	4.05282	0.132	0.635	0.056	0.769643	1.33772	1.10533	1.76923	1.46226	1.90527	1.65619	1.8802	0.424625(TRUE)	-350.858	NCU00425	Chitinase	Cell wall/membrane/envelope biogenesis	CELLULAR PROCESSES AND SIGNALING
NCU00426	1.00873	1	1.10865	1.0256	0.631	0	0.996	0.0340025	0.0364729	0.0339986	0.0345741	0.0347383	0.0371054	0.034724	0.0348867	0.382482(TRUE)	-122443	NCU00426
NCU00427	2.35162	2.14618	1.36622	1	1	1	1	0.0225763	0.021766	0.0189425	0.0159681	0.0205018	0.0221269	0.0181451	0.0162876	0.191592(TRUE)	-857265	NCU00427	Uncharacterized conserved protein	Function unknown	POORLY CHARACTERIZED
NCU00428	1.46756	1.55195	1.358	1	0	1	1	0.020882	0.0210356	0.0186078	0.0164328	0.0201876	0.0216822	0.018554	0.0183568	0.151852(TRUE)	-581223	NCU00428	DNA helicase PIF1/RRM3	Cell cycle control, cell division, chromosome partitioning	METABOLISM
NCU00430	1.52953	2.28454	1.15422	1	0	1	1	0.0129185	0.0162607	0.0117653	0.0127219	0.0130579	0.0161475	0.0122912	0.0116599	0.157958(TRUE)	-1279410	NCU00430	Na+/H+ antiporter	Inorganic ion transport and metabolism	METABOLISM	ELI
NCU00431	1.05238	1	1.29471	1.36762	1	0	0	0.0061836	0.00663166	0.00649504	0.00775553	0.00750497	0.00727674	0.00719764	0.00707579	0.156657(TRUE)	-2733020	NCU00431	Translocase of outer mitochondrial membrane complex, subunit TOM22	Intracellular trafficking, secretion, and vesicular transport	CELLULAR PROCESSES AND SIGNALING
NCU00432	1.26404	1.16835	1.07496	1	1	1	1	0.0168022	0.0157936	0.0140735	0.016045	0.015354	0.0164546	0.0166411	0.0158903	0.177978(TRUE)	-633643	NCU00432	Nucleolar GTPase/ATPase p130	Nuclear structure	CELLULAR PROCESSES AND SIGNALING
NCU00434	1	1.24186	1.70618	1.91825	0	0	0	0.0230394	0.027461	0.0285213	0.033744	0.0248644	0.0287728	0.0286123	0.0292979	0.321121(TRUE)	-321475	NCU00434	Serine/threonine protein phosphatase	Signal transduction mechanisms	CELLULAR PROCESSES AND SIGNALING		protein phosphatase 2C isoform beta; K19704 protein phosphatase PTC1 [EC:3.1.3.16] [KO:K19704] [EC:3.1.3.16]
NCU00435	1.20538	1	1.68235	2.39239	1	0	0	0.0338363	0.0339938	0.0383393	0.041915	0.0316592	0.0344473	0.0391289	0.0429556	0.339439(TRUE)	-217394	NCU00435	Vacuolar assembly/sorting protein DID4	Intracellular trafficking, secretion, and vesicular transport	CELLULAR PROCESSES AND SIGNALING
NCU00436	1.89484	1.71178	1.13536	1	1	1	1	0.0155408	0.0147272	0.0109757	0.0124803	0.0151533	0.016946	0.0137156	0.0138543	0.150751(TRUE)	-1164750	NCU00436	Mitofusin 1 GTPase, involved in mitochondrila biogenesis	Posttranslational modification, protein turnover, chaperones	CELLULAR PROCESSES AND SIGNALING
NCU00437	16.9604	10.5653	1.56717	1	1	1	1	0.119845	0.117203	0.0478164	0.0433209	0.131773	0.121298	0.0505718	0.039943	0.258959(TRUE)	-645909	NCU00437	Carbon-nitrogen hydrolase	Amino acid transport and metabolism	METABOLISM
NCU00438	1.51068	1	1.07463	1.34086	1	0.031	0	0.0508936	0.0498168	0.0482676	0.0539031	0.0519559	0.0482368	0.0432732	0.0495662	0.223023(TRUE)	-89842.9	NCU00438	Adenine deaminase/adenosine deaminase	Nucleotide transport and metabolism	METABOLISM
NCU00439	1.13923	2.25754	1.40287	1	0.016	0.946	0.834	0.453709	0.61686	0.488103	0.441264	0.579473	0.669893	0.592136	0.572113	0.462362(TRUE)	-1258.19	NCU00439
NCU00440	1.13802	1.07014	1.05697	1	1	0.975	1	0.00895177	0.00864499	0.00789868	0.00777988	0.00828078	0.00875508	0.00737437	0.00770045	0.192292(TRUE)	-1872800	NCU00440	G-protein beta subunit	General function prediction only	POORLY CHARACTERIZED		gnb-1; guanine nucleotide binding protein beta-1 [KO:K04536]
NCU00441	4.52616	3.09474	1.2452	1	1	1	1	0.0348416	0.0361483	0.0222878	0.0236243	0.0391707	0.0360577	0.0271879	0.0237973	0.25015(TRUE)	-684016	NCU00441	Conserved phosducin-like protein	Signal transduction mechanisms	CELLULAR PROCESSES AND SIGNALING
NCU00442	3.10521	2.34649	1.18065	1	1	1	1	0.0542623	0.0535393	0.0399116	0.0391049	0.0510422	0.0500263	0.0392184	0.0373242	0.398098(TRUE)	-207090	NCU00442
NCU00443	1	1.16749	1.36917	1.26533	0	0	1	0.0053916	0.00610161	0.00698172	0.00628874	0.00612246	0.00755083	0.00708765	0.00688021	0.336537(TRUE)	-3504530	NCU00443	Ran-binding protein RANBP1 and related RanBD domain proteins	Intracellular trafficking, secretion, and vesicular transport	CELLULAR PROCESSES AND SIGNALING
NCU00444	1.21729	1	1.79905	2.14225	1	0	0	0.0203232	0.0204376	0.0195952	0.0234678	0.0199885	0.0189502	0.0234901	0.0228317	0.258358(TRUE)	-589718	NCU00444	Transcription initiation factor IIF, auxiliary subunit	Transcription	INFORMATION STORAGE AND PROCESSING
NCU00445	1.40925	1.32358	1.17614	1	1	1	1	0.0209046	0.0233484	0.0200545	0.0184365	0.020447	0.0222956	0.0201071	0.0203865	0.191491(TRUE)	-446124	NCU00445	Transcription initiation factor TFIID, subunit BDF1 and related bromodomain proteins	Transcription	INFORMATION STORAGE AND PROCESSING
NCU00446	3.11858	2.16984	1	1.24939	1	1	0	0.0714855	0.063973	0.0454591	0.0570231	0.0689156	0.0640623	0.0467926	0.0576107	0.318619(TRUE)	-134009	NCU00446	Acyl-CoA synthetase	Lipid transport and metabolism	METABOLISM
NCU00447	2.19871	1.8708	1.03135	1	1	1	1	0.0137035	0.0126847	0.0106303	0.0116402	0.0137177	0.0141467	0.0109063	0.0122404	0.340641(TRUE)	-1684920	NCU00447	Serine palmitoyltransferase	Posttranslational modification, protein turnover, chaperones	CELLULAR PROCESSES AND SIGNALING
NCU00448	1.11971	1	1.65112	1.67258	0.999	0	0.307	0.0404059	0.0471598	0.0529621	0.0532087	0.0449182	0.0487949	0.0486892	0.0577277	0.230531(TRUE)	-103273	NCU00448	Transcription regulator XNP/ATRX, DEAD-box superfamily	Transcription	INFORMATION STORAGE AND PROCESSING
NCU00449	5.3702	2.40344	1.91598	1	1	0.812	0.976	0.743984	0.663978	0.549377	0.402599	0.737003	0.752647	0.630756	0.62753	0.333233(TRUE)	-2657.58	NCU00449
NCU00450	1.48358	1	1.29251	1.33111	1	0	0.183	0.0513865	0.0473455	0.0452064	0.0529866	0.0492048	0.0479615	0.0471437	0.0468755	0.415415(TRUE)	-99510.5	NCU00450	Sucrose transporter and related proteins	Carbohydrate transport and metabolism	METABOLISM
NCU00451	1	1.44369	1.27681	1.10071	0	0.959	0.973	0.0968638	0.122168	0.11439	0.104365	0.0993281	0.128036	0.109414	0.112084	0.393894(TRUE)	-19907.6	NCU00451	SAM-dependent methyltransferases	Lipid transport and metabolism	METABOLISM
NCU00453	1	1.27575	1.66581	1.6175	0	0	0.985	0.0219316	0.02639	0.0278378	0.0274633	0.0202121	0.0295305	0.0243687	0.0281959	0.397297(TRUE)	-370114	NCU00453	Sodium/hydrogen exchanger protein	Inorganic ion transport and metabolism	METABOLISM
NCU00454	3.42948	3.81571	1.84939	1	0	1	1	0.0543113	0.0593797	0.039884	0.0332357	0.0494695	0.0576823	0.0437804	0.0363399	0.399499(TRUE)	-333932	NCU00454	Traf2- and Nck-interacting kinase and related germinal center kinase (GCK) family protein kinases	Signal transduction mechanisms	CELLULAR PROCESSES AND SIGNALING
NCU00455	1	1.0493	1.23232	1.32198	0	0	0	0.0173595	0.0182424	0.0169771	0.018885	0.0172484	0.0182268	0.0189056	0.018433	0.346446(TRUE)	-487990	NCU00455	Scaffold protein Shank and related SAM domain proteins	Signal transduction mechanisms	CELLULAR PROCESSES AND SIGNALING		ty-1; tyrosinase-1 [KO:K19841]
NCU00456	1.53026	1	3.24088	5.80873	1	0	0	0.109347	0.0963899	0.148715	0.16674	0.118889	0.108522	0.146861	0.1772	0.225926(TRUE)	-59413.7	NCU00456
NCU00457	1.03568	1.14793	1.11265	1	0	1	1	0.00436837	0.00421415	0.00414411	0.00433153	0.00367119	0.00425439	0.00402532	0.00443745	0.357558(TRUE)	-6266680	NCU00457	FOG: RRM domain	General function prediction only	POORLY CHARACTERIZED
NCU00458	1	1.83174	2.54209	2.79648	0	0	0	0.0418405	0.0587549	0.0540105	0.0640777	0.0408815	0.055845	0.0600805	0.0621128	0.409409(TRUE)	-175242	NCU00458
NCU00459	1.40944	1	1.50391	1.72766	1	0	0	0.0420801	0.0401549	0.0405381	0.0425451	0.0368676	0.0376475	0.0388074	0.0399691	0.163263(TRUE)	-167976	NCU00459	Uncharacterized conserved protein	Function unknown	POORLY CHARACTERIZED
NCU00461	1	2.5333	1.73632	3.034	0	1	0	0.041711	0.0604446	0.0506382	0.0650139	0.0402349	0.0622446	0.0503837	0.0654592	0.366767(TRUE)	-175251	NCU00461	Glutamate/leucine/phenylalanine/valine dehydrogenases	Amino acid transport and metabolism	METABOLISM
NCU00462	1.77602	3.86736	2.15696	1	0.02	0.942	0.937	0.819893	1.20538	0.915319	0.621744	1.13423	1.42055	1.21446	1.07011	0.44044(TRUE)	-710.711	NCU00462
NCU00463	1.15716	1.53443	1	1.02674	0	1	0.027	0.015785	0.0205379	0.0166827	0.0168007	0.0156781	0.0210464	0.0158001	0.0161343	0.212513(TRUE)	-591329	NCU00463	L-kynurenine hydrolase	Amino acid transport and metabolism	METABOLISM
NCU00464	1	1.15512	1.78608	1.91776	0	0	0	0.00231604	0.00246176	0.0030101	0.00272747	0.00227689	0.00257507	0.00260323	0.0029049	0.413814(TRUE)	-24617700	NCU00464	60S ribosomal protein L32	Translation, ribosomal structure and biogenesis	INFORMATION STORAGE AND PROCESSING
NCU00465	1.23506	1.18942	1.00379	1	1	1	0.75	0.00783793	0.00803138	0.00723337	0.00722597	0.00736059	0.00813351	0.00749873	0.00793608	0.335135(TRUE)	-2197740	NCU00465	Molecular chaperone (DnaJ superfamily)	Posttranslational modification, protein turnover, chaperones	CELLULAR PROCESSES AND SIGNALING
NCU00466	1.00002	1	1.12164	1.2891	0.501	0	0	0.0178818	0.021669	0.0203894	0.0238696	0.0200535	0.0196614	0.019568	0.0205384	0.162362(TRUE)	-359319	NCU00466	Glutamyl-tRNA synthetase (mitochondrial)	Translation, ribosomal structure and biogenesis	INFORMATION STORAGE AND PROCESSING
NCU00467	1.0844	1	1.01079	1.11921	1	0.274	0	0.0214848	0.0246598	0.0202133	0.0238244	0.0221542	0.0218524	0.0217426	0.0238623	0.392192(TRUE)	-284519	NCU00467	COP9 signalosome, subunit CSN5	Posttranslational modification, protein turnover, chaperones	CELLULAR PROCESSES AND SIGNALING
NCU00468	1.0192	1	1.08858	1.046	0.993	0	1	0.00927682	0.0101355	0.0093632	0.00962957	0.00852787	0.00904789	0.00917429	0.00959413	0.168068(TRUE)	-1342720	NCU00468	Prephenate dehydrogenase (NADP+)	Amino acid transport and metabolism	METABOLISM
NCU00469	1.62929	1.02271	1	1.01292	1	0.885	0.217	0.0228908	0.0228396	0.022773	0.0213947	0.0259081	0.0235102	0.0224335	0.0233654	0.295395(TRUE)	-322362	NCU00469	FOG: RCC1 domain	Function unknown	POORLY CHARACTERIZED
NCU00470	1.15362	1.1092	1	1.19151	0.934	0.999	0	0.0341061	0.0377315	0.0329283	0.0356818	0.0362501	0.0361419	0.0349721	0.0351677	0.343844(TRUE)	-136946	NCU00470	Checkpoint 9-1-1 complex, RAD9 component	Cell cycle control, cell division, chromosome partitioning	METABOLISM
NCU00471	1	1.11038	1.77453	1.74742	0.125	0	0.582	0.113946	0.13229	0.148831	0.142585	0.122883	0.133637	0.145848	0.153488	0.397898(TRUE)	-17521.4	NCU00471
NCU00472	1	1.86095	1.875	1.77584	0	0.221	1	0.0176831	0.0227845	0.02259	0.0221615	0.0172302	0.020551	0.0220169	0.0194993	0.181982(TRUE)	-731913	NCU00472	Cell division cycle 37 protein, CDC37	Cell cycle control, cell division, chromosome partitioning	METABOLISM
NCU00473	4.59877	6.42199	1.95331	1	0	1	1	0.0734884	0.0869727	0.0543122	0.0432354	0.0710902	0.0719481	0.0522441	0.0433681	0.326627(TRUE)	-304003	NCU00473
NCU00474	2.682	3.93198	1.98383	1	0.014	1	0.996	0.587451	0.699585	0.49643	0.380734	0.675208	0.693092	0.582369	0.528771	0.333233(TRUE)	-2670.86	NCU00474
NCU00475	1	1.23721	1.53883	1.54865	0	0	0	0.00177837	0.00204451	0.0021504	0.00242812	0.00184702	0.00297873	0.00229511	0.00218347	0.283684(TRUE)	-27470600	NCU00475	Ribosomal protein S18	Translation, ribosomal structure and biogenesis	INFORMATION STORAGE AND PROCESSING
NCU00476	1	1.3911	1.26399	1.49569	0	1	0	0.0158041	0.0224102	0.0165762	0.0193525	0.0143784	0.019759	0.0172177	0.0182004	0.320921(TRUE)	-623065	NCU00476	Predicted exosome subunit	Translation, ribosomal structure and biogenesis	INFORMATION STORAGE AND PROCESSING
NCU00477	1.32381	1.32863	1	1.36626	0.348	1	0	0.0150224	0.0153289	0.0133318	0.0143518	0.0138461	0.0150965	0.0131461	0.0160066	0.272372(TRUE)	-880075	NCU00477	Serine carboxypeptidases (lysosomal cathepsin A)	Posttranslational modification, protein turnover, chaperones	CELLULAR PROCESSES AND SIGNALING
NCU00478	5.89628	3.74108	1.35637	1	1	1	1	0.0542773	0.0518046	0.0300611	0.0303023	0.0537839	0.0531771	0.0306344	0.0273047	0.178478(TRUE)	-537808	NCU00478	Cyclic nucleotide phosphodiesterase	Signal transduction mechanisms	CELLULAR PROCESSES AND SIGNALING
NCU00480	1.49786	1.33459	1.11218	1	1	1	1	0.0116306	0.0102419	0.00921961	0.00966863	0.009809	0.0113951	0.00936065	0.00944286	0.190991(TRUE)	-1516930	NCU00480	Ubiquitin C-terminal hydrolase	Posttranslational modification, protein turnover, chaperones	CELLULAR PROCESSES AND SIGNALING
NCU00481	2.64355	1.63285	1	1.04797	1	1	0.022	0.0395706	0.0361643	0.0275424	0.0303669	0.0384498	0.0371927	0.028317	0.0300777	0.473974(TRUE)	-273262	NCU00481	N-arginine dibasic convertase NRD1 and related Zn2+-dependent endopeptidases, insulinase superfamily	Posttranslational modification, protein turnover, chaperones	CELLULAR PROCESSES AND SIGNALING
NCU00483	1.07129	1.21972	1.07304	1	0	1	1	0.0169869	0.0162014	0.0165687	0.0166192	0.0172684	0.0189168	0.0163573	0.0169226	0.264364(TRUE)	-515745	NCU00483	Nuclear localization sequence binding protein	Transcription	INFORMATION STORAGE AND PROCESSING
NCU00484	1	1.18679	1.65049	1.56763	0	0	0.995	0.0322102	0.0377002	0.0407892	0.0375089	0.0314937	0.0365255	0.0364213	0.0412309	0.382482(TRUE)	-183254	NCU00484	NADH:ubiquinone oxidoreductase, NDUFS6/13 kDa subunit	Energy production and conversion	METABOLISM
NCU00485	1	2.18998	1.7235	3.68653	0.051	0.731	0.013	0.560072	0.93387	0.772246	1.15321	0.888372	1.20304	1.03133	1.17371	0.392793(TRUE)	-860.726	NCU00485
NCU00486	1.19343	1	1.34798	1.68065	1	0	0	0.0342331	0.0329085	0.0356987	0.0389024	0.0324412	0.0351182	0.0349069	0.0426	0.157257(TRUE)	-177537	NCU00486	Histone acetyltransferase SAGA/ADA, catalytic subunit PCAF/GCN5 and related proteins	Chromatin structure and dynamics	INFORMATION STORAGE AND PROCESSING
NCU00487	1	1.58303	2.01339	1.68919	0	0	1	0.020242	0.0266229	0.0279587	0.0271285	0.0213844	0.0268666	0.0261184	0.0252794	0.31011(TRUE)	-506815	NCU00487	Methyltransferases	General function prediction only	POORLY CHARACTERIZED
NCU00488	1.16041	1.00787	1	1.07115	1	0.805	0	0.0104955	0.010645	0.00938648	0.010141	0.0117883	0.0106734	0.00970636	0.0112581	0.162563(TRUE)	-1123310	NCU00488	Protein phosphatase 2A regulatory subunit A and related proteins	Signal transduction mechanisms	CELLULAR PROCESSES AND SIGNALING
NCU00489	1	1.15106	1.09023	1.17569	0	1	0	0.0019725	0.00226928	0.00192534	0.00215994	0.00192122	0.00234878	0.00188716	0.00193497	0.266466(TRUE)	-20542200	NCU00489	40S ribosomal protein S3	Translation, ribosomal structure and biogenesis	INFORMATION STORAGE AND PROCESSING
NCU00490	1.70527	1.04723	1.07275	1	1	0.055	1	0.023468	0.0194458	0.0182199	0.0172769	0.0214804	0.0197183	0.0181492	0.0192891	0.34975(TRUE)	-489618	NCU00490	Uncharacterized conserved protein	Function unknown	POORLY CHARACTERIZED
NCU00491	3.40116	1	1.98369	0	0.986	0.139	1	3.17202	0.960099	1.88859	0	2210.13	598.441	1525.43	0	0.384685(TRUE)	-259.94	NCU00491
NCU00492	1.34811	1.61554	1.37383	1	0	1	1	0.0161495	0.0156894	0.0155734	0.0143346	0.014854	0.0177943	0.014297	0.014937	0.214815(TRUE)	-791034	NCU00492	AAA ATPase containing von Willebrand factor type A (vWA) domain	General function prediction only	POORLY CHARACTERIZED
NCU00493	1.27437	1.17455	1	1.10586	1	1	0	0.0132588	0.0153741	0.0139498	0.0150697	0.0147083	0.0148217	0.0136631	0.0143623	0.180681(TRUE)	-728926	NCU00493	Medium subunit of clathrin adaptor complex	Intracellular trafficking, secretion, and vesicular transport	CELLULAR PROCESSES AND SIGNALING
NCU00494	1.16272	1.08769	1.08225	1	1	0.605	1	0.0216436	0.0221274	0.0211487	0.0230343	0.0219206	0.0213274	0.0213576	0.0193231	0.31952(TRUE)	-313823	NCU00494	Anaphase-promoting complex (APC), subunit 4	Cell cycle control, cell division, chromosome partitioning	METABOLISM
NCU00495	1.23057	1	1.03961	1.13007	1	0.091	0	0.0343304	0.0376229	0.0322417	0.0338044	0.0353937	0.0360869	0.0310665	0.0359011	0.445846(TRUE)	-137429	NCU00495	Putative GTPase activating proteins (GAPs)	Signal transduction mechanisms	CELLULAR PROCESSES AND SIGNALING
NCU00496	1	1.52263	2.94599	2.97597	0	0	0.424	0.12643	0.166669	0.201501	0.21214	0.147441	0.188018	0.211018	0.225913	0.408208(TRUE)	-19671.7	NCU00496	Alternative splicing factor SRp55/B52/SRp75 (RRM superfamily)	RNA processing and modification	INFORMATION STORAGE AND PROCESSING
NCU00497	1	1.20884	1.20367	1.3259	0	0.555	0.004	0.0449592	0.0556847	0.0480583	0.0471492	0.0410344	0.0482016	0.0416773	0.0454459	0.193193(TRUE)	-97321.6	NCU00497	Uncharacterized conserved protein WDR8, contains WD repeats	General function prediction only	POORLY CHARACTERIZED
NCU00498	2.53395	1	1.25443	1.11623	1	0	1	0.0411167	0.0335602	0.0317169	0.031285	0.0377973	0.0324382	0.0361335	0.0339208	0.343243(TRUE)	-235809	NCU00498	Molybdenum cofactor biosynthesis pathway protein	Coenzyme transport and metabolism	METABOLISM
NCU00499	2.15476	1.86447	1	1.11584	1	1	0	0.0557057	0.060443	0.0474343	0.0468003	0.0592745	0.0634707	0.0430126	0.050913	0.218619(TRUE)	-108346	NCU00499	bZIP transcription factor ATF6	Transcription	INFORMATION STORAGE AND PROCESSING			B-ZIP	ada-1	basal hyphal growth & asexual and sexual development
NCU00500	1	1.21524	1.60141	1.25041	0	0	1	0.043923	0.0513983	0.0514588	0.0495688	0.0443428	0.0541103	0.056183	0.0543341	0.206306(TRUE)	-90169.1	NCU00500
NCU00501	1.51948	1.59395	1.23957	1	0	1	1	0.0129146	0.0142612	0.0108506	0.0110932	0.0133168	0.0140467	0.0125412	0.0107222	0.151051(TRUE)	-1258360	NCU00501	Predicted nucleolar protein involved in ribosome biogenesis	Translation, ribosomal structure and biogenesis	INFORMATION STORAGE AND PROCESSING
NCU00502	1	1.05689	1.6087	1.85545	0	0	0	0.0055931	0.00588314	0.00684678	0.00706097	0.00553642	0.00643647	0.00630648	0.00722861	0.29039(TRUE)	-4282520	NCU00502	Mitochondrial F1F0-ATP synthase, subunit b/ATP4	Energy production and conversion	METABOLISM
NCU00503	1	1.34825	2.87877	2.82856	0	0	0.844	0.0348466	0.0447328	0.0577918	0.056906	0.0357982	0.0451299	0.053364	0.0577572	0.373373(TRUE)	-222480	NCU00503
NCU00504	1.28872	1.36279	1.11903	1	0.007	1	1	0.0392595	0.0434799	0.0364498	0.0307241	0.03433	0.0387893	0.0370803	0.035363	0.167467(TRUE)	-152629	NCU00504	Predicted N6-DNA-methyltransferase	Translation, ribosomal structure and biogenesis	INFORMATION STORAGE AND PROCESSING
NCU00505	1	1.01561	1.75923	1.88361	0.052	0	0	0.0125847	0.0131415	0.0146902	0.01497	0.0117901	0.0151058	0.0136674	0.0178515	0.190591(TRUE)	-1068630	NCU00505	Small nuclear ribonucleoprotein SMD1 and related snRNPs	RNA processing and modification	INFORMATION STORAGE AND PROCESSING
NCU00506	1	1.60831	1.51932	1.49024	0	0.993	0.787	0.0346462	0.0434112	0.0413224	0.0386091	0.0323249	0.0427266	0.0394231	0.0398939	0.438238(TRUE)	-179172	NCU00506
NCU00509	2.26258	2.24677	1.09862	1	0.53	1	0.85	0.151103	0.164359	0.111765	0.120274	0.145133	0.167181	0.123239	0.13118	0.355556(TRUE)	-19785.8	NCU00509
NCU00510	1.08795	1.24156	1	1.20284	0.244	0.875	0.162	0.219669	0.255737	0.214615	0.263386	0.259138	0.268855	0.253191	0.269309	0.291992(TRUE)	-3696.27	NCU00510
NCU00512	1	1.5993	1.50688	1.33844	0	0.955	1	0.0492152	0.060565	0.0607272	0.055609	0.049419	0.0645783	0.0585761	0.0569361	0.160561(TRUE)	-82702.7	NCU00512	Anaphase-promoting complex (APC), subunit 2	Cell cycle control, cell division, chromosome partitioning	METABOLISM
NCU00513	1.99787	1	1.00228	1.22818	1	0.461	0	0.0276108	0.0253342	0.0222274	0.0246586	0.0283063	0.0226141	0.0228556	0.0250655	0.423824(TRUE)	-352517	NCU00513				LLI
NCU00515	2.2443	2.81598	1.66355	1	0	1	1	0.0663873	0.0736332	0.0562808	0.047394	0.0642876	0.0732911	0.0567231	0.0500733	0.35996(TRUE)	-130949	NCU00515	E3 ubiquitin ligase	Posttranslational modification, protein turnover, chaperones	CELLULAR PROCESSES AND SIGNALING
NCU00516	2.71525	3.87355	1.75966	1	0	1	1	0.30185	0.340148	0.242923	0.222416	0.354648	0.373878	0.277209	0.247136	0.162563(TRUE)	-9734.91	NCU00516
NCU00517	1	1.07795	1.28937	1.11702	0	0	1	0.0188465	0.0218279	0.0191968	0.020834	0.0181972	0.0206858	0.0221964	0.0225433	0.340641(TRUE)	-371929	NCU00517	Checkpoint RAD17-RFC complex, RAD17/RAD24 component	Cell cycle control, cell division, chromosome partitioning	METABOLISM
NCU00518	1.23326	1	1.07519	1.38827	1	0.001	0	0.0321398	0.0311728	0.0281318	0.0322113	0.0306362	0.0312213	0.0285195	0.0327695	0.197097(TRUE)	-212599	NCU00518
NCU00519	1.7451	1	2.04642	2.78563	1	0	0	0.0300096	0.0247584	0.0289319	0.0330336	0.0278352	0.0261691	0.0308208	0.0355512	0.284585(TRUE)	-515762	NCU00519	D-ribulose-5-phosphate 3-epimerase	Carbohydrate transport and metabolism	METABOLISM
NCU00520	1.09151	1.43734	1.05769	1	0	1	1	0.0123316	0.0141395	0.0122453	0.0126014	0.0113397	0.0137922	0.010798	0.0118466	0.22002(TRUE)	-975933	NCU00520	Predicted component of NuA3 histone acetyltransferase complex	Chromatin structure and dynamics	INFORMATION STORAGE AND PROCESSING
NCU00521	1.36516	1.1782	1	1.04808	1	1	0.001	0.0192487	0.0200318	0.0178449	0.017197	0.0185724	0.0198074	0.016528	0.020195	0.352653(TRUE)	-461048	NCU00521
NCU00522	1.52341	1	1.03087	1.39378	1	0.046	0	0.0254203	0.0247027	0.0218356	0.0295266	0.0280028	0.0242904	0.0230276	0.0260971	0.194795(TRUE)	-303649	NCU00522	Cystathionine beta-lyases/cystathionine gamma-synthases	Amino acid transport and metabolism	METABOLISM
NCU00523	1	1.00467	1.15311	1.16828	0.411	0	0.196	0.0177736	0.0222083	0.0195508	0.0207576	0.0197743	0.0199721	0.0205089	0.0219917	0.328629(TRUE)	-357509	NCU00523	NAD-dependent histone deacetylases and class I sirtuins (SIR2 family)	Chromatin structure and dynamics	INFORMATION STORAGE AND PROCESSING
NCU00524	1.65468	1.62019	2.06059	1	0.584	0.005	1	0.166557	0.176176	0.183147	0.142119	0.16736	0.187758	0.19954	0.150609	0.355656(TRUE)	-14681.3	NCU00524
NCU00525	0	0	0	0	0.5	0.5	0.5	0	0	0	0	0	0	0	0	0(FALSE)	0	NCU00525
NCU00526	1	1.28889	2.17038	1.16955	0.167	0.01	0.998	0.309466	0.373193	0.45239	0.326677	0.374578	0.437222	0.47431	0.397596	0.365465(TRUE)	-2399.71	NCU00526	Multicopper oxidases	Secondary metabolites biosynthesis, transport and catabolism	METABOLISM
NCU00527	1.00547	1	1.72206	2.09073	0.668	0	0	0.012612	0.0143294	0.0167454	0.0172665	0.0133019	0.0150227	0.0151861	0.0167431	0.176577(TRUE)	-1036090	NCU00527	Uncharacterized conserved protein	Function unknown	POORLY CHARACTERIZED
NCU00528	1	1.01895	1.16429	1.24035	0.093	0	0	0.0164132	0.0186704	0.0183398	0.0167858	0.0161736	0.0175121	0.0192178	0.0194115	0.306106(TRUE)	-480600	NCU00528	FOG: FHA domain	Signal transduction mechanisms	CELLULAR PROCESSES AND SIGNALING
NCU00529	0	1	0	0	0	1	0.5	0	0.962341	0	0	0	15687.2	0	0	0.245145(TRUE)	-20.0279	NCU00529
NCU00530	0	0	0	0	0.5	0.5	0.5	0	0	0	0	0	0	0	0	0(FALSE)	0	NCU00530
NCU00531	1.33059	0	1	0	1	0	1	1.224	0	0.878145	0	31896.1	0	25040.9	0	0.266266(TRUE)	-40.5757	NCU00531
NCU00532	1	2.36841	6.13846	7.39534	0.012	0	0.114	0.472648	0.826454	1.28107	1.11888	0.690796	1.08993	1.13771	1.26341	0.312513(TRUE)	-2634.52	NCU00532
NCU00533	1.57451	0	1.42507	1	1	0	0.81	1.52865	0	1.3606	0.974121	4553	0	4500.1	1708.12	0.222823(TRUE)	-60.7167	NCU00533
NCU00534	2.71584	1	3.16468	9.92175	0.879	0.061	0.004	1.64711	0.834544	1.77495	2.83512	2.45583	2.12086	2.55146	2.79316	0.154254(TRUE)	-534.908	NCU00534
NCU00535	1	1.01292	3.16869	4.89037	0.434	0	0	0.130666	0.130242	0.1988	0.230414	0.124784	0.148399	0.207837	0.224381	0.304505(TRUE)	-26724.6	NCU00535	Predicted metal-dependent hydrolase, contains AlaS domain	General function prediction only	POORLY CHARACTERIZED
NCU00536	1.44067	1	1.81289	2.7827	1	0	0	0.0244937	0.024083	0.0278261	0.0288117	0.0247212	0.0254614	0.0274481	0.0306795	0.305405(TRUE)	-480699	NCU00536
NCU00537	1.00682	1	3.73598	5.21951	0.532	0	0	0.0698634	0.076494	0.127234	0.119296	0.0728158	0.0757941	0.127491	0.129024	0.182082(TRUE)	-87710.9	NCU00537
NCU00538	1.4274	1.4323	1.05039	1	0.423	1	1	0.0218811	0.02155	0.0199043	0.0203084	0.0212018	0.0224834	0.0195882	0.020501	0.280781(TRUE)	-427790	NCU00538	S-M checkpoint control protein CID1 and related nucleotidyltransferases	Cell cycle control, cell division, chromosome partitioning	METABOLISM
NCU00541	1.42939	1.43182	1.14879	1	0.424	1	1	0.00898279	0.0109101	0.00886491	0.00964934	0.0100075	0.00989652	0.00935196	0.00862325	0.161461(TRUE)	-1810330	NCU00541	SWI-SNF chromatin-remodeling complex protein	Chromatin structure and dynamics	INFORMATION STORAGE AND PROCESSING
NCU00542	2.00777	1.62254	1.42946	1	1	1	1	0.0131584	0.0124508	0.0133763	0.0102324	0.0128859	0.0118188	0.0105342	0.0104876	0.237738(TRUE)	-1944610	NCU00542	Predicted membrane protein	Function unknown	POORLY CHARACTERIZED
NCU00545	1	1.70279	1.68605	1.6118	0	0.746	0.998	0.0224419	0.0302963	0.027619	0.0292578	0.0229557	0.0272415	0.0272603	0.0299809	0.256056(TRUE)	-392276	NCU00545	SWI-SNF chromatin-remodeling complex protein	Chromatin structure and dynamics	INFORMATION STORAGE AND PROCESSING
NCU00547	1.49814	1.30463	1.20725	1	0.75	0.631	0.78	0.351542	0.337847	0.313963	0.297468	0.349856	0.374574	0.32941	0.33171	0.348849(TRUE)	-2623.34	NCU00547	Predicted transporter ADD1 (major facilitator superfamily)	General function prediction only	POORLY CHARACTERIZED
NCU00548	1.73732	1	2.85733	4.64383	1	0	0	0.115259	0.100775	0.131154	0.16473	0.119756	0.102318	0.133847	0.143934	0.265465(TRUE)	-55448.6	NCU00548	Nucleoside diphosphate-sugar hydrolase of the MutT (NUDIX) family	Replication, recombination and repair	INFORMATION STORAGE AND PROCESSING
NCU00549	1.07579	1	2.18836	3.72069	0.885	0	0	0.0758813	0.0828435	0.0898647	0.114548	0.0761956	0.0853544	0.0899666	0.109253	0.225225(TRUE)	-61492.3	NCU00549	Glutathione S-transferase	Posttranslational modification, protein turnover, chaperones	CELLULAR PROCESSES AND SIGNALING	ELI
NCU00550	1.16277	1.31701	1.21165	1	0	1	1	0.0148313	0.016202	0.0141972	0.0142721	0.0152554	0.0182982	0.0148494	0.0153155	0.361862(TRUE)	-682407	NCU00550	Uncharacterized conserved protein	Function unknown	POORLY CHARACTERIZED
NCU00551	1.10319	1.07566	1.21924	1	0.978	0	1	0.0159641	0.0183463	0.0169608	0.0181413	0.0160543	0.0172438	0.0158742	0.0159996	0.234334(TRUE)	-551492	NCU00551	Myosin class II heavy chain	Cytoskeleton	CELLULAR PROCESSES AND SIGNALING
NCU00552	1.4537	2.00286	1.56131	1	0	1	1	0.013415	0.0156981	0.012516	0.0114696	0.0124978	0.0161646	0.0144889	0.0109626	0.396196(TRUE)	-1373500	NCU00552	Phytoene desaturase	Coenzyme transport and metabolism	METABOLISM	ELI
NCU00553	1.98214	1.62417	1.13685	1	1	1	1	0.027762	0.0313835	0.023811	0.0243195	0.0312437	0.0291362	0.0232802	0.0256737	0.280881(TRUE)	-362220	NCU00553	Predicted Rho GTPase-activating protein	Signal transduction mechanisms	CELLULAR PROCESSES AND SIGNALING	ELI
NCU00554	2.55019	2.86229	1.3818	1	0	1	1	0.0104487	0.0106627	0.00792056	0.00665092	0.00997887	0.00898539	0.00731151	0.00739548	0.344244(TRUE)	-4266250	NCU00554	Aspartate-semialdehyde dehydrogenase	Amino acid transport and metabolism	METABOLISM
NCU00556	2.8264	2.79188	1.30359	1	0.951	1	1	0.0231053	0.0230261	0.0176886	0.0161923	0.0226484	0.0233895	0.0159847	0.0159454	0.317518(TRUE)	-1016790	NCU00556	FOG: RRM domain	General function prediction only	POORLY CHARACTERIZED
NCU00557	4.96052	3.86277	1.1894	1	0.948	1	0.713	0.723209	0.753641	0.387434	0.356154	0.760405	0.695369	0.467601	0.506564	0.283984(TRUE)	-3423.59	NCU00557
NCU00558	1.16914	1.03383	1	1.33282	0.828	0.576	0.009	0.147162	0.167126	0.147743	0.191068	0.179856	0.179926	0.162027	0.17244	0.202903(TRUE)	-7821.96	NCU00558
NCU00559	1.0398	1.58879	1.45139	1	0	0.996	1	0.0487225	0.055762	0.0511058	0.0475346	0.0455765	0.0612051	0.0528257	0.0497545	0.201201(TRUE)	-86989.5	NCU00559
NCU00560	1	1.3159	1.56812	1.51976	0	0	0.99	0.0187468	0.0233512	0.0240058	0.0225367	0.0208399	0.0233476	0.0213041	0.0241778	0.31982(TRUE)	-431477	NCU00560	WD40 repeat protein	General function prediction only	POORLY CHARACTERIZED
NCU00561	1.01631	1	1.80633	1.66488	0.604	0	0.965	0.067325	0.0742209	0.0820224	0.0863524	0.0733312	0.0782072	0.0942738	0.0862886	0.302102(TRUE)	-41821.8	NCU00561
NCU00562	1	1.20878	2.18258	2.20715	0	0	0.289	0.0335966	0.0432476	0.0439508	0.0470242	0.0340266	0.0419355	0.0464518	0.0489209	0.165866(TRUE)	-199955	NCU00562
NCU00563	1	1.09943	1.35488	1.15443	0.115	0.002	0.986	0.0892115	0.102935	0.101221	0.10338	0.0980195	0.101618	0.108922	0.108926	0.274575(TRUE)	-21082.4	NCU00563
NCU00564	1.24058	1.02545	1	1.06371	1	0.999	0	0.0100135	0.0102153	0.00964896	0.010183	0.0111078	0.0110877	0.0093766	0.0107808	0.39049(TRUE)	-1291080	NCU00564	Mitochondrial/chloroplast ribosomal protein S14/S29	Translation, ribosomal structure and biogenesis	INFORMATION STORAGE AND PROCESSING
NCU00565	3.92334	3.77476	1.29987	1	1	1	1	0.0220311	0.0289565	0.0155359	0.0149161	0.0233761	0.0218606	0.0175451	0.0156876	0.330631(TRUE)	-1458550	NCU00565	Lipoate synthase	Coenzyme transport and metabolism	METABOLISM
NCU00566	1	1.02938	1.09698	1.00779	0.001	0	1	0.00929607	0.00986812	0.00928691	0.00977722	0.00904573	0.00972877	0.00943607	0.00884731	0.212713(TRUE)	-1333230	NCU00566	Synaptobrevin/VAMP-like protein	Intracellular trafficking, secretion, and vesicular transport	CELLULAR PROCESSES AND SIGNALING
NCU00567	2.40408	2.42064	1.30536	1	0.023	1	1	0.00908245	0.010263	0.00803439	0.00673113	0.00994314	0.00898853	0.00743803	0.00734812	0.407508(TRUE)	-4242010	NCU00567	Acetylglutamate kinase/acetylglutamate synthase	Amino acid transport and metabolism	METABOLISM
NCU00568	1.95584	1.5034	1.17367	1	1	1	1	0.0323294	0.030497	0.0269085	0.0278263	0.0322117	0.0336089	0.0288911	0.027305	0.410511(TRUE)	-273384	NCU00568	Uncharacterized conserved protein	Function unknown	POORLY CHARACTERIZED
NCU00569	1.44691	1.10029	1.1989	1	1	0	1	0.0303184	0.0309819	0.0282392	0.0297501	0.031796	0.0306517	0.028192	0.0280907	0.43964(TRUE)	-216268	NCU00569	Transcriptional regulator SOH1	Transcription	INFORMATION STORAGE AND PROCESSING
NCU00570	1.00979	1.02366	1.09959	1	0.205	0	1	0.0191672	0.0196812	0.0187868	0.021598	0.0203317	0.0211678	0.0188	0.0198253	0.379079(TRUE)	-352728	NCU00570	RNA polymerase III subunit C11	Transcription	INFORMATION STORAGE AND PROCESSING
NCU00571	1.17306	1.0063	1	1.08476	1	0.648	0	0.0166827	0.0179711	0.0168548	0.0188523	0.0169638	0.0195599	0.0163454	0.0181042	0.1996(TRUE)	-468786	NCU00571	FOG: Ankyrin repeat	General function prediction only	POORLY CHARACTERIZED
NCU00572	1.00465	1	2.00818	1.69426	0.523	0	1	0.0841146	0.0842149	0.106508	0.106339	0.0904816	0.103544	0.10833	0.112398	0.32012(TRUE)	-31449.3	NCU00572	Serine/threonine protein kinase	Signal transduction mechanisms	CELLULAR PROCESSES AND SIGNALING
NCU00573	1	1.01854	1.08487	1.02155	0.058	0	1	0.0135298	0.0144795	0.0132102	0.0161718	0.0138936	0.0143307	0.0132624	0.0144727	0.232232(TRUE)	-650814	NCU00573	Molecular chaperones HSP70/HSC70, HSP70 superfamily	Posttranslational modification, protein turnover, chaperones	CELLULAR PROCESSES AND SIGNALING
NCU00574	1.27124	1	1.65102	1.38447	0.798	0.032	0.771	0.382392	0.388764	0.410363	0.436059	0.442288	0.428674	0.471156	0.449452	0.418719(TRUE)	-1823.08	NCU00574
NCU00575	1	1.41059	1.90085	1.83225	0	0	1	0.0079822	0.0111391	0.0108314	0.0108946	0.00791245	0.0100488	0.0100069	0.0102365	0.336336(TRUE)	-2475170	NCU00575	Hexokinase	Carbohydrate transport and metabolism	METABOLISM	LLI
NCU00576	1.657	1.34838	1	1.11818	1	1	0	0.0405645	0.0389206	0.0308861	0.0343457	0.0383079	0.0394799	0.032984	0.03786	0.446246(TRUE)	-167453	NCU00576	FOG: Zn-finger	General function prediction only	POORLY CHARACTERIZED
NCU00577	1.73048	1.30898	1.153	1	1	1	1	0.0251967	0.0232715	0.0224576	0.0211553	0.0254605	0.0252152	0.0243536	0.0218579	0.317217(TRUE)	-385532	NCU00577
NCU00578	1.62973	1	1.98245	2.04832	1	0	0.039	0.036333	0.0318726	0.0391868	0.0406277	0.0388215	0.0357647	0.0432546	0.0425657	0.167267(TRUE)	-237549	NCU00578	Cyclophilin type peptidyl-prolyl cis-trans isomerase	Posttranslational modification, protein turnover, chaperones	CELLULAR PROCESSES AND SIGNALING
NCU00579	1.00444	1	1.69745	1.47013	0.597	0	1	0.0204444	0.0209928	0.024414	0.0222479	0.0190864	0.0207434	0.0241013	0.0254661	0.292893(TRUE)	-433690	NCU00579	Oxysterol-binding protein	Lipid transport and metabolism	METABOLISM
NCU00580	1.58778	1	1.31757	1.5428	1	0	0	0.0370481	0.0329992	0.0348129	0.0448065	0.0392794	0.0367543	0.034539	0.0415881	0.371271(TRUE)	-176063	NCU00580	Acyl-CoA thioesterase	Lipid transport and metabolism	METABOLISM
NCU00581	1.81333	1.03391	1	1.05177	1	0.813	0.079	0.0538764	0.0468524	0.0415841	0.0441874	0.0498076	0.0508404	0.0476043	0.0491537	0.196096(TRUE)	-92095.9	NCU00581
NCU00582	4.27826	4.38966	1.37127	1	0	1	1	0.0208393	0.022936	0.0158828	0.0140167	0.0246909	0.0229531	0.0140555	0.0139659	0.423724(TRUE)	-1928540	NCU00582	Deoxyribodipyrimidine photolyase/cryptochrome	Signal transduction mechanisms	CELLULAR PROCESSES AND SIGNALING	ELI
NCU00583	3.79759	3.7572	1.2067	1	0.527	1	0.696	0.771818	0.746481	0.452986	0.422351	0.724181	0.831177	0.591568	0.595358	0.337037(TRUE)	-2227.98	NCU00583
NCU00584	1.13883	1	1.16194	1.15628	1	0	0.68	0.0178617	0.0191818	0.0184724	0.0185592	0.0171063	0.0184972	0.0175958	0.0213782	0.327027(TRUE)	-445215	NCU00584	Uncharacterized conserved protein	Function unknown	POORLY CHARACTERIZED	ELI
NCU00585	2.44678	2.02903	1.29861	1	1	1	1	0.0196601	0.0210143	0.0169969	0.0155287	0.0196055	0.0188465	0.0160956	0.0150821	0.182583(TRUE)	-940644	NCU00585	Squalene synthetase	Lipid transport and metabolism	METABOLISM	ELI
NCU00586	5.54987	1.67705	2.89056	1	1	0	1	0.136784	0.100218	0.108596	0.0752452	0.127991	0.108214	0.118589	0.0824727	0.432332(TRUE)	-84146.1	NCU00586				LLI
NCU00587	1	1.09984	1.77582	2.31653	0	0	0	0.0247161	0.0294481	0.0348289	0.0382308	0.0252036	0.0295237	0.0330712	0.0341803	0.258859(TRUE)	-311081	NCU00587	Mitogen-activated protein kinase kinase (MAP2K)	Signal transduction mechanisms	CELLULAR PROCESSES AND SIGNALING		os-5; osmotic sensitive-5 [KO:K11227] [EC:2.7.12.2]
NCU00589	1.56578	1.94929	1.04082	1	0	1	1	0.0144257	0.01356	0.0117253	0.0125734	0.0129344	0.0161869	0.0115383	0.0129599	0.227227(TRUE)	-1126600	NCU00589	Predicted membrane protein	Function unknown	POORLY CHARACTERIZED
NCU00590	1.40361	1	1.10305	1.14966	1	0	0.044	0.0339946	0.0335197	0.0335806	0.0327754	0.0326649	0.0342493	0.0320223	0.0327095	0.331832(TRUE)	-165859	NCU00590
NCU00591	1.53061	1	1.93554	1.47484	1	0	1	0.0938654	0.0813142	0.0952509	0.0926556	0.0909073	0.0876401	0.098648	0.090684	0.3004(TRUE)	-40844.7	NCU00591	3-Methylcrotonyl-CoA carboxylase, biotin-containing subunit/Propionyl-CoA carboxylase, alpha chain/Acetyl-CoA carboxylase, biotin carboxylase subunit	Amino acid transport and metabolism	METABOLISM
NCU00592	1.80578	1.83122	1.06771	1	0.169	1	1	0.0342133	0.0328777	0.0269042	0.0276463	0.0328469	0.038397	0.0265957	0.0296509	0.303103(TRUE)	-278030	NCU00592	Uncharacterized conserved protein	Function unknown	POORLY CHARACTERIZED
NCU00593	1.18652	1	1.17437	1.24848	1	0	0.002	0.0263217	0.0272204	0.0271384	0.0292191	0.0276964	0.0283155	0.026274	0.0282307	0.364665(TRUE)	-226107	NCU00593	COP9 signalosome, subunit CSN2	Posttranslational modification, protein turnover, chaperones	CELLULAR PROCESSES AND SIGNALING
NCU00594	4.58182	1.00612	1	2.57356	1	0.526	0.032	1.37808	0.712927	0.61403	1.08295	1.36211	1.13217	1.0614	1.42809	0.177177(TRUE)	-672.874	NCU00594
NCU00595	1.98927	1	1.05379	1.26048	1	0.006	0	0.0300927	0.0279711	0.0248319	0.0281071	0.032363	0.0273104	0.0229928	0.0286793	0.341041(TRUE)	-287820	NCU00595	Uncharacterized conserved protein	Function unknown	POORLY CHARACTERIZED
NCU00596	1.10544	1	1.74633	2.43461	1	0	0	0.026172	0.0277192	0.0319665	0.0322847	0.0242097	0.028249	0.0290156	0.035222	0.371271(TRUE)	-331771	NCU00596	Lipoyltransferase	Coenzyme transport and metabolism	METABOLISM
NCU00597	1.42675	1.69636	1.18562	1	0	1	1	0.0110613	0.0140695	0.012066	0.0109924	0.0110424	0.0132858	0.0126951	0.00993452	0.195095(TRUE)	-1414570	NCU00597	Uncharacterized conserved protein	Function unknown	POORLY CHARACTERIZED
NCU00598	1	1.00991	1.21214	1.49375	0.355	0	0	0.0308436	0.035438	0.0327833	0.0364876	0.0291196	0.0342202	0.0354919	0.0384234	0.407307(TRUE)	-177011	NCU00598	Thioredoxin-like protein	Posttranslational modification, protein turnover, chaperones	CELLULAR PROCESSES AND SIGNALING
NCU00599	1.5122	1.69401	1.13823	1	0	1	1	0.0164864	0.0194186	0.0148756	0.0159916	0.0164413	0.020095	0.0144876	0.016404	0.338539(TRUE)	-718474	NCU00599	Mitochondrial/chloroplast ribosome small subunit component	Translation, ribosomal structure and biogenesis	INFORMATION STORAGE AND PROCESSING
NCU00600	1.61096	1	1.04323	1.11095	1	0	0	0.0128755	0.0132061	0.0108817	0.0122429	0.0146155	0.0128497	0.0112488	0.0119501	0.265165(TRUE)	-1030730	NCU00600	Ras-related small GTPase, Rho type	General function prediction only	POORLY CHARACTERIZED
NCU00602	1.74583	1.3685	1	1.36613	1	1	0	0.0148973	0.0142133	0.0127103	0.0136637	0.0149823	0.0162484	0.0128591	0.0150811	0.201001(TRUE)	-1081620	NCU00602	Uroporphyrin III methyltransferase	Coenzyme transport and metabolism	METABOLISM
NCU00603	1	5.52392	0	0	0.347	1	0.5	0.996981	5.45838	0	0	6151.39	9326.49	0	0	0.254755(TRUE)	-58.9566	NCU00603
NCU00604	3.26383	3.39982	1.26376	1	0.073	1	1	0.0974215	0.108311	0.0707609	0.0692958	0.103764	0.109897	0.0708983	0.070931	0.423924(TRUE)	-80802.8	NCU00604	RNA 3'-terminal phosphate cyclase	RNA processing and modification	INFORMATION STORAGE AND PROCESSING
NCU00605	1.24227	1	1.22406	1.78268	1	0	0	0.0187927	0.0198454	0.0192109	0.0219907	0.0209105	0.0210726	0.0221677	0.0228781	0.294995(TRUE)	-469701	NCU00605	Predicted dinucleotide-utilizing enzyme involved in molybdopterin and thiamine biosynthesis	Posttranslational modification, protein turnover, chaperones	CELLULAR PROCESSES AND SIGNALING
NCU00606	2.11435	1	2.01306	28.2013	1	0	0	0.19313	0.162151	0.200523	0.328368	0.214652	0.178126	0.215053	0.308766	0.233433(TRUE)	-58224.3	NCU00606	Reductases with broad range of substrate specificities	General function prediction only	POORLY CHARACTERIZED
NCU00607	25.4889	9.87671	13.0926	1	1	0.021	1	2.07785	1.78054	1.96706	0.559106	2.06067	2.03991	2.14153	0.7416	0.154354(TRUE)	-7060.19	NCU00607
NCU00608	2.58066	1.3292	1	1.04564	1	1	0.322	0.146275	0.132507	0.105998	0.114132	0.153592	0.131314	0.11318	0.126683	0.362162(TRUE)	-20460.4	NCU00608	Long chain fatty acid acyl-CoA ligase	Lipid transport and metabolism	METABOLISM
NCU00609	1.33245	1.27147	1.44606	1	0.995	0	1	0.0265226	0.0285221	0.0272398	0.024737	0.028164	0.0298976	0.027362	0.025222	0.364164(TRUE)	-292720	NCU00609
NCU00611	3.52728	4.01781	1.71393	1	0	1	1	0.0422088	0.0377071	0.0286487	0.0252245	0.0379408	0.0458211	0.0318908	0.0256042	0.254555(TRUE)	-612864	NCU00611	Nonsense-mediated mRNA decay protein	RNA processing and modification	INFORMATION STORAGE AND PROCESSING
NCU00614	1	1.14264	2.70571	3.77702	0	0	0	0.0348568	0.0414024	0.0468859	0.0539	0.0364324	0.040288	0.0514821	0.0558423	0.277477(TRUE)	-241342	NCU00614	Uncharacterized conserved protein	Function unknown	POORLY CHARACTERIZED
NCU00616	1.17337	1	1.75975	2.05632	1	0	0	0.0488858	0.0519967	0.0565237	0.0643791	0.0507685	0.0514182	0.0595334	0.0739567	0.226426(TRUE)	-97096.4	NCU00616
NCU00617	1.22662	1.3644	1.12748	1	0	1	1	0.0164104	0.0189335	0.0167768	0.015792	0.0176459	0.0180687	0.0181617	0.0170134	0.182983(TRUE)	-539378	NCU00617	Conserved phosducin-like protein	Signal transduction mechanisms	CELLULAR PROCESSES AND SIGNALING
NCU00618	1	1.13689	1.54606	1.49499	0	0	1	0.00210964	0.0022631	0.00262008	0.00255244	0.00200902	0.00269747	0.0027954	0.0031958	0.16016(TRUE)	-17895000	NCU00618	40s ribosomal protein S27	Translation, ribosomal structure and biogenesis	INFORMATION STORAGE AND PROCESSING
NCU00619	1.88953	1.79466	1.11451	1	0.974	1	1	0.0560274	0.0540314	0.0409105	0.0402714	0.0490053	0.0540127	0.0428979	0.0437693	0.175776(TRUE)	-126512	NCU00619
NCU00620	2.40047	2.13216	1.28304	1	1	1	1	0.0495185	0.0517186	0.0389397	0.0360234	0.0514011	0.0482531	0.0360856	0.0373544	0.355255(TRUE)	-203592	NCU00620	Chromatin-associated protein Dek and related proteins, contains SAP DNA binding domain	Chromatin structure and dynamics	INFORMATION STORAGE AND PROCESSING
NCU00621	1	1.11877	1.23363	1.07746	0	0	1	0.0150443	0.0160246	0.0169497	0.0167722	0.0130475	0.0167491	0.0152903	0.0152119	0.254655(TRUE)	-610983	NCU00621	Guanine nucleotide binding protein MIP1	Cell cycle control, cell division, chromosome partitioning	METABOLISM
NCU00622	1.08324	1	1.13927	1.11481	1	0	0.964	0.0162355	0.0177833	0.0167901	0.0175861	0.0148063	0.0173903	0.0170887	0.0170365	0.286887(TRUE)	-523868	NCU00622	Kelch repeat-containing proteins	General function prediction only	POORLY CHARACTERIZED
NCU00623	1.63165	1	1.27635	1.4128	1	0	0	0.0384543	0.042399	0.0363446	0.0406518	0.0387628	0.0391747	0.03938	0.0452419	0.166667(TRUE)	-152966	NCU00623	Peroxisomal membrane protein MPV17 and related proteins	General function prediction only	POORLY CHARACTERIZED
NCU00624	1	1.16416	1.17867	1.17173	0	0.204	0.645	0.0212906	0.0240462	0.0210027	0.023852	0.02062	0.0234166	0.0234687	0.0229207	0.311111(TRUE)	-337453	NCU00624	Predicted membrane protein	Function unknown	POORLY CHARACTERIZED
NCU00627	1	1.42033	3.56868	5.39121	0	0	0	0.0269007	0.03498	0.0420654	0.043466	0.0313587	0.0353033	0.0416254	0.0477066	0.286687(TRUE)	-549363	NCU00627	KEKE-like motif-containing transcription regulator (Rlr1)/suppressor of sin4	Transcription	INFORMATION STORAGE AND PROCESSING
NCU00628	1	1.94679	2.46062	1.90137	0	0	1	0.0269626	0.0365954	0.038936	0.0368908	0.027086	0.0360695	0.0358695	0.0369236	0.273974(TRUE)	-340841	NCU00628
NCU00629	1	3.06499	15.1084	13.8955	0	0	1	0.0242446	0.0535507	0.0725871	0.0705457	0.0273625	0.0482532	0.0738534	0.0710512	0.157858(TRUE)	-1710480	NCU00629	Pyrophosphate-dependent phosphofructo-1-kinase	Carbohydrate transport and metabolism	METABOLISM
NCU00630	1.26753	1	1.46113	1.48835	1	0	0.253	0.0502369	0.0492298	0.0549151	0.0500644	0.0498359	0.0514034	0.0485048	0.0542925	0.199399(TRUE)	-89620.5	NCU00630	CREB binding protein/P300 and related TAZ Zn-finger proteins	Transcription	INFORMATION STORAGE AND PROCESSING
NCU00631	1	1.60406	2.13863	1.82288	0	0	1	0.0459673	0.0605069	0.0555075	0.0539475	0.0432471	0.0577267	0.0595373	0.0560578	0.166567(TRUE)	-127657	NCU00631	Helicase-like transcription factor HLTF/DNA helicase RAD5, DEAD-box superfamily	Transcription	INFORMATION STORAGE AND PROCESSING
NCU00632	1.45443	1.54186	1.29292	1	0	1	1	0.0211706	0.021344	0.0193081	0.0188715	0.0215644	0.0226473	0.0207542	0.0202216	0.207808(TRUE)	-498799	NCU00632	Type I phosphodiesterase/nucleotide pyrophosphatase	General function prediction only	POORLY CHARACTERIZED
NCU00633	1.38968	2.69684	1.18575	1	0	1	1	0.0305623	0.0392992	0.0286167	0.0301869	0.0334712	0.0412662	0.0304657	0.0317259	0.271772(TRUE)	-265938	NCU00633
NCU00634	1	1.18956	1.42144	1.50905	0	0	0	0.00198709	0.00294353	0.00219602	0.00238921	0.00222241	0.0025722	0.00236636	0.00252832	0.411211(TRUE)	-20811100	NCU00634	60S ribosomal protein L14	Translation, ribosomal structure and biogenesis	INFORMATION STORAGE AND PROCESSING
NCU00635	1	1.0044	1.71059	1.91762	0.132	0	0	0.00424039	0.00439347	0.00540932	0.00530159	0.00426925	0.00439112	0.00458918	0.00503509	0.243844(TRUE)	-7095750	NCU00635	Transcription factor containing NAC and TS-N domains	Transcription	INFORMATION STORAGE AND PROCESSING
NCU00636	1	1.12212	1.61901	1.93359	0	0	0	0.00802116	0.00801919	0.00770772	0.00887083	0.00577564	0.00750412	0.00877953	0.0101508	0.156056(TRUE)	-3309770	NCU00636	Mitochondrial F1F0-ATP synthase, subunit d/ATP7	Energy production and conversion	METABOLISM
NCU00638	1.09696	1.12066	1.21356	1	0.093	0	1	0.0188882	0.0223061	0.0191564	0.0214264	0.0193637	0.0214231	0.0228186	0.0200015	0.262863(TRUE)	-363269	NCU00638
NCU00640	1	1.01859	1.56965	1.48878	0.259	0	0.979	0.0369576	0.0460795	0.0452331	0.0473017	0.0368454	0.0438347	0.045274	0.0473523	0.185786(TRUE)	-125142	NCU00640
NCU00641	1.63051	1.30069	1	1.20522	1	1	0	0.0476902	0.0477354	0.0359576	0.0475615	0.0490079	0.0458114	0.0418887	0.0437913	0.157558(TRUE)	-121886	NCU00641
NCU00642	2.4986	1.20945	1.16103	1	1	0.795	0.998	0.0844875	0.076048	0.0652782	0.0643572	0.0890195	0.0805584	0.0729957	0.0751176	0.232733(TRUE)	-55324	NCU00642	Beta-galactosidase	Carbohydrate transport and metabolism	METABOLISM
NCU00643	1	1.03286	1.31506	1.55324	0.323	0	0	0.0805164	0.0930522	0.0919291	0.100724	0.0802659	0.0904241	0.096589	0.100164	0.332432(TRUE)	-28607.9	NCU00643	Sorbitol dehydrogenase	Secondary metabolites biosynthesis, transport and catabolism	METABOLISM
NCU00644	1.01998	1	1.24819	1.04339	1	0	1	0.00514857	0.00526531	0.00505079	0.00537463	0.00481595	0.00510327	0.00536114	0.00499079	0.282382(TRUE)	-4539770	NCU00644	Mitochondrial F1F0-ATP synthase, subunit g/ATP20	Energy production and conversion	METABOLISM
NCU00645	1	1.40787	2.9705	4.59867	0.23	0.025	0.041	0.509627	0.675973	0.938765	1.09934	0.719551	1.00181	1.01099	1.17297	0.447447(TRUE)	-1297.78	NCU00645
NCU00646	1	1.17475	2.82743	4.30912	0	0	0	0.0438569	0.0515142	0.0703844	0.0760832	0.0447141	0.0536106	0.0673245	0.0737104	0.167067(TRUE)	-173359	NCU00646
NCU00648	1	1.50406	2.11568	1.66626	0	0	1	0.0888368	0.111268	0.114644	0.110128	0.0859397	0.114736	0.122277	0.110565	0.363864(TRUE)	-32841.1	NCU00648	Amino acid transporters	Amino acid transport and metabolism	METABOLISM
NCU00649	1.37211	1.37045	1	1.25727	0.551	1	0	0.0193031	0.0168712	0.0168335	0.0189207	0.017859	0.0202361	0.0165893	0.019356	0.205506(TRUE)	-545278	NCU00649	Nicotinic acid phosphoribosyltransferase	Coenzyme transport and metabolism	METABOLISM
NCU00650	1.50827	1.66422	1.17999	1	0	1	1	0.00855891	0.0111263	0.00790143	0.00797178	0.00968032	0.00953043	0.00871718	0.0082664	0.340941(TRUE)	-2268500	NCU00650	WD40 repeat protein	General function prediction only	POORLY CHARACTERIZED
NCU00651	1	1.29526	1.05797	1.03167	0	1	0.97	0.0153314	0.0188715	0.0162042	0.0154298	0.0147065	0.0172622	0.016413	0.017173	0.233233(TRUE)	-514221	NCU00651	Peptide:N-glycanase	Posttranslational modification, protein turnover, chaperones	CELLULAR PROCESSES AND SIGNALING
NCU00652	3.65693	1.93145	1.2485	1	1	1	1	0.0956091	0.0839547	0.0673817	0.0630985	0.091544	0.0851517	0.0707127	0.063038	0.334034(TRUE)	-82524.2	NCU00652
NCU00653	3.5083	3.93855	1	1.9365	0.38	0.983	0.209	1.54709	1.7803	0.763646	1.25735	2.0345	2.01324	1.45596	1.71715	0.456957(TRUE)	-420.606	NCU00653
NCU00654	1.0458	1	1.54261	1.73343	0.941	0	0	0.0318284	0.0348217	0.0340203	0.0386265	0.0359764	0.0370876	0.036492	0.0431383	0.374775(TRUE)	-178365	NCU00654	Nucleo-cytoplasmic protein MLN51	General function prediction only	POORLY CHARACTERIZED
NCU00655	3.6074	1	3.0222	8.53247	1	0	0	0.211379	0.122282	0.197735	0.26387	0.208024	0.139529	0.199468	0.249083	0.222823(TRUE)	-51082.7	NCU00655	Zn2+-binding dehydrogenase (nuclear receptor binding factor-1)	Energy production and conversion	METABOLISM
NCU00656	1.20051	1.29156	1.19359	1	0	1	1	0.0299956	0.0311048	0.0302935	0.0290336	0.0304284	0.0332904	0.0305505	0.0322779	0.343043(TRUE)	-194082	NCU00656	Phosphatidylinositol 3-kinase VPS34, involved in signal transduction	Signal transduction mechanisms	CELLULAR PROCESSES AND SIGNALING
NCU00657	1	1.10747	1.72957	2.04236	0	0	0	0.0289278	0.0327167	0.0346424	0.0382078	0.029987	0.0311984	0.0356633	0.0336657	0.31031(TRUE)	-250178	NCU00657	Uncharacterized conserved protein	Function unknown	POORLY CHARACTERIZED
NCU00658	1	1.10508	1.84436	1.27345	0.062	0	1	0.0731817	0.0843766	0.0948319	0.0915366	0.0788743	0.0902546	0.0951933	0.0944855	0.288589(TRUE)	-34879.3	NCU00658	Uncharacterized conserved coiled-coil protein	Function unknown	POORLY CHARACTERIZED
NCU00659	3.51758	1	1.06493	1.01694	1	0.022	0.925	0.0601074	0.0458247	0.0398687	0.0433522	0.0590102	0.0451546	0.0411621	0.0436805	0.49049(TRUE)	-150156	NCU00659
NCU00660	1.01962	1	1.87918	1.99453	0.851	0	0	0.0237265	0.0260784	0.0297767	0.0317708	0.0234538	0.0246284	0.0318569	0.0279549	0.287688(TRUE)	-382259	NCU00660	Amidases	Translation, ribosomal structure and biogenesis	INFORMATION STORAGE AND PROCESSING
NCU00662	1.07193	1.32625	1.14158	1	0	1	1	0.0247698	0.0263666	0.0254987	0.0259106	0.0254556	0.0281761	0.0247032	0.0260374	0.435335(TRUE)	-254025	NCU00662	Predicted PRP38-like splicing factor	Function unknown	POORLY CHARACTERIZED
NCU00663	1.03361	1	1.11143	1.41695	0.761	0.014	0	0.0571079	0.0585501	0.0574545	0.0688175	0.0588565	0.0599986	0.0587535	0.0653381	0.231632(TRUE)	-54521.4	NCU00663	Signaling protein SWIFT and related BRCT domain proteins	Transcription	INFORMATION STORAGE AND PROCESSING
NCU00664	1.16461	1.00595	1.07105	1	1	0.001	0.998	0.0250804	0.0261289	0.0230448	0.0253162	0.0255414	0.0279518	0.0249507	0.0239198	0.172973(TRUE)	-237243	NCU00664	mRNA splicing factor	RNA processing and modification	INFORMATION STORAGE AND PROCESSING
NCU00665	3.12978	3.07717	1.23215	1	0.874	1	1	0.0539486	0.0509288	0.0370633	0.034663	0.0468233	0.0487399	0.0346447	0.032769	0.418418(TRUE)	-303039	NCU00665	5' nucleotidase	Nucleotide transport and metabolism	METABOLISM
NCU00666	1.02267	1	1.52689	1.31657	0.711	0	1	0.0499035	0.0560367	0.0595458	0.0602085	0.0504567	0.0529856	0.0588233	0.0630472	0.242042(TRUE)	-70290	NCU00666	Splicing coactivator SRm160/300, subunit SRm300	RNA processing and modification	INFORMATION STORAGE AND PROCESSING
NCU00667	1.22708	1	1.58168	1.60695	1	0	0.102	0.0210011	0.0211006	0.0223831	0.0239006	0.0199377	0.0219548	0.02485	0.025821	0.209409(TRUE)	-468969	NCU00667	Vacuolar H+-ATPase V0 sector, subunits c/c'	Energy production and conversion	METABOLISM
NCU00668	1.69571	1.47346	1.14164	1	1	1	1	0.0164399	0.0182332	0.0140908	0.0146562	0.0146236	0.016741	0.0144779	0.0127099	0.234835(TRUE)	-867253	NCU00668	RhoGEF GTPase	Signal transduction mechanisms	CELLULAR PROCESSES AND SIGNALING		rgf1; rho guanyl nucleotide exchange factor 1 [KO:K19842]
NCU00669	1	1.18216	4.41097	6.36013	0	0	0	0.0464757	0.051515	0.081452	0.0856902	0.0478911	0.0519789	0.0782617	0.0876665	0.497397(TRUE)	-242241	NCU00669	Oligosaccharyltransferase, beta subunit	Posttranslational modification, protein turnover, chaperones	CELLULAR PROCESSES AND SIGNALING
NCU00670	1.05231	1	1.71622	1.34338	0.985	0	1	0.0272043	0.0308222	0.0310262	0.031677	0.0288413	0.0292048	0.0367404	0.0356624	0.166967(TRUE)	-198164	NCU00670
NCU00671	1.61148	1.1938	1	1.06443	1	1	0.001	0.0284278	0.0250579	0.0236312	0.0258517	0.0288439	0.0264073	0.0259216	0.0254678	0.246046(TRUE)	-288909	NCU00671	Lysosomal trafficking regulator LYST and related BEACH and WD40 repeat proteins	Signal transduction mechanisms	CELLULAR PROCESSES AND SIGNALING
NCU00673	5.86216	3.96661	1.78491	1	1	1	1	0.0251972	0.0242943	0.0154592	0.0137434	0.0226346	0.0239406	0.0162492	0.0138246	0.168969(TRUE)	-2196000	NCU00673	Subtilisin-related protease/Vacuolar protease B	Posttranslational modification, protein turnover, chaperones	CELLULAR PROCESSES AND SIGNALING
NCU00674	2.90903	2.04978	1.15787	1	1	1	0.922	0.214071	0.210982	0.148898	0.151522	0.221523	0.218518	0.164344	0.164635	0.439139(TRUE)	-14439.7	NCU00674
NCU00675	1	1.27986	1.44917	1.37023	0	0	0.993	0.0341757	0.0405044	0.0417778	0.0415433	0.0332605	0.0397026	0.0383634	0.0416574	0.363463(TRUE)	-141843	NCU00675	Putative transmembrane protein cmp44E	General function prediction only	POORLY CHARACTERIZED
NCU00676	1	1.25206	1.50202	1.62929	0	0	0	0.017824	0.0190829	0.0196633	0.022065	0.0176718	0.0220709	0.0176412	0.0205564	0.247648(TRUE)	-546055	NCU00676	F1-ATP synthase assembly protein	Energy production and conversion	METABOLISM
NCU00677	1.04993	1	1.41875	1.64084	0.94	0	0	0.0428321	0.0446178	0.0445376	0.0490727	0.0405757	0.04465	0.0475237	0.054123	0.255656(TRUE)	-107428	NCU00677	Acyl-CoA synthetase	Lipid transport and metabolism	METABOLISM
NCU00678	1.81031	1.39088	1.59059	1	1	0.001	1	0.0721947	0.0723874	0.0738078	0.0599879	0.0740727	0.0766978	0.0753881	0.0608924	0.262262(TRUE)	-63883.5	NCU00678	Glutamate decarboxylase/sphingosine phosphate lyase	Amino acid transport and metabolism	METABOLISM
NCU00679	2.87682	1	1.56226	1.28612	1	0.077	0.762	0.557028	0.420611	0.446191	0.451026	0.606195	0.545114	0.556155	0.533397	0.406406(TRUE)	-1831.31	NCU00679	UDP-glucuronosyl and UDP-glucosyl transferase	Carbohydrate transport and metabolism	METABOLISM
NCU00680	1.43682	1	1.0854	1.43281	1	0	0	0.0168562	0.016585	0.0139066	0.0181624	0.0181611	0.0170197	0.0154761	0.0185845	0.177177(TRUE)	-640914	NCU00680
NCU00681	1.10735	1	1.08073	1.17067	1	0	0	0.0229145	0.0254394	0.0232332	0.0256616	0.0245333	0.0243992	0.0240891	0.0260714	0.324124(TRUE)	-264705	NCU00681	GTPase-activating protein VRP	General function prediction only	POORLY CHARACTERIZED
NCU00682	1	1.93165	1.27656	1.21681	0	1	0.993	0.0262868	0.0381911	0.0301569	0.0307349	0.0254231	0.0357676	0.0296441	0.0310595	0.404004(TRUE)	-268436	NCU00682	cAMP-dependent protein kinase catalytic subunit (PKA)	Signal transduction mechanisms	CELLULAR PROCESSES AND SIGNALING
NCU00684	1.59873	2.00226	1.30386	1	0	1	1	0.0675837	0.0737137	0.0632183	0.0589317	0.0691763	0.0716569	0.0623184	0.0559794	0.221121(TRUE)	-75247	NCU00684	Inositol polyphosphate 5-phosphatase and related proteins	Intracellular trafficking, secretion, and vesicular transport	CELLULAR PROCESSES AND SIGNALING
NCU00685	1.34001	1.28789	1.07634	1	1	1	1	0.00526801	0.0056958	0.00488127	0.0052995	0.0053166	0.00576611	0.00585232	0.00503478	0.401502(TRUE)	-4449460	NCU00685	Casein kinase (serine/threonine/tyrosine protein kinase)	Signal transduction mechanisms	CELLULAR PROCESSES AND SIGNALING
NCU00687	1.95296	1.66632	1.15868	1	1	1	1	0.0117866	0.0127771	0.00971449	0.00886797	0.0151887	0.010862	0.00866905	0.0105398	0.178478(TRUE)	-1804550	NCU00687	PDZ-domain interacting protein EPI64, contains TBC domain	Intracellular trafficking, secretion, and vesicular transport	CELLULAR PROCESSES AND SIGNALING
NCU00688	1.29313	1	1.44618	1.63361	1	0	0.016	0.0917644	0.0922386	0.0958852	0.101376	0.0950735	0.0974343	0.107724	0.105739	0.38969(TRUE)	-31564.5	NCU00688	Predicted RNA-binding protein containing PIN domain and invovled in translation or RNA processing	Translation, ribosomal structure and biogenesis	INFORMATION STORAGE AND PROCESSING
NCU00689	6.08493	2.47939	1.11043	1	1	1	1	0.0597252	0.0558142	0.0378328	0.0363225	0.0636924	0.0573552	0.0356881	0.0377416	0.181882(TRUE)	-315203	NCU00689	Serine/threonine protein kinase	Signal transduction mechanisms	CELLULAR PROCESSES AND SIGNALING
NCU00690	1.79917	2.07196	1.24837	1	0	1	1	0.0243225	0.0283693	0.0191151	0.0202161	0.0221869	0.0237542	0.020364	0.0195426	0.214014(TRUE)	-563248	NCU00690	Ribonucleases P/MRP protein subunit	RNA processing and modification	INFORMATION STORAGE AND PROCESSING
NCU00691	2.10391	1	1.50242	2.05916	1	0	0	0.126702	0.102971	0.107572	0.131074	0.125138	0.110845	0.115707	0.12396	0.271872(TRUE)	-33813.9	NCU00691	Predicted E3 ubiquitin ligase	Posttranslational modification, protein turnover, chaperones	CELLULAR PROCESSES AND SIGNALING
NCU00692	1.31283	1.31667	1.20904	1	0.249	1	1	0.00632875	0.00661957	0.00573462	0.0054202	0.00612386	0.0072327	0.00588977	0.00609777	0.277678(TRUE)	-3562290	NCU00692	Molecular chaperones HSP70/HSC70, HSP70 superfamily	Posttranslational modification, protein turnover, chaperones	CELLULAR PROCESSES AND SIGNALING
NCU00693	1.095	1.28393	1.14258	1	0	1	1	0.01783	0.0212413	0.0180009	0.0198186	0.019246	0.0204194	0.0186283	0.0189258	0.36016(TRUE)	-429608	NCU00693	Exosomal 3'-5' exoribonuclease complex subunit Rrp40	Translation, ribosomal structure and biogenesis	INFORMATION STORAGE AND PROCESSING
NCU00694	1.19758	1.38652	1.08984	1	0	1	1	0.0312193	0.0359514	0.0318836	0.0290138	0.0309147	0.0334142	0.030183	0.0321045	0.342643(TRUE)	-187097	NCU00694	von Willebrand factor and related coagulation proteins	Extracellular structures	CELLULAR PROCESSES AND SIGNALING			C2H2 zinc finger
NCU00695	35.253	7.22501	2.78503	1	1	1	1	0.357853	0.268593	0.165123	0.102175	0.315794	0.309704	0.158176	0.112721	0.391291(TRUE)	-183955	NCU00695	Cobalamin synthesis protein	Coenzyme transport and metabolism	METABOLISM
NCU00696	1.00855	1.37959	1.18908	1	0	1	1	0.0239531	0.0279513	0.0257026	0.0257451	0.0254281	0.0291435	0.026039	0.0261629	0.38018(TRUE)	-262891	NCU00696	Adaptor protein GRB2, contains SH2 and SH3 domains	Signal transduction mechanisms	CELLULAR PROCESSES AND SIGNALING
NCU00697	5.86232	4.75151	1	1.65562	0.764	1	0.194	1.63307	1.58432	0.651821	0.922588	1.75865	1.67858	1.19687	1.51939	0.483383(TRUE)	-936.778	NCU00697
NCU00698	1.37597	2.1435	1.57939	1	0.016	0.925	0.963	0.35423	0.461112	0.394165	0.30973	0.39581	0.505434	0.438403	0.415706	0.353554(TRUE)	-2433.24	NCU00698
NCU00699	1	1.40245	1.86285	1.43005	0.005	0.001	0.997	0.150081	0.204218	0.191605	0.179967	0.164763	0.176573	0.190272	0.186574	0.162963(TRUE)	-10542.7	NCU00699
NCU00700	1	1.56726	1.76568	1.62907	0	0	0.993	0.0515802	0.0634331	0.0719537	0.0653136	0.0507989	0.0720565	0.0621012	0.0669262	0.163463(TRUE)	-88011.6	NCU00700
NCU00701	2.05084	1	2.07552	2.89939	1	0	0	0.113302	0.0984829	0.109493	0.140617	0.123585	0.102368	0.117864	0.143573	0.215616(TRUE)	-44236.3	NCU00701
NCU00704	2.54914	1.949	1.89486	1	0.679	0.536	0.819	1.28559	1.13966	1.13604	0.764607	1.52842	1.49865	1.48806	1.32632	0.35045(TRUE)	-335.246	NCU00704
NCU00705	1.97179	2.24343	1.49891	1	0.079	1	1	0.194738	0.23145	0.173266	0.15286	0.208566	0.20606	0.186542	0.162048	0.395295(TRUE)	-12891.4	NCU00705	Ca2+-modulated nonselective cation channel polycystin	Inorganic ion transport and metabolism	METABOLISM
NCU00706	1	1.21131	1.75449	1.87665	0	0	0	0.00198932	0.00223773	0.00239621	0.0026058	0.00193576	0.00261268	0.0025232	0.00312258	0.211612(TRUE)	-24069000	NCU00706	60S ribosomal protein L44	Translation, ribosomal structure and biogenesis	INFORMATION STORAGE AND PROCESSING
NCU00707	1	1.19108	1.4069	1.32786	0	0	1	0.00837493	0.00932656	0.00981674	0.0104339	0.00796168	0.00991358	0.00958368	0.00920181	0.226426(TRUE)	-1829870	NCU00707	FOG: RRM domain	General function prediction only	POORLY CHARACTERIZED
NCU00708	3.97344	3.40304	2.52431	1	0.937	0.992	1	0.412785	0.455656	0.338142	0.228206	0.436158	0.396917	0.377756	0.317969	0.177778(TRUE)	-8486.93	NCU00708
NCU00709	2.21317	1.80207	1.73835	1	0.965	0.623	1	0.242953	0.241546	0.206911	0.176603	0.236786	0.25106	0.245143	0.187877	0.169069(TRUE)	-9947.66	NCU00709
NCU00710	1.08817	1	1.43886	1.4766	0.895	0	0.342	0.0782999	0.0849359	0.0842141	0.09674	0.083885	0.0996021	0.0982341	0.0945042	0.305405(TRUE)	-30587.5	NCU00710
NCU00711	1	1.14148	1.3664	1.27079	0	0	0.999	0.0301758	0.0355588	0.0360694	0.0357019	0.0317707	0.037685	0.0359064	0.0348589	0.484384(TRUE)	-168229	NCU00711	Predicted transporter (major facilitator superfamily)	General function prediction only	POORLY CHARACTERIZED
NCU00712	1	1.68995	1.54272	1.4249	0	1	1	0.00903629	0.0110007	0.0113529	0.0103264	0.0081993	0.0110467	0.00919567	0.0118972	0.173273(TRUE)	-2123190	NCU00712	3-hydroxy-3-methylglutaryl-CoA (HMG-CoA) reductase	Lipid transport and metabolism	METABOLISM
NCU00713	1.2096	1.45659	1.21591	1	0	1	1	0.0341003	0.0391838	0.0312252	0.0321869	0.0346587	0.0408364	0.0322079	0.034478	0.37988(TRUE)	-166676	NCU00713	Pyrazinamidase/nicotinamidase PNC1	Defense mechanisms	CELLULAR PROCESSES AND SIGNALING
NCU00714	1	2.30357	1.92173	1.94198	0	1	0.058	0.0132617	0.0167703	0.016031	0.0175384	0.0115073	0.0175526	0.015541	0.0171285	0.258659(TRUE)	-1354580	NCU00714	Molecular co-chaperone STI1	Posttranslational modification, protein turnover, chaperones	CELLULAR PROCESSES AND SIGNALING
NCU00715	1	2.40596	13.5559	15.4284	0	0	0	0.1486	0.24211	0.44177	0.494462	0.153544	0.251204	0.50215	0.47052	0.181381(TRUE)	-65605.4	NCU00715	Aldehyde dehydrogenase	Energy production and conversion	METABOLISM
NCU00716	1.20959	1	2.1947	1.89177	0.93	0	0.952	0.162188	0.163911	0.193584	0.209589	0.174829	0.188848	0.215598	0.225314	0.167568(TRUE)	-10737.2	NCU00716
NCU00717	2.76637	2.79202	1.9311	1	0.17	1	1	0.0345469	0.0321669	0.029275	0.0212007	0.0303486	0.0354933	0.0253523	0.0220816	0.26036(TRUE)	-623631	NCU00717	Splicing coactivator SRm160/300, subunit SRm300	RNA processing and modification	INFORMATION STORAGE AND PROCESSING
NCU00718	1.86024	1	1.02826	2.94697	0.921	0.465	0.001	0.719561	0.55639	0.511892	0.898817	0.861146	0.799213	0.736252	0.946987	0.335736(TRUE)	-877.801	NCU00718
NCU00719	1	1.00621	1.31621	1.99612	0.455	0	0	0.0768074	0.0827086	0.0788957	0.0904647	0.0755085	0.0866881	0.0840849	0.0995686	0.230931(TRUE)	-37824.1	NCU00719
NCU00720	1	1.16248	1.09483	1.24884	0	1	0	0.0156365	0.0183491	0.0183596	0.0203538	0.0170339	0.0180072	0.0159267	0.0173379	0.328729(TRUE)	-526232	NCU00720	Lactate dehydrogenase	Energy production and conversion	METABOLISM	ELI
NCU00721	2.35966	2.61253	1.55579	1	0	1	1	0.0275438	0.0302528	0.0232393	0.0209221	0.0261597	0.0293232	0.0256096	0.021792	0.252452(TRUE)	-564953	NCU00721	Amino acid transporters	Amino acid transport and metabolism	METABOLISM
NCU00722	2.63218	1.8972	1.09819	1	1	1	0.97	0.0987793	0.0850543	0.0697573	0.0716216	0.0914584	0.0906086	0.0670166	0.0722869	0.257157(TRUE)	-61753.1	NCU00722
NCU00723	2.99054	2.18592	1.40696	1	1	1	1	0.0895239	0.0891719	0.0693823	0.0682039	0.0940102	0.102853	0.0737507	0.0710836	0.198198(TRUE)	-75619.5	NCU00723
NCU00724	1	1.45648	5.6401	2.77144	0.011	0	1	0.187552	0.285619	0.369577	0.307877	0.239851	0.276424	0.407197	0.357442	0.154755(TRUE)	-11906.2	NCU00724
NCU00725	1.26899	1.05613	1	1.23704	1	1	0	0.0224423	0.022015	0.0202845	0.0236742	0.020064	0.0233178	0.0198135	0.0217624	0.332733(TRUE)	-378562	NCU00725	Equilibrative nucleoside transporter protein	Nucleotide transport and metabolism	METABOLISM
NCU00726	1	1.12417	3.72262	5.6301	0	0	0	0.00720679	0.00944712	0.0110584	0.0139059	0.00802173	0.0086955	0.0125673	0.0121605	0.277477(TRUE)	-5159920	NCU00726	Cyclophilin type peptidyl-prolyl cis-trans isomerase	Posttranslational modification, protein turnover, chaperones	CELLULAR PROCESSES AND SIGNALING
NCU00727	1.42396	1.69586	1.18946	1	0	1	1	0.0183407	0.0200425	0.0183673	0.0169736	0.017238	0.0199047	0.0188287	0.0173003	0.181081(TRUE)	-632617	NCU00727	RNA polymerase III, subunit C34	Transcription	INFORMATION STORAGE AND PROCESSING
NCU00728	1	1.29236	1.62415	1.65053	0.183	0.197	0.47	0.333515	0.403343	0.402129	0.420327	0.42381	0.467212	0.472761	0.458377	0.388488(TRUE)	-1965.02	NCU00728	Synaptic vesicle transporter SVOP and related transporters (major facilitator superfamily)	General function prediction only	POORLY CHARACTERIZED
NCU00729	1	1.49406	3.85141	3.48135	0	0	1	0.0170409	0.0248512	0.0254534	0.0276649	0.0168579	0.0206591	0.0297797	0.0294756	0.191491(TRUE)	-969215	NCU00729
NCU00730	1.23452	1	1.01138	1.26384	1	0.405	0	0.0646257	0.0648835	0.0535322	0.0648556	0.0612663	0.064106	0.0569338	0.0660791	0.211311(TRUE)	-51896.9	NCU00730
NCU00732	1.39779	1	2.72743	4.09872	0.806	0.002	0.031	0.523988	0.455768	0.68187	0.821543	0.651679	0.65149	0.773361	0.846425	0.38979(TRUE)	-1826.43	NCU00732	Cytochrome P450 CYP3/CYP5/CYP6/CYP9 subfamilies	Secondary metabolites biosynthesis, transport and catabolism	METABOLISM
NCU00733	1	1.50245	1.9547	1.24594	0	0.004	1	0.129302	0.189206	0.187573	0.152798	0.159767	0.187836	0.183067	0.16976	0.167968(TRUE)	-11500.2	NCU00733
NCU00734	1.07628	1.42653	1.25639	1	0	1	1	0.0157009	0.0191535	0.0158683	0.0164553	0.0182795	0.019483	0.0172491	0.015679	0.283083(TRUE)	-565108	NCU00734	Sentrin-specific cysteine protease (Ulp1 family)	General function prediction only	POORLY CHARACTERIZED
NCU00735	1.25063	1.61395	1.30398	1	0	1	1	0.0183389	0.019898	0.0190387	0.017121	0.0171766	0.0207146	0.0172369	0.0165179	0.265766(TRUE)	-593422	NCU00735
NCU00736	1	1.27801	1.8151	1.46241	0	0	1	0.0266505	0.0341981	0.0355066	0.0348162	0.0325986	0.0379917	0.0366109	0.0341128	0.151051(TRUE)	-219321	NCU00736	Molybdopterin synthase sulfurylase	Coenzyme transport and metabolism	METABOLISM
NCU00737	1	1.35179	2.59995	3.12684	0	0	0	0.0254006	0.0323712	0.0367972	0.0422607	0.0265443	0.035062	0.0383813	0.0411391	0.36957(TRUE)	-398852	NCU00737
NCU00738	1	1.0232	1.46984	1.515	0.096	0	0.026	0.0228278	0.0228433	0.0245048	0.0265446	0.0223769	0.0249597	0.0256726	0.026192	0.325626(TRUE)	-331984	NCU00738
NCU00739	1	12.7463	0	0	0.002	1	0.5	0.983188	12.5355	0	0	913.832	8334.6	0	0	0.341942(TRUE)	-146.861	NCU00739
NCU00740	2.93867	1.58122	1.22186	1	1	1	1	0.108968	0.0980837	0.0826032	0.0763613	0.112434	0.0979421	0.0841639	0.0820956	0.203604(TRUE)	-49138.9	NCU00740	Nucleolar GTPase/ATPase p130	Nuclear structure	CELLULAR PROCESSES AND SIGNALING
NCU00741	3.91904	1.69231	1.08837	1	1	1	1	0.047348	0.0428825	0.0330501	0.0335538	0.0457901	0.0440776	0.0332547	0.0345638	0.307307(TRUE)	-267867	NCU00741	Serine/threonine protein kinase	Signal transduction mechanisms	CELLULAR PROCESSES AND SIGNALING
NCU00742	1	1.06728	2.34754	3.10025	0	0	0	0.017526	0.0212258	0.0246297	0.0240871	0.0178343	0.0188071	0.0226946	0.0248798	0.21992(TRUE)	-767277	NCU00742	Glycerol-3-phosphate dehydrogenase/dihydroxyacetone 3-phosphate reductase	Energy production and conversion	METABOLISM		glycerol-3-phosphate dehydrogenase; K00006 glycerol-3-phosphate dehydrogenase (NAD+) [EC:1.1.1.8] [KO:K00006] [EC:1.1.1.8]
NCU00743	1	1.02207	1.08601	1.155	0.031	0	0	0.0127773	0.0134193	0.0129966	0.0147859	0.0134143	0.0135681	0.0135556	0.0144288	0.234535(TRUE)	-776444	NCU00743	Alpha amylase	Carbohydrate transport and metabolism	METABOLISM
NCU00744	1.56981	1.55712	1.08102	1	0.788	1	1	0.0155046	0.0158461	0.013028	0.0130952	0.0146288	0.0162395	0.0147137	0.0142232	0.222723(TRUE)	-908793	NCU00744
NCU00745	2.40027	2.57764	1	2.3694	0.479	0.904	0.123	1.32448	1.46132	0.741358	1.33929	1.70227	1.83272	1.39677	1.79068	0.308108(TRUE)	-334.913	NCU00745
NCU00746	0	1	0	0	0	1	0.5	0	0.991047	0	0	0	561.111	0	0	0.254054(TRUE)	-109.417	NCU00746
NCU00747	3.36889	0	1	0	1	0	1	3.27276	0	0.962215	0	8382.44	0	2103.07	0	0.264765(TRUE)	-77.8539	NCU00747
NCU00748	12.3097	8.98528	2.42916	1	1	1	1	0.23908	0.201652	0.133894	0.0934301	0.196495	0.21945	0.117916	0.0856185	0.164264(TRUE)	-135728	NCU00748	Chitinase	Carbohydrate transport and metabolism	METABOLISM
NCU00749	1.69384	1	1.83676	2.4303	1	0	0	0.128483	0.125181	0.137251	0.157191	0.145951	0.125903	0.145693	0.16924	0.373774(TRUE)	-23787.9	NCU00749	Helix loop helix transcription factor EB	Transcription	INFORMATION STORAGE AND PROCESSING
NCU00751	1.19063	1	1.36234	1.71224	1	0	0	0.0646507	0.0647587	0.065421	0.0729038	0.0711681	0.0676413	0.0645465	0.0763756	0.24985(TRUE)	-55610.5	NCU00751
NCU00752	1.35619	1.99266	1.65872	1	0	1	1	0.0562009	0.0725826	0.0593074	0.0527266	0.0603258	0.0695458	0.06091	0.0561962	0.203804(TRUE)	-86930.9	NCU00752
NCU00753	1.11341	1.39407	1	1.13364	0	1	0	0.0167664	0.0176275	0.0159017	0.0161036	0.0180092	0.0187695	0.0155801	0.0204098	0.301401(TRUE)	-519760	NCU00753	Transcription initiation factor TFIID, subunit BDF1 and related bromodomain proteins	Transcription	INFORMATION STORAGE AND PROCESSING
NCU00754	3.56152	3.98974	1.00746	1	0	1	0.537	0.134271	0.142645	0.0782354	0.0911112	0.139001	0.138699	0.0803941	0.0932544	0.255756(TRUE)	-58101.2	NCU00754	Synaptic vesicle transporter SVOP and related transporters (major facilitator superfamily)	General function prediction only	POORLY CHARACTERIZED
NCU00755	3.88794	2.22277	1.74835	1	1	1	1	0.076677	0.0689472	0.0573599	0.0539045	0.0780305	0.069424	0.0630456	0.0558011	0.371672(TRUE)	-141910	NCU00755	Uncharacterized membrane protein, predicted efflux pump	General function prediction only	POORLY CHARACTERIZED
NCU00756	8.21849	0	0	1	1	0.5	0	8.18733	0	0	0.992235	15913.2	0	0	7181.99	0.432132(TRUE)	-59.3288	NCU00756
NCU00757	58.0626	26.3359	3.37758	1	1	1	1	2.69017	2.64886	0.964009	0.512956	2.74472	2.71537	1.17114	0.799778	0.298298(TRUE)	-13095.6	NCU00757
NCU00758	1.257	1	1.41149	1.60209	1	0	0.001	0.0657003	0.0678151	0.0645563	0.0780799	0.064443	0.0659033	0.0670193	0.0785235	0.264464(TRUE)	-53980.7	NCU00758
NCU00759	1	1.40394	1.56734	1.45882	0	0	0.999	0.027028	0.0352706	0.0347231	0.0335665	0.026914	0.033397	0.0315016	0.0326314	0.426527(TRUE)	-247966	NCU00759	SWI-SNF chromatin-remodeling complex protein	Chromatin structure and dynamics	INFORMATION STORAGE AND PROCESSING
NCU00760	3.45606	5.72759	1	2.52064	0.174	0.996	0.147	2.02351	2.64475	0.842376	1.74909	2.86674	2.85285	2.00114	2.65444	0.324324(TRUE)	-297.378	NCU00760
NCU00761	1.97007	1.58089	1.30268	1	1	1	1	0.103026	0.100835	0.0904493	0.0850559	0.10837	0.10639	0.0890144	0.0916028	0.196096(TRUE)	-34423.7	NCU00761	Acetylcholinesterase/Butyrylcholinesterase	Signal transduction mechanisms	CELLULAR PROCESSES AND SIGNALING
NCU00762	1.41414	1	1.72084	2.11959	1	0	0	0.116701	0.115345	0.125547	0.134515	0.12473	0.11399	0.126833	0.144615	0.33974(TRUE)	-24899.7	NCU00762
NCU00763	1.53109	0	1	0	1	0	1	1.52063	0	0.966778	0	12770	0	3882.83	0	0.258559(TRUE)	-40.5757	NCU00763	SWI-SNF chromatin-remodeling complex protein	Chromatin structure and dynamics	INFORMATION STORAGE AND PROCESSING
NCU00764	0	0	0	0	0.5	0.5	0.5	0	0	0	0	0	0	0	0	0(FALSE)	0	NCU00764
NCU00765	1	1.10768	2.15456	1.82667	0.266	0	0.917	0.201872	0.235061	0.255162	0.263537	0.209406	0.267652	0.289398	0.286263	0.218318(TRUE)	-6459.75	NCU00765	Amino acid transporters	Amino acid transport and metabolism	METABOLISM
NCU00766	4.53821	1	3.14331	2.91284	1	0	0.99	0.131132	0.0836465	0.121085	0.124718	0.137991	0.0949554	0.121317	0.126572	0.227227(TRUE)	-82434.6	NCU00766	PHD finger protein AF10	General function prediction only	POORLY CHARACTERIZED	LLI					KO
NCU00768	1.23979	1.18419	1.01949	1	1	1	1	0.00541886	0.00548631	0.00485419	0.00553222	0.00543044	0.00597698	0.00532119	0.00532125	0.401602(TRUE)	-3869220	NCU00768	FOG: RRM domain	General function prediction only	POORLY CHARACTERIZED
NCU00770	4.49506	1.58612	1.01444	1	1	1	0.777	0.0349288	0.030673	0.0220007	0.0237766	0.0389106	0.0291762	0.024002	0.0277171	0.288889(TRUE)	-468316	NCU00770	Uncharacterized conserved protein	Function unknown	POORLY CHARACTERIZED
NCU00771	1.9445	1	1.44126	2.06065	1	0	0	0.0430429	0.0348459	0.040175	0.0420151	0.0454959	0.0359844	0.0405505	0.0511819	0.388889(TRUE)	-202360	NCU00771	Predicted ubiquitin regulatory protein, contains UAS and UBX domains	Posttranslational modification, protein turnover, chaperones	CELLULAR PROCESSES AND SIGNALING
NCU00772	1.54907	1.75203	1.17531	1	0	1	1	0.0310116	0.0344555	0.0299464	0.027289	0.0323035	0.0364523	0.029653	0.0292165	0.462162(TRUE)	-254308	NCU00772	Serine/threonine protein kinase	Signal transduction mechanisms	CELLULAR PROCESSES AND SIGNALING
NCU00773	1.45016	1.25626	1	2.34858	0.667	0.713	0.003	0.535242	0.539093	0.462473	0.614752	0.630801	0.640587	0.533495	0.705237	0.476376(TRUE)	-1176.26	NCU00773
NCU00774	1	1.19369	1.50081	2.01862	0.11	0.021	0.005	0.165765	0.209696	0.185281	0.227907	0.183297	0.195677	0.226287	0.229481	0.183083(TRUE)	-8035.84	NCU00774
NCU00775	1	1.08439	1.47227	1.74569	0	0	0	0.00643399	0.00666213	0.00674329	0.00800513	0.00623932	0.0065583	0.00747827	0.00721621	0.236537(TRUE)	-3634820	NCU00775	Isocitrate dehydrogenase, gamma subunit	Amino acid transport and metabolism	METABOLISM
NCU00776	3.62265	1	2.1145	1.85604	0.999	0.048	0.634	0.950339	0.546272	0.824733	0.800381	1.00373	0.811753	0.905003	0.935261	0.488388(TRUE)	-1141.22	NCU00776
NCU00777	1.62347	1.76482	1.27344	1	0	1	1	0.0156123	0.0181493	0.0128674	0.0142096	0.015772	0.0187878	0.0170361	0.0142287	0.205606(TRUE)	-879044	NCU00777	Predicted protein carboxyl methylase	General function prediction only	POORLY CHARACTERIZED
NCU00778	1	1.48838	2.24537	2.11045	0	0	0.999	0.0346166	0.0469213	0.0499245	0.049702	0.0342631	0.0446752	0.0500393	0.0508972	0.377077(TRUE)	-194550	NCU00778	Predicted mitochondrial cholesterol transporter	Signal transduction mechanisms	CELLULAR PROCESSES AND SIGNALING
NCU00779	1	2.75015	4.46249	0	0.112	0.086	1	0.960997	2.59956	4.29142	0	177.473	622.18	4608.16	0	0.262763(TRUE)	-188.056	NCU00779
NCU00780	1	1.28851	1.77819	2.05931	0.003	0	0.009	0.103172	0.124929	0.135412	0.137795	0.107719	0.139019	0.143437	0.145637	0.287588(TRUE)	-22080.6	NCU00780	D-3-phosphoglycerate dehydrogenase, D-isomer-specific 2-hydroxy acid dehydrogenase superfamily	Amino acid transport and metabolism	METABOLISM
NCU00781	0	0	0	0	0.5	0.5	0.5	0	0	0	0	0	0	0	0	0(FALSE)	0	NCU00781
NCU00782	4.69178	1.29211	1	1.2172	1	0.871	0.175	0.459364	0.350277	0.256749	0.319224	0.438098	0.382732	0.330178	0.37619	0.268468(TRUE)	-4630.59	NCU00782	Permease of the major facilitator superfamily	Carbohydrate transport and metabolism	METABOLISM
NCU00783	0	0	0	0	0.5	0.5	0.5	0	0	0	0	0	0	0	0	0(FALSE)	0	NCU00783
NCU00784	1.25471	1.6642	1.04208	1	0	1	0.976	0.0278914	0.0321056	0.0274023	0.0275789	0.0267455	0.0334761	0.0273107	0.0270288	0.345145(TRUE)	-236144	NCU00784	Flavin-containing monooxygenase	Secondary metabolites biosynthesis, transport and catabolism	METABOLISM
NCU00786	1.26363	4.25794	3.16941	1	0	0.988	1	0.307767	0.5179	0.483015	0.324608	0.340584	0.555614	0.51938	0.387488	0.238539(TRUE)	-4655	NCU00786	G protein-coupled receptors	Signal transduction mechanisms	CELLULAR PROCESSES AND SIGNALING
NCU00787	18.6492	3.50413	2.87733	1	1	0.66	0.954	3.02537	1.71286	1.42858	0.756163	2.47671	2.62059	2.25421	1.54607	0.438238(TRUE)	-1238.81	NCU00787
NCU00788	1	1.03453	1.24619	1.00052	0.352	0.016	0.993	0.109933	0.126719	0.119312	0.117186	0.114182	0.132243	0.136026	0.129227	0.148849(TRUE)	-13404.2	NCU00788	Vacuolar sorting protein VPS1, dynamin, and related proteins	General function prediction only	POORLY CHARACTERIZED
NCU00789	1	1.16556	2.23843	3.61781	0	0	0	0.0410688	0.0471134	0.0573667	0.0624407	0.0433435	0.0490281	0.0584194	0.0688204	0.324024(TRUE)	-164905	NCU00789	Uncharacterized conserved protein	General function prediction only	POORLY CHARACTERIZED
NCU00790	1.49495	1.53346	1.42291	1	0.228	0.981	1	0.0563117	0.0656009	0.0562551	0.0541863	0.0622956	0.0617086	0.0589702	0.0513256	0.220521(TRUE)	-82463.5	NCU00790				LLI
NCU00792	1.05253	1.34759	1.13159	1	0	1	1	0.00644798	0.00781455	0.00784386	0.00663621	0.00793188	0.00826896	0.00786338	0.00824214	0.268669(TRUE)	-2241300	NCU00792	Branched chain aminotransferase BCAT1, pyridoxal phosphate enzymes type IV superfamily	Amino acid transport and metabolism	METABOLISM
NCU00793	1	2.88576	3.75228	4.01748	0	0	0	0.0199906	0.0348265	0.0341783	0.0329584	0.0187041	0.0297029	0.0316225	0.0333957	0.186587(TRUE)	-1014530	NCU00793	Trehalose-6-phosphate synthase component TPS1 and related subunits	Carbohydrate transport and metabolism	METABOLISM	LLI
NCU00794	1.45266	1.79989	1.26692	1	0	1	1	0.0127978	0.0147513	0.0118899	0.0112239	0.0134031	0.0137626	0.0114764	0.0118176	0.405005(TRUE)	-1302630	NCU00794	Notchless-like WD40 repeat-containing protein	Function unknown	POORLY CHARACTERIZED
NCU00795	2.22162	11.4272	1	2.13723	0	1	0.075	1.02638	1.90571	0.630462	1.04433	1.30735	1.47471	0.971002	1.36594	0.418619(TRUE)	-1291.2	NCU00795	Ca2+/H+ antiporter VCX1 and related proteins	Inorganic ion transport and metabolism	METABOLISM						KO
NCU00796	1.54621	2.0278	1.48555	1	0	1	1	0.0518219	0.0693843	0.0549145	0.0521492	0.0556535	0.064235	0.0582432	0.055114	0.212613(TRUE)	-105429	NCU00796
NCU00797	1.66163	3.32047	3.07117	1	0.032	0.577	0.997	0.788866	1.15723	1.04184	0.571846	1.01508	1.23515	1.20978	0.929023	0.363063(TRUE)	-878.128	NCU00797	Flavonol reductase/cinnamoyl-CoA reductase	Defense mechanisms	CELLULAR PROCESSES AND SIGNALING
NCU00798	1	1.79957	2.79197	2.82032	0	0	0.191	0.0249809	0.031496	0.0372218	0.0392646	0.0252787	0.0368622	0.0346583	0.0427743	0.343243(TRUE)	-486958	NCU00798	Serine proteinase inhibitor (KU family)	Posttranslational modification, protein turnover, chaperones	CELLULAR PROCESSES AND SIGNALING
NCU00799	1	1.37097	1.74963	1.80854	0	0	0.002	0.0197195	0.0205049	0.0215501	0.0232528	0.0207768	0.0244217	0.0240717	0.0232596	0.285085(TRUE)	-503941	NCU00799	Homocysteine S-methyltransferase	Amino acid transport and metabolism	METABOLISM
NCU00800	1.16184	1.28761	1.25833	1	0.098	0.634	0.999	0.114512	0.131164	0.119251	0.116253	0.123062	0.132464	0.12201	0.120874	0.374775(TRUE)	-15824.3	NCU00800	Serine/threonine protein kinase Chk2 and related proteins	Cell cycle control, cell division, chromosome partitioning	METABOLISM
NCU00801	1	1.38967	1.69315	1.61799	0	0	0.938	0.0483539	0.0633937	0.0563151	0.0573378	0.0503596	0.060325	0.0616473	0.058436	0.388889(TRUE)	-86843.3	NCU00801	Predicted transporter (major facilitator superfamily)	General function prediction only	POORLY CHARACTERIZED
NCU00802	1.25224	1.71206	1.42294	1	0	1	1	0.0542829	0.05832	0.051899	0.0488935	0.0510329	0.0601164	0.0525477	0.0507747	0.453654(TRUE)	-90649	NCU00802
NCU00803	2.76322	1.58724	1.092	1	1	1	0.997	0.0551709	0.0518465	0.0434977	0.0431081	0.0569711	0.0495668	0.0373314	0.0437974	0.155856(TRUE)	-152146	NCU00803	Permease of the major facilitator superfamily	Carbohydrate transport and metabolism	METABOLISM
NCU00804	1.81775	1.23288	1	1.72672	0.722	0.619	0.169	1.0276	0.83248	0.689689	0.943876	1.27329	1.243	1.16706	1.32245	0.162262(TRUE)	-317.987	NCU00804
NCU00805	1	1.37843	1.33778	1.04158	0	1	1	0.00908425	0.00981766	0.00863507	0.00928867	0.00840245	0.011004	0.0090377	0.00975234	0.454354(TRUE)	-1802660	NCU00805
NCU00806	1.21981	1	2.51799	2.59182	0.613	0.039	0.461	0.734875	0.672019	1.102	1.11815	1.10811	1.0909	1.28672	1.26219	0.391592(TRUE)	-525.358	NCU00806
NCU00807	0	0	0	0	0.5	0.5	0.5	0	0	0	0	0	0	0	0	0(FALSE)	0	NCU00807
NCU00808	1.24942	1	1.74472	1.58218	1	0	0.96	0.0973597	0.092059	0.102831	0.104441	0.100953	0.0970266	0.115133	0.115347	0.344745(TRUE)	-30572.2	NCU00808						Zn(II)2Cys6
NCU00809	1.12904	1	1.19319	1.15863	1	0	0.849	0.0397581	0.0408451	0.0389405	0.0429743	0.0449424	0.0417246	0.0387075	0.0434632	0.231331(TRUE)	-103468	NCU00809	Predicted transporter (major facilitator superfamily)	General function prediction only	POORLY CHARACTERIZED
NCU00810	1	1.22721	1.14975	1.021	0	0.999	1	0.0284049	0.0310735	0.0283858	0.0284111	0.0254501	0.0291575	0.027511	0.0285105	0.256757(TRUE)	-204683	NCU00810	Beta-Glucuronidase GUSB (glycosylhydrolase superfamily 2)	Carbohydrate transport and metabolism	METABOLISM
NCU00811	1.91449	1.46469	1	1.02706	1	1	0	0.00521995	0.00632519	0.00442297	0.00433309	0.00615741	0.00514724	0.00466191	0.00506899	0.237838(TRUE)	-5998640	NCU00811
NCU00812	2.25013	1.71895	1.09631	1	1	1	1	0.0173386	0.0170787	0.0134454	0.0140211	0.0181387	0.0201034	0.0151211	0.0140895	0.346346(TRUE)	-978169	NCU00812	Exosomal 3'-5' exoribonuclease complex, subunit Rrp41 and related exoribonucleases	Translation, ribosomal structure and biogenesis	INFORMATION STORAGE AND PROCESSING
NCU00813	1.223	1	2.23177	2.23751	1	0	0.446	0.0672544	0.0678925	0.0817968	0.0817009	0.0682666	0.0659566	0.0863252	0.0839947	0.221021(TRUE)	-70750.7	NCU00813	Thioredoxin/protein disulfide isomerase	Posttranslational modification, protein turnover, chaperones	CELLULAR PROCESSES AND SIGNALING
NCU00814	1	1.09506	2.19471	2.80702	0.013	0	0	0.0512552	0.0578581	0.0609316	0.0687435	0.0465132	0.058282	0.0635667	0.0786334	0.156757(TRUE)	-112072	NCU00814	Uncharacterized conserved protein	Function unknown	POORLY CHARACTERIZED
NCU00817	0	0	0	1	0.5	0.5	0	0	0	0	0.965028	0	0	0	37682.4	0.247247(TRUE)	-20.141	NCU00817
NCU00818	1	1.69383	2.47495	5.071	0	0	0	0.185763	0.280273	0.288837	0.345838	0.207242	0.277267	0.293463	0.344659	0.145846(TRUE)	-11625.7	NCU00818	Disintegrin metalloproteinases with thrombospondin repeats	Posttranslational modification, protein turnover, chaperones	CELLULAR PROCESSES AND SIGNALING
NCU00819	2.75324	3.322	1	1.78261	0.395	0.925	0.277	1.71442	2.0167	0.843912	1.32402	2.45082	2.47643	1.9681	2.28041	0.403804(TRUE)	-209.354	NCU00819
NCU00821	1.14233	1.23461	1.25933	1	0	0.024	1	0.0128565	0.014521	0.0132997	0.0128175	0.0136882	0.0136964	0.0123857	0.0129608	0.426527(TRUE)	-867183	NCU00821	Predicted transporter (major facilitator superfamily)	General function prediction only	POORLY CHARACTERIZED
NCU00822	1	2.46932	1.51929	1.06978	0.008	0.936	0.821	0.452903	0.707684	0.586246	0.525297	0.586203	0.687554	0.696059	0.627546	0.489189(TRUE)	-1044.52	NCU00822	C-type lectin	Signal transduction mechanisms	CELLULAR PROCESSES AND SIGNALING
NCU00823	1.04728	1	1.67684	2.00528	0.999	0	0	0.0189761	0.0204589	0.0205435	0.0256734	0.0201664	0.0214913	0.0213321	0.0231847	0.234234(TRUE)	-528370	NCU00823	26S proteasome regulatory complex, subunit RPN11	Posttranslational modification, protein turnover, chaperones	CELLULAR PROCESSES AND SIGNALING
NCU00824	1.05203	1	1.26315	1.25899	0.998	0	0.602	0.021965	0.0246183	0.0239641	0.0245413	0.0224929	0.0236787	0.0234724	0.025089	0.284184(TRUE)	-296599	NCU00824	Histone deacetylase complex, catalytic component RPD3	Chromatin structure and dynamics	INFORMATION STORAGE AND PROCESSING
NCU00825	1	1.16064	1.78366	1.04802	0.01	0	1	0.0742302	0.0886797	0.0829414	0.0768826	0.0759792	0.0886847	0.0846187	0.0813388	0.336837(TRUE)	-35246.8	NCU00825
NCU00826	1	1.79165	1.78153	1.05229	0	0.52	1	0.234096	0.295533	0.285618	0.229793	0.237957	0.298562	0.299904	0.256473	0.255155(TRUE)	-4631.8	NCU00826
NCU00827	1.73222	1.80553	1.40081	1	0	1	1	0.0200912	0.0215043	0.0178468	0.0221855	0.0253555	0.021773	0.0201692	0.0177282	0.243043(TRUE)	-656153	NCU00827
NCU00828	1.45639	1	2.05027	2.53618	1	0	0	0.0429899	0.038359	0.0506249	0.0530048	0.0433425	0.0395565	0.0478862	0.0544999	0.395395(TRUE)	-191090	NCU00828
NCU00829	2.57005	7.58582	1.17645	1	0	1	1	0.0680911	0.0986186	0.0498561	0.0547504	0.0790305	0.0864128	0.0545217	0.0527871	0.32042(TRUE)	-184219	NCU00829	Ferric reductase, NADH/NADPH oxidase and related proteins	Secondary metabolites biosynthesis, transport and catabolism	METABOLISM
NCU00830	1.56356	4.50119	1.3453	1	0	1	1	0.0539574	0.0664425	0.0517037	0.0469737	0.0578307	0.0743454	0.0550631	0.0479997	0.17958(TRUE)	-150175	NCU00830	Copper transporter	Inorganic ion transport and metabolism	METABOLISM
NCU00831	1.29707	1	1.0459	1.09014	1	0	0	0.0123499	0.0113704	0.0112471	0.0127852	0.0110751	0.0120499	0.0105493	0.0119171	0.298699(TRUE)	-1035420	NCU00831	Hydrolytic enzymes of the alpha/beta hydrolase fold	Posttranslational modification, protein turnover, chaperones	CELLULAR PROCESSES AND SIGNALING
NCU00832	1	1.26119	3.00393	17.1119	0.193	0	0	0.333219	0.396804	0.553106	0.744727	0.412579	0.533638	0.630232	0.799546	0.202102(TRUE)	-8765.85	NCU00832
NCU00833	1.3784	1	1.33127	1.56805	1	0	0	0.037734	0.0361965	0.0404525	0.0419044	0.0351422	0.0368462	0.0371597	0.0406541	0.156356(TRUE)	-176839	NCU00833	Nuclear receptor coregulator SMRT/SMRTER, contains Myb-like domains	Transcription	INFORMATION STORAGE AND PROCESSING
NCU00834	1	2.82172	3.83994	3.10597	0.011	0.184	0.781	0.606686	1.14915	1.16494	1.12258	0.9112	1.35278	1.26464	1.24242	0.48038(TRUE)	-1075.39	NCU00834	Predicted transporter (major facilitator superfamily)	General function prediction only	POORLY CHARACTERIZED
NCU00835	1	1.32433	1.95669	1.77889	0	0	0.999	0.0485056	0.0577293	0.0613076	0.0621635	0.0509497	0.0642818	0.0600956	0.0620531	0.183684(TRUE)	-88869.8	NCU00835	Serine/threonine protein kinase	Signal transduction mechanisms	CELLULAR PROCESSES AND SIGNALING
NCU00836	1.26467	1	2.41132	9.40768	0.867	0	0	0.309004	0.303671	0.415315	0.610516	0.346851	0.387253	0.50656	0.542531	0.1996(TRUE)	-7633.65	NCU00836	beta-1,6-N-acetylglucosaminyltransferase, contains WSC domain	Carbohydrate transport and metabolism	METABOLISM
NCU00837	1.37856	1	1.18386	1.20582	1	0	0.318	0.0443914	0.0455752	0.0441451	0.0443126	0.0458265	0.0418528	0.0440924	0.0459513	0.170571(TRUE)	-108346	NCU00837	6-phosphogluconate dehydrogenase	Carbohydrate transport and metabolism	METABOLISM
NCU00838	6.92406	2.93813	1.86162	1	1	1	1	0.26478	0.229306	0.173786	0.135475	0.265405	0.240801	0.174212	0.138907	0.335335(TRUE)	-33571.6	NCU00838				LLI
NCU00839	2.35673	1.13728	1	0	0.935	0.456	1	2.23118	1.08857	0.966198	0	2211.93	165.947	588.104	0	0.226727(TRUE)	-171.249	NCU00839
NCU00840	1.80121	1.80485	1	1.01253	0.494	0.893	0.499	0.704651	0.823425	0.520395	0.570818	0.879353	0.891258	0.721894	0.765249	0.351451(TRUE)	-646.135	NCU00840	Myosin class II heavy chain	Cytoskeleton	CELLULAR PROCESSES AND SIGNALING
NCU00841	3.05968	3.72765	1.98349	1	0.388	0.827	0.776	1.81169	2.16761	1.37699	0.827633	2.35499	2.40676	2.27274	1.96988	0.43994(TRUE)	-263.192	NCU00841	Uncharacterized conserved coiled-coil protein	Function unknown	POORLY CHARACTERIZED
NCU00842	0	0	11.8141	1	0.5	0	0.867	0	0	11.4377	0.963449	0	0	16778.7	5198.17	0.213313(TRUE)	-148.54	NCU00842
NCU00843	1	1.0439	1.56129	1.91191	0	0	0	0.012676	0.0152304	0.0153286	0.0197141	0.0138014	0.0161272	0.0152258	0.017966	0.198298(TRUE)	-846830	NCU00843	5'-phosphoribosylglycinamide formyltransferase	Carbohydrate transport and metabolism	METABOLISM
NCU00844	1	2.89855	1.64982	1.52182	0	0.974	0.617	0.453035	0.829721	0.579752	0.607284	0.548323	0.781031	0.708387	0.693283	0.457758(TRUE)	-1223.83	NCU00844
NCU00845	1	1.88742	2.26635	2.4985	0.001	0.134	0.232	0.242967	0.355923	0.341884	0.397633	0.274895	0.385246	0.342965	0.377621	0.234735(TRUE)	-5027.28	NCU00845	Endocytic adaptor protein intersectin	Signal transduction mechanisms	CELLULAR PROCESSES AND SIGNALING
NCU00846	1	1.48596	1.40405	1.30664	0	0.968	0.986	0.0402689	0.054126	0.0460934	0.0492594	0.0423288	0.0511745	0.0528711	0.0487676	0.217117(TRUE)	-113261	NCU00846
NCU00847	32.787	6.33316	1	1.11774	1	1	0.001	0.111418	0.109247	0.0430162	0.0478817	0.118758	0.107209	0.0435245	0.0516097	0.228428(TRUE)	-703140	NCU00847
NCU00848	2.00452	1	4.45396	4.97393	1	0	0.001	0.125592	0.107093	0.172116	0.171252	0.139812	0.112491	0.161725	0.184982	0.296296(TRUE)	-56187.8	NCU00848
NCU00849	3.46941	3.97683	1	2.00448	0.308	1	0.043	1.00201	1.20208	0.538732	0.77812	1.16526	1.19458	0.818972	1.3081	0.456557(TRUE)	-1188.17	NCU00849
NCU00850	2.91114	0	2.81818	1	1	0	0.972	2.77441	0	2.66147	0.980663	2040.13	0	2540.02	100.487	0.275876(TRUE)	-171.353	NCU00850	Cytoskeleton-associated protein and related proteins	Cytoskeleton	CELLULAR PROCESSES AND SIGNALING
NCU00851	1.38296	1	1.33819	1.05252	1	0	1	0.0912453	0.0912681	0.0893429	0.0902212	0.0961979	0.0946601	0.0949365	0.0882569	0.336837(TRUE)	-26961.3	NCU00851	SWI-SNF chromatin remodeling complex, Snf5 subunit	Chromatin structure and dynamics	INFORMATION STORAGE AND PROCESSING
NCU00852	40.061	7.8876	11.7004	1	1	0.04	1	3.63814	2.43704	2.53119	0.690052	3.2396	2.88254	2.8651	1.37567	0.227728(TRUE)	-3887.68	NCU00852
NCU00853	1.30464	1	1.73118	1.56462	1	0	0.996	0.070186	0.070146	0.0784425	0.0772989	0.0723375	0.0702855	0.0832028	0.0809341	0.258258(TRUE)	-51157.5	NCU00853
NCU00854	1.67827	1	1.62123	1.69795	1	0	0.191	0.10729	0.109064	0.114726	0.113195	0.114934	0.111982	0.113417	0.124119	0.286587(TRUE)	-27763.4	NCU00854
NCU00855	1.41135	1	2.01632	1.48035	1	0	1	0.0971187	0.093645	0.114501	0.107631	0.0965327	0.101597	0.100854	0.104304	0.341041(TRUE)	-33626.3	NCU00855
NCU00856	1	1.23913	1.46776	1.72085	0	0	0	0.0495082	0.0552928	0.0543243	0.0645745	0.0497915	0.0595747	0.0605606	0.0638886	0.347948(TRUE)	-81469	NCU00856
NCU00857	1.69169	1	1.85659	1.67812	0.818	0.147	0.603	0.879802	0.681309	0.883148	0.887144	1.11585	1.12329	1.13447	1.22558	0.381982(TRUE)	-440.945	NCU00857	Predicted transporter (major facilitator superfamily)	General function prediction only	POORLY CHARACTERIZED
NCU00859	1.50873	1.53229	1	1.09697	0.414	1	0.072	0.0981891	0.10549	0.0875841	0.0948956	0.105476	0.105198	0.0875295	0.0908038	0.384484(TRUE)	-26828.9	NCU00859	Ultrahigh sulfur keratin-associated protein	Extracellular structures	CELLULAR PROCESSES AND SIGNALING
NCU00860	1	1.33665	1.46425	1.65578	0	0.003	0.001	0.0463756	0.0541582	0.0566962	0.0554935	0.0480196	0.0574934	0.0556142	0.0586521	0.222923(TRUE)	-93032.2	NCU00860	Fe2+/Zn2+ regulated transporter	Inorganic ion transport and metabolism	METABOLISM
NCU00861	1.15424	1.77911	3.25299	1	0.17	0.037	0.999	0.575762	0.778181	0.919322	0.515005	0.799671	0.950706	0.899379	0.862646	0.184885(TRUE)	-843.664	NCU00861
NCU00862	1	1.58563	1.53243	1.66246	0	0.607	0.231	0.172106	0.230475	0.175446	0.225376	0.179005	0.234104	0.216643	0.228629	0.186086(TRUE)	-8201.69	NCU00862	von Willebrand factor and related coagulation proteins	Extracellular structures	CELLULAR PROCESSES AND SIGNALING
NCU00863	1.08977	1	2.89507	2.65827	0.874	0	0.972	0.0907824	0.101125	0.135009	0.128419	0.0913743	0.0969717	0.127972	0.140006	0.308709(TRUE)	-40372.5	NCU00863
NCU00864	1.83744	1	2.19292	2.03196	1	0	1	0.0567819	0.0480141	0.0532305	0.0590932	0.0530122	0.0457737	0.0528707	0.0554986	0.160561(TRUE)	-150563	NCU00864
NCU00865	2.83893	2.29424	1.07782	1	1	1	1	0.0502728	0.0486469	0.0349224	0.0347731	0.0479697	0.0469403	0.0366688	0.0376822	0.294995(TRUE)	-223267	NCU00865
NCU00866	3.24555	3.41299	1.4053	1	0	1	1	0.0271971	0.0283296	0.0196176	0.0178464	0.0249815	0.0276632	0.0181076	0.0174681	0.179179(TRUE)	-1055600	NCU00866
NCU00867	1	1.16326	1.8546	2.04907	0	0	0	0.0209429	0.0250958	0.0248961	0.0268507	0.021783	0.0274679	0.0275422	0.0282621	0.233033(TRUE)	-433297	NCU00867
NCU00868	1.32396	1.22885	1.09987	1	0.999	1	1	0.0375768	0.0432877	0.0363088	0.0332368	0.0429551	0.0391237	0.0391695	0.0404886	0.161361(TRUE)	-131519	NCU00868
NCU00869	1.33401	1.74097	1.26275	1	0	1	1	0.0713751	0.083494	0.0653333	0.068432	0.0803421	0.0799399	0.073797	0.0684181	0.297598(TRUE)	-51494	NCU00869
NCU00870	1	1.23522	1.21688	1.15719	0.022	0.567	0.71	0.119754	0.143032	0.125125	0.136408	0.133438	0.144908	0.140389	0.143512	0.452553(TRUE)	-12452.9	NCU00870	Predicted histone tail methylase containing SET domain	Chromatin structure and dynamics	INFORMATION STORAGE AND PROCESSING
NCU00871	1.61668	1.9124	1	1.10981	0.41	0.74	0.486	1.24286	1.39542	0.84251	0.924425	1.881	1.84648	1.77782	1.75808	0.488789(TRUE)	-118.287	NCU00871
NCU00872	1.19669	2.41483	1.45951	1	0	1	1	0.1029	0.133927	0.106913	0.102582	0.110247	0.136285	0.109286	0.108984	0.416316(TRUE)	-25210.7	NCU00872
NCU00873	1	1.27656	1.12456	1.212	0	0.986	0.078	0.0697224	0.0807069	0.0750868	0.0751513	0.0685307	0.0838609	0.0734422	0.080315	0.317718(TRUE)	-35419.5	NCU00873	Predicted kinase	General function prediction only	POORLY CHARACTERIZED
NCU00874	1	1.08587	1.11571	1.11209	0.01	0.196	0.548	0.0379551	0.0436614	0.0397847	0.0423353	0.0374164	0.0467939	0.0440001	0.0464073	0.208809(TRUE)	-98272.1	NCU00874	Uncharacterized conserved protein	Function unknown	POORLY CHARACTERIZED
NCU00875	1.53032	1.33081	1.52053	1	0.884	0.139	1	0.164718	0.171974	0.187911	0.156356	0.174645	0.197269	0.191068	0.169673	0.180681(TRUE)	-9610.28	NCU00875	Synaptic vesicle transporter SVOP and related transporters (major facilitator superfamily)	General function prediction only	POORLY CHARACTERIZED
NCU00876	1.4778	2.43466	1.85129	1	0	1	1	0.0876496	0.110145	0.0964724	0.0783018	0.0919379	0.117968	0.106008	0.082472	0.308909(TRUE)	-47372.5	NCU00876	Ferric reductase, NADH/NADPH oxidase and related proteins	Secondary metabolites biosynthesis, transport and catabolism	METABOLISM
NCU00877	3.23367	1	2.23482	1.67693	1	0	1	0.086798	0.0636023	0.0829439	0.0808935	0.0959383	0.072565	0.0837575	0.079217	0.187087(TRUE)	-84887.7	NCU00877
NCU00878	8.03293	8.4566	2.24871	1	0	1	1	0.0593995	0.054699	0.0309812	0.025935	0.0498838	0.0576446	0.0380323	0.026018	0.186587(TRUE)	-982877	NCU00878
NCU00879	1	1.05956	1.53052	1.5822	0	0	0.001	0.0196941	0.0220259	0.023549	0.0230895	0.019447	0.0227283	0.0246716	0.0246929	0.294695(TRUE)	-403045	NCU00879	Serine/threonine kinase receptor-associated protein	Lipid transport and metabolism	METABOLISM
NCU00880	1.0993	1	1.65036	2.0486	1	0	0	0.0275344	0.0290977	0.0328394	0.0390663	0.029317	0.0298506	0.0329149	0.0375709	0.344645(TRUE)	-253480	NCU00880	Phospholipase A2-activating protein (contains WD40 repeats)	Lipid transport and metabolism	METABOLISM
NCU00881	1	1.45496	5.72384	14.3575	0	0	0	0.0337991	0.0364034	0.0649849	0.0801058	0.0331605	0.0516859	0.0622359	0.0794285	0.207007(TRUE)	-760102	NCU00881
NCU00882	1	1.6244	1.30595	1.4975	0	1	0	0.0423626	0.0596993	0.0508099	0.0524604	0.046756	0.0538475	0.0514387	0.0527432	0.153754(TRUE)	-97750.6	NCU00882
NCU00883	1	1.6143	2.09928	1.84279	0	0	1	0.0523412	0.08292	0.078185	0.0788659	0.0651256	0.0831404	0.0864745	0.0797533	0.212513(TRUE)	-70146.4	NCU00883
NCU00884	16.0506	4.40314	1.10512	1	1	1	1	0.0436843	0.0436198	0.0219845	0.0212661	0.0511556	0.0471174	0.0236344	0.0218644	0.245045(TRUE)	-1662000	NCU00884				LLI
NCU00885	1	7.86176	1.61615	2.48693	0.002	0.996	0.299	0.86327	3.0355	1.17349	1.69537	2.05506	2.52552	2.22926	2.94348	0.195395(TRUE)	-293.859	NCU00885
NCU00886	1	1.2911	1.60398	1.10008	0	0	1	0.0449827	0.0518312	0.0554804	0.0499018	0.0463591	0.0556512	0.0512303	0.047211	0.208609(TRUE)	-86510.7	NCU00886
NCU00887	1.42211	1	2.08627	2.65861	1	0	0	0.117224	0.115637	0.126725	0.142431	0.119331	0.116008	0.144479	0.155633	0.334535(TRUE)	-28703.1	NCU00887
NCU00889	1.1633	1	1.39819	1.89242	0.999	0	0	0.0593936	0.0628935	0.0659854	0.0690172	0.0601961	0.0587561	0.0677777	0.0724667	0.252252(TRUE)	-67882.6	NCU00889	GTPase Rab4, small G protein superfamily	Intracellular trafficking, secretion, and vesicular transport	CELLULAR PROCESSES AND SIGNALING
NCU00890	1	1.14155	2.39371	2.64172	0.056	0	0.034	0.107626	0.129126	0.15383	0.161289	0.107279	0.143855	0.155413	0.184292	0.375976(TRUE)	-25922.4	NCU00890	Predicted beta-mannosidase	Carbohydrate transport and metabolism	METABOLISM
NCU00891	1	1.13694	3.27263	3.53757	0.06	0	0.037	0.0904856	0.116591	0.137496	0.18497	0.104144	0.121974	0.164057	0.163496	0.235335(TRUE)	-39315.6	NCU00891	Sorbitol dehydrogenase	Secondary metabolites biosynthesis, transport and catabolism	METABOLISM
NCU00892	1	1.52427	1.23933	1.15086	0	1	1	0.0131442	0.0159543	0.0140958	0.0150054	0.0142194	0.017795	0.0143035	0.0147187	0.277377(TRUE)	-764351	NCU00892	Folylpolyglutamate synthase	Coenzyme transport and metabolism	METABOLISM
NCU00893	1.11708	1	1.00205	1.0722	1	0.468	0	0.0213618	0.022216	0.0201609	0.0236651	0.0213585	0.0240271	0.0226291	0.02052	0.334434(TRUE)	-294320	NCU00893	Folylpolyglutamate synthase	Coenzyme transport and metabolism	METABOLISM
NCU00894	1.087	1	1.3851	1.5883	1	0	0	0.00879121	0.00884812	0.00831468	0.0104655	0.00867636	0.0087657	0.00971466	0.0100617	0.396597(TRUE)	-1981740	NCU00894	Mitochondrial inner membrane protein (mitofilin)	Cell wall/membrane/envelope biogenesis	CELLULAR PROCESSES AND SIGNALING
NCU00895	1	1.07886	1.18183	1.39254	0	0	0	0.0167174	0.0179866	0.0170302	0.0204918	0.015906	0.0190745	0.0169869	0.0175044	0.317217(TRUE)	-536376	NCU00895	GTPase Rab5/YPT51 and related small G protein superfamily GTPases	Intracellular trafficking, secretion, and vesicular transport	CELLULAR PROCESSES AND SIGNALING
NCU00896	1.35493	1.29882	1	1.19683	0.997	1	0	0.0257512	0.0250241	0.021172	0.0245778	0.0246857	0.0261598	0.0224456	0.0263709	0.316016(TRUE)	-311728	NCU00896	Putative phosphoinositide phosphatase	Lipid transport and metabolism	METABOLISM
NCU00897	1.67644	1.89978	1.21186	1	0	1	1	0.0394157	0.0454435	0.0377465	0.0357406	0.0421573	0.0463097	0.0391827	0.0391862	0.155656(TRUE)	-168896	NCU00897
NCU00898	1.13149	1.48588	1.19424	1	0	1	1	0.0370955	0.0453009	0.0411468	0.0388571	0.0397238	0.0470491	0.0449362	0.0404873	0.185986(TRUE)	-116235	NCU00898	Predicted E3 ubiquitin ligase	Posttranslational modification, protein turnover, chaperones	CELLULAR PROCESSES AND SIGNALING
NCU00899	1.5814	1.45189	1.09917	1	1	1	1	0.0227159	0.023842	0.0207157	0.0201866	0.0235795	0.0251322	0.019542	0.0212005	0.296997(TRUE)	-428103	NCU00899
NCU00900	1	1.24406	1.15675	1.0636	0	1	1	0.018336	0.0215954	0.0188951	0.0202971	0.0189977	0.0219561	0.0196336	0.0198136	0.501401(TRUE)	-385607	NCU00900	FOG: Low-complexity	Function unknown	POORLY CHARACTERIZED
NCU00901	1	1.11793	1.136	1.18105	0	0.184	0.023	0.0238591	0.029342	0.0241917	0.0264896	0.023805	0.0263881	0.0276328	0.0271132	0.254154(TRUE)	-254537	NCU00901	DNA repair protein RAD50, ABC-type ATPase/SMC superfamily	Replication, recombination and repair	INFORMATION STORAGE AND PROCESSING
NCU00902	1.34027	1.90046	1.19676	1	0	1	1	0.0192974	0.0248876	0.0176541	0.0201074	0.0214716	0.0220958	0.0177565	0.0190574	0.273774(TRUE)	-573312	NCU00902	GATA-4/5/6 transcription factors	Transcription	INFORMATION STORAGE AND PROCESSING			GATA	wc-2	asexual development
NCU00903	1	2.54043	3.37851	4.49709	0	0	0	0.0331792	0.0533602	0.0552429	0.0608455	0.0352448	0.0601288	0.0597605	0.0654481	0.410911(TRUE)	-339560	NCU00903
NCU00904	1.28038	1	1.40636	2.13902	1	0	0	0.0330326	0.0296434	0.0339027	0.0390776	0.0340497	0.0356595	0.0319464	0.0428018	0.152252(TRUE)	-214766	NCU00904	Proteins containing the FAD binding domain	Energy production and conversion	METABOLISM
NCU00905	1.1233	1	2.19561	3.34956	1	0	0	0.0357786	0.0405327	0.0470804	0.0538288	0.0400315	0.039883	0.0508968	0.0585549	0.347047(TRUE)	-211762	NCU00905	Amidases	Translation, ribosomal structure and biogenesis	INFORMATION STORAGE AND PROCESSING
NCU00906	1.4748	1	1.35876	1.29739	1	0	0.948	0.0424224	0.0397381	0.0439987	0.0415849	0.0438195	0.0401299	0.0443337	0.0444854	0.186486(TRUE)	-122023	NCU00906	Predicted E3 ubiquitin ligase	Posttranslational modification, protein turnover, chaperones	CELLULAR PROCESSES AND SIGNALING
NCU00907	2.48411	2.3337	2.99346	1	0.523	0.37	0.918	1.51088	1.59384	1.7843	0.848983	2.11738	2.29921	2.13047	1.84292	0.347247(TRUE)	-245.928	NCU00907
NCU00911	1	1.51868	5.59613	7.45302	0	0	0	0.0288681	0.0452142	0.0652381	0.0717383	0.0309716	0.0444194	0.0668173	0.0683659	0.304404(TRUE)	-546901	NCU00911	Chitin synthase/hyaluronan synthase (glycosyltransferases)	Cell wall/membrane/envelope biogenesis	CELLULAR PROCESSES AND SIGNALING
NCU00912	1	1.22108	1.85894	1.85615	0	0	0.523	0.0392616	0.0557999	0.054881	0.0588593	0.0426983	0.0548491	0.054321	0.0602375	0.163564(TRUE)	-113785	NCU00912
NCU00913	1	1.19787	1.71407	1.84331	0	0	0.001	0.0289997	0.035958	0.0382046	0.0404374	0.0300541	0.0367445	0.0354815	0.0405312	0.337337(TRUE)	-196989	NCU00913	Uncharacterized membrane protein	Function unknown	POORLY CHARACTERIZED
NCU00914	2.70302	2.78521	1.25332	1	0	1	1	0.0233268	0.0259129	0.0176195	0.016988	0.0239519	0.0248004	0.0188153	0.0189957	0.218719(TRUE)	-867492	NCU00914	Serine/threonine protein kinase	Signal transduction mechanisms	CELLULAR PROCESSES AND SIGNALING
NCU00915	2.21907	2.55408	1.07925	1	0	1	1	0.0140216	0.013699	0.00858447	0.00910266	0.0108164	0.0120198	0.0105789	0.00978344	0.429229(TRUE)	-2339410	NCU00915	Aspartyl-tRNA synthetase	Translation, ribosomal structure and biogenesis	INFORMATION STORAGE AND PROCESSING
NCU00916	1.92516	1.98739	1.54214	1	0.02	1	1	0.0317288	0.0337385	0.0254856	0.0246468	0.0310001	0.0304907	0.0285393	0.0264645	0.441241(TRUE)	-363525	NCU00916	Ca2+/H+ antiporter VCX1 and related proteins	Inorganic ion transport and metabolism	METABOLISM
NCU00917	1.04102	1	1.40712	1.14168	0.981	0	1	0.0226078	0.0255507	0.0280389	0.0257931	0.0242841	0.0265208	0.02795	0.0253945	0.372072(TRUE)	-259767	NCU00917	Nuclear receptor coregulator SMRT/SMRTER, contains Myb-like domains	Transcription	INFORMATION STORAGE AND PROCESSING
NCU00918	1.01895	1	1.13343	1.23242	0.788	0	0	0.0269357	0.0273789	0.0264696	0.0291647	0.0269234	0.0287922	0.029319	0.0269869	0.430531(TRUE)	-201209	NCU00918	Calcium-responsive transcription coactivator	Transcription	INFORMATION STORAGE AND PROCESSING
NCU00919	1.79265	1.75554	1.18071	1	0.999	1	1	0.0151085	0.0152113	0.0107287	0.0122647	0.0148486	0.0155403	0.0123782	0.0119445	0.408809(TRUE)	-1318680	NCU00919	ATP-dependent RNA helicase	RNA processing and modification	INFORMATION STORAGE AND PROCESSING
NCU00920	1.22376	1.17393	1	1.08096	1	1	0	0.0159751	0.0181512	0.0140714	0.0143897	0.0192699	0.0166752	0.0141838	0.0193664	0.227127(TRUE)	-654762	NCU00920	Isoleucyl-tRNA synthetase	Translation, ribosomal structure and biogenesis	INFORMATION STORAGE AND PROCESSING
NCU00921	1.20492	1.14738	1.08239	1	0.976	0.99	1	0.0313665	0.0346917	0.0313328	0.032461	0.0324388	0.0364447	0.0302189	0.034452	0.292593(TRUE)	-174430	NCU00921	rRNA processing protein Rrp5	RNA processing and modification	INFORMATION STORAGE AND PROCESSING
NCU00922	1.00536	1.18757	1	1.0876	0.441	0.583	0.444	0.741897	0.889129	0.77011	0.821278	1.309	1.3015	1.24773	1.31817	0.413313(TRUE)	-155.944	NCU00922
NCU00923	1.26192	1	1.20856	1.17562	1	0	0.983	0.0194826	0.020564	0.0186376	0.0223618	0.0185314	0.0197863	0.0200604	0.0198843	0.333433(TRUE)	-425248	NCU00923	Translocase of outer mitochondrial membrane complex, subunit TOM37/Metaxin 1	Intracellular trafficking, secretion, and vesicular transport	CELLULAR PROCESSES AND SIGNALING
NCU00924	1.20442	1.1955	1.11489	1	0.692	1	1	0.0211363	0.0196839	0.018242	0.0195731	0.0200995	0.0230686	0.0193152	0.0180158	0.232533(TRUE)	-399784	NCU00924	Major facilitator superfamily permease - Cdc91p	General function prediction only	POORLY CHARACTERIZED
NCU00925	1.63229	1.68261	1.12317	1	0	1	1	0.00782445	0.00792798	0.00682544	0.00659143	0.00736511	0.00820167	0.0063871	0.00677763	0.168769(TRUE)	-3467630	NCU00925	Protein required for normal rRNA processing	RNA processing and modification	INFORMATION STORAGE AND PROCESSING
NCU00926	1.83263	1.82067	1.17484	1	0.65	1	1	0.0311174	0.034515	0.0274758	0.027716	0.0351943	0.0358816	0.0263999	0.0282922	0.342142(TRUE)	-287404	NCU00926	Alternative splicing factor SRp55/B52/SRp75 (RRM superfamily)	RNA processing and modification	INFORMATION STORAGE AND PROCESSING
NCU00927	1.00035	1.1009	1.09146	1	0	0.743	1	0.0171641	0.0189182	0.0185764	0.0179822	0.0170463	0.0202249	0.018289	0.0190111	0.291892(TRUE)	-400054	NCU00927	Kinesin-like protein	Cytoskeleton	CELLULAR PROCESSES AND SIGNALING
NCU00928	1.00527	1	1.08837	1.21871	0.54	0.001	0	0.0371918	0.0426304	0.0369983	0.0420811	0.0423589	0.044469	0.0442865	0.0473542	0.197898(TRUE)	-92548.3	NCU00928	Uncharacterized conserved protein	Function unknown	POORLY CHARACTERIZED
NCU00929	1	1.36869	1.37093	1.25669	0	0.458	1	0.0352772	0.0432774	0.0394251	0.0405264	0.0379421	0.0446212	0.0391808	0.0385151	0.173574(TRUE)	-137330	NCU00929	Transcription factor TCF20	Transcription	INFORMATION STORAGE AND PROCESSING
NCU00930	1.39908	1	2.49248	3.12994	1	0	0	0.0202627	0.0180113	0.0248742	0.0299451	0.0204822	0.0198566	0.0261997	0.0238464	0.189289(TRUE)	-895331	NCU00930	G-protein alpha subunit (small G protein superfamily)	Signal transduction mechanisms	CELLULAR PROCESSES AND SIGNALING
NCU00931	1	1.29283	1.54867	1.51389	0	0	0.999	0.0128163	0.0153127	0.0142912	0.0156005	0.01232	0.0141342	0.013787	0.0143829	0.213413(TRUE)	-964697	NCU00931	Lysyl-tRNA synthetase (class II)	Translation, ribosomal structure and biogenesis	INFORMATION STORAGE AND PROCESSING
NCU00932	2.05932	5.31127	1	1.13354	0	1	0.402	0.873102	1.28336	0.576806	0.618635	1.09525	1.1098	0.821379	0.93192	0.488088(TRUE)	-903.231	NCU00932
NCU00934	1.23548	1.9478	1.3692	1	0	0.997	0.994	0.167605	0.217125	0.174366	0.182037	0.184188	0.243909	0.198849	0.16609	0.174575(TRUE)	-9233.42	NCU00934
NCU00935	1	3.61709	5.2736	6.12732	0	0	0	0.0152353	0.0282045	0.0327649	0.033442	0.0179273	0.0346488	0.0321077	0.0391513	0.198298(TRUE)	-1875570	NCU00935	Nucleolar GTPase/ATPase p130	Nuclear structure	CELLULAR PROCESSES AND SIGNALING
NCU00936	1.86398	1	2.31931	3.76842	1	0	0	0.0873384	0.0840133	0.107057	0.128841	0.0947047	0.0853795	0.0995763	0.133949	0.171972(TRUE)	-72405.6	NCU00936	Aldehyde dehydrogenase	Energy production and conversion	METABOLISM
NCU00937	2.54685	1	2.08339	2.92549	1	0	0.005	0.363605	0.255731	0.348506	0.37711	0.397385	0.323696	0.370829	0.409569	0.225826(TRUE)	-6139.47	NCU00937
NCU00938	1	1.06277	2.40287	5.90632	0	0	0	0.02313	0.0298332	0.0347962	0.0432721	0.0235893	0.0251847	0.0345425	0.0397122	0.25956(TRUE)	-630236	NCU00938
NCU00939	2.45397	2.33239	1.47496	1	1	1	1	0.0108454	0.0100725	0.00970304	0.00739525	0.0101102	0.0118939	0.00969226	0.00768772	0.297197(TRUE)	-3274290	NCU00939	Sensory transduction histidine kinase	Signal transduction mechanisms	CELLULAR PROCESSES AND SIGNALING	ELI
NCU00940	1.12436	1.17944	1	1.50412	0.445	0.666	0.111	0.38567	0.478981	0.394748	0.485133	0.528257	0.563862	0.484158	0.556871	0.491692(TRUE)	-1081.08	NCU00940
NCU00941	1.45961	1	1.22544	1.13503	1	0	0.987	0.0593677	0.0536898	0.0505896	0.0566989	0.0551645	0.0580329	0.0514061	0.0561039	0.156957(TRUE)	-78214.1	NCU00941	Histone acetyltransferase SAGA/ADA, catalytic subunit PCAF/GCN5 and related proteins	Chromatin structure and dynamics	INFORMATION STORAGE AND PROCESSING
NCU00943	6.4754	1.31005	1	1.05026	1	1	0.179	0.109287	0.0825571	0.0645754	0.0788463	0.120334	0.0928123	0.0651535	0.081266	0.183083(TRUE)	-83651.5	NCU00943	Neutral trehalase	Carbohydrate transport and metabolism	METABOLISM
NCU00944	1.42149	1.50312	1	1.21517	0.001	1	0	0.0270799	0.0324431	0.0240426	0.0281554	0.0279944	0.0296184	0.0251344	0.0283113	0.328729(TRUE)	-274920	NCU00944	Threonine aldolase	Amino acid transport and metabolism	METABOLISM
NCU00945	1	2.00941	1.55481	1.54821	0	1	0.666	0.0157664	0.0222166	0.018998	0.0178523	0.0145742	0.0189845	0.0186239	0.017104	0.215415(TRUE)	-787588	NCU00945						Zn(II)2Cys6	col-20	basal hyphal growth
NCU00946	1.46338	1	1.02789	1.17098	0.874	0.479	0.349	0.454911	0.426227	0.390314	0.433141	0.523162	0.511957	0.477635	0.559294	0.487487(TRUE)	-1163.15	NCU00946
NCU00947	1.10362	1	1.39553	1.90063	0.634	0.135	0.096	0.35083	0.320159	0.379799	0.462748	0.43964	0.47106	0.471793	0.47867	0.398198(TRUE)	-1947.99	NCU00947
NCU00948	0	0	0	0	0.5	0.5	0.5	0	0	0	0	0	0	0	0	0(FALSE)	0	NCU00948
NCU00949	1.33564	1	1.12639	1.50617	1	0.013	0	0.0700525	0.0743218	0.0708152	0.0744105	0.0725416	0.0680235	0.0645125	0.0828844	0.238839(TRUE)	-45543	NCU00949	FOG: Low-complexity	Function unknown	POORLY CHARACTERIZED
NCU00950	1.55061	1.49702	1.2222	1	0.994	1	1	0.022292	0.0283165	0.0213706	0.0208889	0.0225377	0.0242689	0.0213727	0.0186886	0.281882(TRUE)	-443401	NCU00950	tRNA-dihydrouridine synthase	Translation, ribosomal structure and biogenesis	INFORMATION STORAGE AND PROCESSING
NCU00951	1	1.36267	2.71146	3.46478	0	0	0	0.0073378	0.00896607	0.0120429	0.0120422	0.00746539	0.00936109	0.0106003	0.0115714	0.321421(TRUE)	-3898440	NCU00951	Inorganic pyrophosphatase/Nucleosome remodeling factor, subunit NURF38	Energy production and conversion	METABOLISM
NCU00952	1	1.02391	1.56626	1.5791	0.006	0	0.156	0.0113195	0.0127365	0.0145946	0.0150639	0.0117568	0.0118038	0.0140096	0.0128891	0.283984(TRUE)	-1137020	NCU00952
NCU00953	1	1.11735	1.74233	1.73856	0	0	0.55	0.0320874	0.037381	0.0472715	0.0510359	0.0393788	0.0455732	0.0447431	0.0449787	0.156857(TRUE)	-142038	NCU00953
NCU00954	1.12696	1	1.28989	1.6709	1	0	0	0.0416108	0.0468569	0.0465736	0.0534305	0.0460218	0.0488293	0.0448459	0.0562191	0.166967(TRUE)	-98802.4	NCU00954	Predicted acetyltransferases and hydrolases with the alpha/beta hydrolase fold	General function prediction only	POORLY CHARACTERIZED
NCU00955	1	2.12677	2.64358	1.20708	0	0	1	0.0264118	0.0359589	0.0313454	0.0270926	0.0235487	0.0325753	0.0307544	0.0265679	0.325726(TRUE)	-416633	NCU00955	Flavin-containing monooxygenase	Secondary metabolites biosynthesis, transport and catabolism	METABOLISM
NCU00956	1	1.08336	1.07608	1.01872	0	0.735	1	0.0131912	0.01399	0.0134695	0.0143296	0.014139	0.0156728	0.0142857	0.0147818	0.148148(TRUE)	-642478	NCU00956	Predicted methyltransferase	General function prediction only	POORLY CHARACTERIZED
NCU00957	1.60871	2.3955	1.28891	1	0	1	1	0.00773099	0.00870731	0.00700359	0.00637808	0.00764866	0.0099664	0.00677018	0.00678649	0.21021(TRUE)	-3708050	NCU00957	beta-1,6-N-acetylglucosaminyltransferase, contains WSC domain	Carbohydrate transport and metabolism	METABOLISM
NCU00958	1.28502	1	1.02674	1.17855	1	0.012	0	0.0152954	0.0151802	0.0137228	0.016506	0.0151709	0.0134868	0.0137185	0.0161933	0.297297(TRUE)	-635358	NCU00958	Serine/threonine protein phosphatase	Signal transduction mechanisms	CELLULAR PROCESSES AND SIGNALING
NCU00959	1.98321	1.23651	1	1.03007	1	1	0	0.00867904	0.00960323	0.00731715	0.00797641	0.00962407	0.00907904	0.00812172	0.00754764	0.161862(TRUE)	-2467790	NCU00959	Succinate dehydrogenase, Fe-S protein subunit	Energy production and conversion	METABOLISM
NCU00960	1	1.40737	0	1.084	0.477	1	0	0.95588	1.35632	0	1.06376	1009.15	830.12	0	286.04	0.252853(TRUE)	-171.028	NCU00960
NCU00961	3.37351	2.77684	1.94611	1	0.948	0.993	1	0.377284	0.43558	0.334786	0.252653	0.382441	0.432746	0.361655	0.300034	0.209109(TRUE)	-6288.71	NCU00961
NCU00962	2.07892	1.88274	1.10174	1	1	1	1	0.0280321	0.0291922	0.024325	0.0239327	0.0312839	0.0295822	0.024666	0.024434	0.35966(TRUE)	-392979	NCU00962	RNA polymerase II transcription mediator	Transcription	INFORMATION STORAGE AND PROCESSING
NCU00963	2.36307	2.79336	1.43634	1	0	1	1	0.00760025	0.00949553	0.00626344	0.00532745	0.00697108	0.00699638	0.00592272	0.00519723	0.476176(TRUE)	-7143640	NCU00963	Methylenetetrahydrofolate dehydrogenase/methylenetetrahydrofolate cyclohydrolase	Coenzyme transport and metabolism	METABOLISM
NCU00964	2.87082	2.38967	1.2935	1	1	1	1	0.0202209	0.0231817	0.0161359	0.0154076	0.021223	0.0215855	0.0174254	0.0147107	0.221922(TRUE)	-1086550	NCU00964	DNA repair/transcription protein Mms19	Replication, recombination and repair	INFORMATION STORAGE AND PROCESSING
NCU00965	1	1.23712	1.12606	1.47082	0	1	0	0.0304845	0.0371742	0.0326182	0.0352812	0.0301499	0.0374399	0.0308028	0.0386885	0.405606(TRUE)	-173599	NCU00965	Signal peptidase complex, subunit SPC25	Intracellular trafficking, secretion, and vesicular transport	CELLULAR PROCESSES AND SIGNALING
NCU00966	1	1.21688	2.09349	2.40457	0	0	0	0.0335623	0.0405428	0.0407942	0.047831	0.0334668	0.0404572	0.0457252	0.0431417	0.353754(TRUE)	-209781	NCU00966	Uncharacterized conserved protein	Function unknown	POORLY CHARACTERIZED
NCU00967	1	1.06898	1.46189	1.36664	0	0	1	0.0156213	0.0180524	0.0189425	0.0173173	0.0161503	0.0175844	0.0211475	0.0203186	0.300501(TRUE)	-574018	NCU00967	SWI-SNF chromatin-remodeling complex protein	Chromatin structure and dynamics	INFORMATION STORAGE AND PROCESSING
NCU00968	1.76889	1.63667	1.20494	1	0.998	1	1	0.0487097	0.0438974	0.0414827	0.0408624	0.0478538	0.0558242	0.0400288	0.0423178	0.197297(TRUE)	-127164	NCU00968	Armadillo/beta-catenin-like repeat-containing protein	Posttranslational modification, protein turnover, chaperones	CELLULAR PROCESSES AND SIGNALING
NCU00969	1.26127	1	1.182	1.18239	1	0	0.464	0.0152948	0.0146582	0.0156557	0.0167126	0.0145192	0.016453	0.0154289	0.0160976	0.249149(TRUE)	-656079	NCU00969
NCU00970	1.73112	1.31543	1.4994	1	1	0.004	1	0.0815912	0.0834027	0.0836885	0.0733565	0.0905433	0.0864585	0.0773528	0.0783561	0.284484(TRUE)	-44609.5	NCU00970	von Willebrand factor and related coagulation proteins	Extracellular structures	CELLULAR PROCESSES AND SIGNALING
NCU00971	1	1.08501	1.29963	1.46325	0	0	0	0.00200674	0.00233177	0.00208753	0.00260569	0.00198744	0.00227793	0.00239419	0.0029441	0.201101(TRUE)	-22127800	NCU00971	40S ribosomal protein S15	Translation, ribosomal structure and biogenesis	INFORMATION STORAGE AND PROCESSING
NCU00972	1.24399	1.63616	1	1.76415	0.08	0.988	0.004	0.282186	0.331855	0.267036	0.350889	0.330207	0.359924	0.321882	0.371304	0.299299(TRUE)	-3281.48	NCU00972
NCU00973	92.0612	18.0555	1.56972	1	1	1	0.999	0.723404	0.861505	0.208471	0.165018	0.873427	0.716342	0.224311	0.200462	0.197197(TRUE)	-156596	NCU00973	Zinc-binding oxidoreductase	Energy production and conversion	METABOLISM
NCU00974	1.26284	1.11718	1	1.01829	1	1	0.19	0.029099	0.0277071	0.0271894	0.0291597	0.0288222	0.0299547	0.026556	0.0289785	0.33974(TRUE)	-213164	NCU00974	Glutaredoxin and related proteins	Posttranslational modification, protein turnover, chaperones	CELLULAR PROCESSES AND SIGNALING
NCU00975	2.65674	5.52701	1.41874	1	0	1	1	0.102391	0.136125	0.0811588	0.0691244	0.114738	0.113695	0.082335	0.0767921	0.205105(TRUE)	-78854.9	NCU00975
NCU00976	1	7.98689	1.10957	0	0.036	0.988	1	0.977781	7.34837	1.08249	0	2002.71	12653.5	1671.27	0	0.308509(TRUE)	-167.15	NCU00976	Splicing coactivator SRm160/300, subunit SRm300	RNA processing and modification	INFORMATION STORAGE AND PROCESSING
NCU00977	1	1.04526	1.3652	1.36962	0	0	0.327	0.0111623	0.0115771	0.0118807	0.0126962	0.0105653	0.0118683	0.0123236	0.0114955	0.214615(TRUE)	-1206290	NCU00977	Aconitase/homoaconitase (aconitase superfamily)	Amino acid transport and metabolism	METABOLISM
NCU00978	1.4726	1.46927	1.25552	1	0.572	1	1	0.0237693	0.0301575	0.0236272	0.0232345	0.0284651	0.0280871	0.0254565	0.0239199	0.28969(TRUE)	-318371	NCU00978	Dual specificity; serine/threonine and tyrosine kinase	Cell cycle control, cell division, chromosome partitioning	METABOLISM
NCU00979	1	1.26392	1.84224	2.05589	0	0	0	0.00197172	0.00247677	0.00233289	0.00278583	0.00204404	0.00210155	0.00238443	0.00258471	0.345145(TRUE)	-31766000	NCU00979	60S acidic ribosomal protein P2	Translation, ribosomal structure and biogenesis	INFORMATION STORAGE AND PROCESSING
NCU00980	1.94676	1.85204	1.21502	1	1	1	1	0.0188513	0.020655	0.0158476	0.017522	0.019363	0.0202419	0.0162107	0.0179386	0.207708(TRUE)	-790553	NCU00980	Chitinase	Carbohydrate transport and metabolism	METABOLISM
NCU00981	1.43927	1.48239	1.24697	1	0	1	1	0.00870731	0.00990166	0.00864365	0.00854267	0.00841482	0.0105889	0.00866054	0.00805069	0.177878(TRUE)	-2118240	NCU00981	Uncharacterized conserved protein related to ribosomal protein S8E	General function prediction only	POORLY CHARACTERIZED
NCU00983	1	1.44245	1.65308	1.84791	0	0	0	0.0102474	0.0136704	0.0129869	0.0140744	0.0108146	0.0143993	0.0125311	0.0142436	0.326727(TRUE)	-1493260	NCU00983
NCU00984	2.04962	3.07877	1.58191	1	0	1	1	0.068912	0.0811626	0.058648	0.0521687	0.0669765	0.0799483	0.0597159	0.0581659	0.173273(TRUE)	-108987	NCU00984	Adaptor protein Enigma and related PDZ-LIM proteins	Signal transduction mechanisms	CELLULAR PROCESSES AND SIGNALING
NCU00985	86.2765	22.4309	7.77289	1	1	1	1	6.1433	4.87023	2.57323	0.745433	5.59451	5.70213	3.30049	1.73363	0.177778(TRUE)	-5281.58	NCU00985	Beta-Glucuronidase GUSB (glycosylhydrolase superfamily 2)	Carbohydrate transport and metabolism	METABOLISM
NCU00986	2.23894	1	1.75908	2.49302	0.822	0.256	0.335	1.40825	0.862527	1.17657	1.52415	1.89126	1.74944	1.8838	1.97574	0.398298(TRUE)	-228.22	NCU00986
NCU00987	3.88916	2.09348	1.01206	1	1	1	0.509	0.389023	0.357149	0.229786	0.241515	0.389733	0.349088	0.278884	0.299873	0.216216(TRUE)	-5963.73	NCU00987	Cytochrome P450 CYP3/CYP5/CYP6/CYP9 subfamilies	Secondary metabolites biosynthesis, transport and catabolism	METABOLISM
NCU00988	2.40694	1.71199	1.57878	1	0.998	0.733	0.999	0.272623	0.250614	0.271863	0.214883	0.298886	0.310182	0.246473	0.228222	0.200701(TRUE)	-7127.28	NCU00988	Predicted transporter (major facilitator superfamily)	General function prediction only	POORLY CHARACTERIZED
NCU00989	0	0	1	0	0.5	0	1	0	0	0.97637	0	0	0	1099.25	0	0.244845(TRUE)	-93.396	NCU00989
NCU00990	9.77764	2.60165	0	1	0.999	1	0	9.24416	2.41122	0	0.945693	3716.48	823.483	0	378.572	0.331231(TRUE)	-290.555	NCU00990
NCU00992	2.07291	2.23269	1.48714	1	0.093	1	1	0.117379	0.126159	0.0998961	0.0920416	0.121416	0.131564	0.105994	0.110796	0.345946(TRUE)	-35132.6	NCU00992
NCU00993	0	0	1	0	0.5	0	1	0	0	0.989204	0	0	0	1359.49	0	0.244044(TRUE)	-57.5701	NCU00993
NCU00994	1	1.20519	2.50752	2.12464	0.126	0	0.942	0.194955	0.235629	0.280443	0.26899	0.204337	0.250358	0.290686	0.270982	0.191291(TRUE)	-7974.37	NCU00994	Aspartyl protease	Posttranslational modification, protein turnover, chaperones	CELLULAR PROCESSES AND SIGNALING
NCU00995	1	2.68604	9.95946	14.7216	0	0	0	0.033608	0.0549336	0.0830045	0.0909429	0.0351997	0.0592526	0.087466	0.0888283	0.415315(TRUE)	-864959	NCU00995
NCU00998	1.11125	1	1.26143	1.24941	1	0	0.732	0.021433	0.021362	0.0217313	0.0224859	0.0216425	0.0236299	0.0229217	0.0241733	0.423323(TRUE)	-337537	NCU00998	Serine carboxypeptidases	Posttranslational modification, protein turnover, chaperones	CELLULAR PROCESSES AND SIGNALING
NCU00999	1.0319	1	2.11863	3.08432	0.972	0	0	0.0186942	0.0215235	0.0274648	0.0287871	0.0196114	0.0220505	0.0256679	0.0307606	0.331532(TRUE)	-598290	NCU00999				ELI
NCU01000	1.63964	1	1.18074	1.94011	0.928	0.354	0.059	0.537625	0.434853	0.47865	0.565097	0.635912	0.557184	0.593354	0.71241	0.488188(TRUE)	-1178.15	NCU01000
NCU01001	1.13691	1.17418	1.1723	1	0	0.56	1	0.00970697	0.00962441	0.00902223	0.0100354	0.0105638	0.010356	0.0100136	0.00932751	0.361762(TRUE)	-1467020	NCU01001
NCU01002	1	1.19054	1.56745	1.97487	0	0	0	0.0218974	0.0234074	0.0234375	0.0292812	0.0208435	0.0251654	0.0229925	0.0270216	0.31041(TRUE)	-433540	NCU01002	Vesicle coat complex COPI, epsilon subunit	Intracellular trafficking, secretion, and vesicular transport	CELLULAR PROCESSES AND SIGNALING
NCU01003	1	1.37165	3.72359	0	0.471	0.013	1	0.952367	1.32309	3.58103	0	479.953	83.688	1555.37	0	0.175676(TRUE)	-188.839	NCU01003
NCU01004	1.32724	1.46953	1	1.43908	0	1	0	0.0347019	0.0370439	0.0332106	0.0346238	0.0368397	0.0383716	0.0296664	0.0386609	0.337037(TRUE)	-189829	NCU01004	Phosphatidylserine decarboxylase	Lipid transport and metabolism	METABOLISM
NCU01005	1	1.04384	1.29891	1.1208	0.077	0	1	0.0313421	0.0334891	0.0338391	0.0361417	0.0330324	0.0372541	0.0374203	0.0336809	0.208408(TRUE)	-141324	NCU01005	Dystonin, GAS (Growth-arrest-specific protein), and related proteins	Cytoskeleton	CELLULAR PROCESSES AND SIGNALING
NCU01006	1.0802	1.26092	1.2102	1	0	0.997	1	0.0205224	0.0217247	0.0208139	0.0205487	0.0202054	0.0240742	0.0221557	0.0213312	0.348649(TRUE)	-356458	NCU01006
NCU01007	1.10491	1	1.09585	1.13519	1	0	0	0.00918312	0.0101212	0.00921567	0.0101659	0.00990431	0.00954093	0.00971163	0.0106742	0.16046(TRUE)	-1311380	NCU01007	Mitochondrial/chloroplast ribosomal protein S18	Translation, ribosomal structure and biogenesis	INFORMATION STORAGE AND PROCESSING
NCU01008	1	1.22115	1.18384	1.05546	0	1	1	0.00934068	0.0134787	0.0113138	0.0121246	0.00925683	0.0105555	0.0103736	0.0105089	0.188789(TRUE)	-1169790	NCU01008	U3 small nucleolar ribonucleoprotein (snoRNP) component	RNA processing and modification	INFORMATION STORAGE AND PROCESSING
NCU01009	2.5232	2.64281	1.8277	1	0.298	1	1	0.251714	0.255284	0.211595	0.179644	0.258345	0.270961	0.222075	0.189905	0.35025(TRUE)	-12104.7	NCU01009
NCU01010	3.43137	1.35132	1.61579	1	1	0.147	0.993	0.38707	0.310299	0.303574	0.257089	0.398968	0.332902	0.36699	0.314743	0.255055(TRUE)	-5036.91	NCU01010
NCU01011	2.43792	1.68681	1	0	0.661	0.936	1	2.18258	1.53418	0.945288	0	84.4831	256.309	69.7193	0	0.183283(TRUE)	-517.721	NCU01011
NCU01012	4.36907	2.32297	1	1.0197	1	1	0.467	0.346006	0.304227	0.179457	0.222115	0.348229	0.325171	0.23233	0.236304	0.172673(TRUE)	-9366	NCU01012	Locus-specific chromosome binding proteins	Function unknown	POORLY CHARACTERIZED
NCU01013	2.61706	1.32836	1	1.03845	1	1	0.002	0.0174513	0.0179053	0.013035	0.0147667	0.0198898	0.0196272	0.0141335	0.0152458	0.186186(TRUE)	-876802	NCU01013	Delta-aminolevulinic acid dehydratase	Coenzyme transport and metabolism	METABOLISM
NCU01014	2.23107	1	0	0	1	1	0.5	2.13391	0.959143	0	0	45.3081	6.27072	0	0	0.221922(TRUE)	-1284.49	NCU01014
NCU01015	1.11613	1.27284	1.14795	1	0	1	1	0.0119085	0.0128928	0.0118199	0.0115422	0.0110568	0.0137488	0.0112802	0.012728	0.370871(TRUE)	-987666	NCU01015	FOG: PPR repeat	General function prediction only	POORLY CHARACTERIZED
NCU01016	1.2261	1.27978	1.13617	1	0.009	1	1	0.0239786	0.0254265	0.0218962	0.0216876	0.0246706	0.0235332	0.0237652	0.02504	0.411411(TRUE)	-309406	NCU01016	Uncharacterized conserved protein	Function unknown	POORLY CHARACTERIZED
NCU01017	1.14157	1.11714	1.12088	1	0.88	0.434	1	0.0253052	0.025621	0.0225485	0.0249471	0.025635	0.026953	0.0246594	0.0272908	0.376877(TRUE)	-252160	NCU01017	Splicing coactivator SRm160/300, subunit SRm160 (contains PWI domain)	RNA processing and modification	INFORMATION STORAGE AND PROCESSING
NCU01019	1.65803	1.36623	1.13059	1	1	1	1	0.0140349	0.014359	0.0133394	0.0112801	0.0132594	0.015766	0.0120822	0.0127845	0.230531(TRUE)	-1049030	NCU01019	mRNA-binding protein Encore	RNA processing and modification	INFORMATION STORAGE AND PROCESSING
NCU01021	1.15023	1.18645	1.1493	1	0	1	1	0.00600125	0.00651097	0.00605682	0.00576681	0.00630634	0.00688913	0.00558671	0.00604579	0.284685(TRUE)	-3414160	NCU01021	Translation initiation factor 3, subunit f (eIF-3f)	Translation, ribosomal structure and biogenesis	INFORMATION STORAGE AND PROCESSING
NCU01022	1.47977	1.56293	1.13376	1	0	1	1	0.0163225	0.0190847	0.0143363	0.0148341	0.0159083	0.0182295	0.0160173	0.0143791	0.215616(TRUE)	-763690	NCU01022	Uncharacterized conserved protein	Function unknown	POORLY CHARACTERIZED
NCU01023	1.01303	1	1.09755	1.10251	0.955	0	0.257	0.00873834	0.00938466	0.00885095	0.00881762	0.00755667	0.00924793	0.00846547	0.00940553	0.155055(TRUE)	-1498780	NCU01023	Mitochondrial/chloroplast ribosomal protein L17	Translation, ribosomal structure and biogenesis	INFORMATION STORAGE AND PROCESSING
NCU01024	1.27989	1	1.60425	1.86987	1	0	0	0.0255728	0.0280959	0.0281705	0.0321993	0.027937	0.0285329	0.0293634	0.0328481	0.432332(TRUE)	-308752	NCU01024	Uncharacterized conserved protein	Function unknown	POORLY CHARACTERIZED
NCU01025	2.70243	1.23819	1	0	0.702	0.758	1	2.56693	1.18759	0.974636	0	1142.72	888.369	124.585	0	0.27027(TRUE)	-206.951	NCU01025
NCU01026	3.59444	2.23195	1.22588	1	1	1	1	0.0740451	0.0704111	0.0510476	0.0473957	0.0730748	0.0722364	0.054191	0.0558227	0.204505(TRUE)	-120955	NCU01026
NCU01027	4.49087	1	4.17992	1.94064	0.995	0.014	0.944	1.68287	0.776242	1.703	1.10177	1.82243	1.49488	1.94005	1.81934	0.174875(TRUE)	-608.807	NCU01027
NCU01032	1.81232	2.06349	1.1903	1	0	1	1	0.0226112	0.0223059	0.018603	0.0169142	0.0217343	0.0238553	0.0174813	0.0191467	0.218118(TRUE)	-630485	NCU01032	Nuclear receptor coregulator SMRT/SMRTER, contains Myb-like domains	Transcription	INFORMATION STORAGE AND PROCESSING
NCU01033	6.20003	8.06693	2.61425	1	0	1	1	0.183168	0.216838	0.134245	0.0858758	0.196387	0.17923	0.133925	0.0921252	0.203804(TRUE)	-96235.5	NCU01033	Nuclear receptor coregulator SMRT/SMRTER, contains Myb-like domains	Transcription	INFORMATION STORAGE AND PROCESSING
NCU01034	1	1.91145	1.13342	1.47311	0	1	0.016	0.154756	0.227284	0.161048	0.200102	0.177509	0.2185	0.187508	0.213141	0.188088(TRUE)	-8607.87	NCU01034
NCU01036	1.22	1.2634	1.06266	1	0	1	1	0.0115668	0.0121929	0.0106287	0.0111122	0.0107104	0.0138848	0.0117197	0.011397	0.164264(TRUE)	-1051930	NCU01036
NCU01038	1.39544	1.67689	1.41455	1	0.436	0.584	0.63	1.02219	1.24523	1.06125	0.851448	1.67663	1.76796	1.64809	1.695	0.38018(TRUE)	-137.189	NCU01038
NCU01039	1	1.53839	2.09991	1.52354	0	0	1	0.0780083	0.0982951	0.103021	0.0984527	0.07847	0.106181	0.100643	0.0928249	0.21041(TRUE)	-40320.8	NCU01039
NCU01041	1	1.04131	1.55385	1.59005	0.091	0	0.135	0.0266616	0.0369911	0.0371144	0.0384373	0.0355972	0.0351661	0.0367788	0.0383059	0.163063(TRUE)	-177246	NCU01041	Peptidase family M48	Posttranslational modification, protein turnover, chaperones	CELLULAR PROCESSES AND SIGNALING
NCU01042	1	5.65485	0	4.06948	0.069	1	0	0.981844	5.34204	0	3.77451	633.396	2238.45	0	2358.71	0.174074(TRUE)	-187.511	NCU01042	Ras-related GTPase	General function prediction only	POORLY CHARACTERIZED
NCU01043	0	0	0	0	0.5	0.5	0.5	0	0	0	0	0	0	0	0	0(FALSE)	0	NCU01043
NCU01044	1	1.09981	1.64117	2.09423	0	0	0	0.0377902	0.0406467	0.0443347	0.0488834	0.0380525	0.0452233	0.0424698	0.0522724	0.315516(TRUE)	-149394	NCU01044
NCU01045	1	1.24066	4.18587	3.88288	0	0	1	0.0198051	0.0275756	0.0346232	0.0349208	0.0208824	0.0238778	0.0339772	0.0347075	0.213113(TRUE)	-772531	NCU01045	Fibroblast/platelet-derived growth factor receptor and related receptor tyrosine kinases	Signal transduction mechanisms	CELLULAR PROCESSES AND SIGNALING
NCU01047	1.25447	1.75257	1.22027	1	0	1	1	0.0261435	0.0273156	0.0215454	0.0227748	0.0227523	0.0291008	0.0219218	0.0215178	0.186787(TRUE)	-398902	NCU01047	Inositol polyphosphate 5-phosphatase and related proteins	Intracellular trafficking, secretion, and vesicular transport	CELLULAR PROCESSES AND SIGNALING
NCU01048	5.05874	2.2837	2.30093	1	1	0.472	1	0.332087	0.299609	0.273374	0.195895	0.36428	0.30337	0.299592	0.232337	0.152152(TRUE)	-12931	NCU01048
NCU01049	0	0	0	0	0.5	0.5	0.5	0	0	0	0	0	0	0	0	0(FALSE)	0	NCU01049
NCU01050	0	1	0	2.13449	0	1	0	0	0.936305	0	2.06994	0	20598.5	0	1750.31	0.206907(TRUE)	-40.1689	NCU01050
NCU01051	1	3.14896	3.81176	1.55204	0	0.002	1	0.140351	0.26501	0.260312	0.192954	0.172757	0.266164	0.273309	0.228695	0.402603(TRUE)	-16240.6	NCU01051
NCU01052	1	1.21903	6.46191	3.11552	0.445	0.008	0.925	0.859784	1.00773	2.49548	1.97716	1.98018	2.4722	2.60829	2.77187	0.217117(TRUE)	-295.194	NCU01052
NCU01053	1.66412	1.79183	1.22254	1	0	1	1	0.0356211	0.0394197	0.0316184	0.0307595	0.037867	0.0413752	0.0340104	0.0344239	0.375876(TRUE)	-210550	NCU01053
NCU01054	6.24865	15.1938	2.91208	1	0.002	1	0.932	2.67536	3.41988	1.65327	0.867184	3.28117	3.66359	2.8873	1.97815	0.48999(TRUE)	-682.929	NCU01054	Transcription initiation factor IIA, gamma subunit	Transcription	INFORMATION STORAGE AND PROCESSING
NCU01055	1	4.23033	7.20109	11.8287	0	0	0	0.128895	0.29365	0.30586	0.336154	0.142003	0.282254	0.312766	0.340864	0.181181(TRUE)	-56569.9	NCU01055
NCU01056	1	1.88424	1.04995	1.09898	0	1	0.414	0.203521	0.262521	0.219616	0.203319	0.212378	0.266666	0.209334	0.225719	0.235335(TRUE)	-5342.1	NCU01056
NCU01057	1	1.68349	3.56176	9.9946	0	0	0	0.0656773	0.095225	0.116676	0.135557	0.0718217	0.0989704	0.126992	0.133098	0.162563(TRUE)	-128214	NCU01057	Gamma-butyrobetaine,2-oxoglutarate dioxygenase	Lipid transport and metabolism	METABOLISM
NCU01058	1	1.95138	6.66909	3.86227	0	0	1	0.27535	0.425691	0.501811	0.47888	0.317963	0.437486	0.57886	0.5264	0.178879(TRUE)	-8234.35	NCU01058
NCU01059	1	2.177	3.5905	3.49573	0	0	0.714	0.114456	0.183513	0.212168	0.208842	0.123847	0.207077	0.190327	0.212419	0.186386(TRUE)	-29173.2	NCU01059	1, 2-alpha-mannosidase	Carbohydrate transport and metabolism	METABOLISM
NCU01060	1.58987	2.66879	1.52243	1	0	1	1	0.0371371	0.0442989	0.0348531	0.0330594	0.0348193	0.0475585	0.0371137	0.0323173	0.341041(TRUE)	-250783	NCU01060
NCU01061	2.62679	2.037	1	1.09139	0.844	0.992	0.4	0.613354	0.604713	0.390156	0.41425	0.62712	0.630278	0.495022	0.595702	0.402503(TRUE)	-1768.02	NCU01061	Predicted hydrolase related to dienelactone hydrolase	General function prediction only	POORLY CHARACTERIZED
NCU01063	13.2243	6.21797	4.79905	1	1	1	1	0.227889	0.194416	0.154943	0.0875329	0.207392	0.210295	0.16781	0.0854495	0.389389(TRUE)	-163362	NCU01063
NCU01064	2.85483	1	1.80922	1.71071	1	0	0.969	0.0682568	0.0525785	0.0635417	0.06567	0.0781532	0.0529212	0.0637828	0.0652535	0.328028(TRUE)	-117491	NCU01064
NCU01065	1	3.28828	4.36086	4.60492	0	0	0	0.0236947	0.0368242	0.036419	0.0394809	0.0220256	0.0383153	0.0387426	0.0391661	0.156456(TRUE)	-884000	NCU01065	Ammonia permease	Inorganic ion transport and metabolism	METABOLISM
NCU01066	1.15255	1	2.42735	3.79824	0.971	0	0	0.103246	0.102948	0.139834	0.155939	0.107139	0.101531	0.140031	0.165027	0.309309(TRUE)	-37425.9	NCU01066	Flavin-containing amine oxidase	Coenzyme transport and metabolism	METABOLISM
NCU01067	1.00553	1	1.00421	1.41992	0.558	0.47	0	0.0349369	0.0353675	0.0359408	0.0400982	0.0352801	0.0409935	0.0342042	0.0393542	0.18999(TRUE)	-118165	NCU01067	Cdk activating kinase (CAK)/RNA polymerase II transcription initiation/nucleotide excision repair factor TFIIH/TFIIK, cyclin H subunit	Cell cycle control, cell division, chromosome partitioning	METABOLISM
NCU01068	4.55694	3.55851	1.51342	1	1	1	1	0.0296667	0.0295578	0.0240595	0.0198436	0.0376795	0.0328454	0.0238075	0.0203375	0.213113(TRUE)	-962729	NCU01068	Lysophosphatidic acid acyltransferase endophilin/SH3GL, involved in synaptic vesicle formation	Lipid transport and metabolism	METABOLISM
NCU01069	1	1.13691	1.05631	1.04034	0	1	0.783	0.0217387	0.0244347	0.0217176	0.0237064	0.0226073	0.024243	0.0232407	0.0231965	0.356957(TRUE)	-288899	NCU01069	Amphiphysin	Intracellular trafficking, secretion, and vesicular transport	CELLULAR PROCESSES AND SIGNALING
NCU01070	2.71005	2.75948	1.42024	1	0.138	1	1	0.0431482	0.0485423	0.0352371	0.0347734	0.0451694	0.0495801	0.035451	0.0329131	0.278679(TRUE)	-277257	NCU01070	Peptidyl-tRNA hydrolase	Translation, ribosomal structure and biogenesis	INFORMATION STORAGE AND PROCESSING
NCU01071	0	1	0	0	0	1	0.5	0	0.954387	0	0	0	48879.8	0	0	0.206907(TRUE)	-20.0279	NCU01071
NCU01072	1.1698	1.05952	1	1.62109	0.811	0.665	0	0.147593	0.148231	0.133435	0.154265	0.163455	0.174638	0.148932	0.173422	0.167768(TRUE)	-10085.4	NCU01072	Cytoskeletal protein Adducin	Signal transduction mechanisms	CELLULAR PROCESSES AND SIGNALING
NCU01073	1	1.1911	2.41738	2.90415	0.006	0	0	0.0775859	0.0884517	0.116235	0.123532	0.0844374	0.0993197	0.107955	0.117619	0.215215(TRUE)	-45292.1	NCU01073
NCU01074	1.56674	1	1.02017	1.37485	1	0.414	0.001	0.154438	0.156314	0.120112	0.163491	0.166274	0.14954	0.145324	0.155674	0.168468(TRUE)	-11051.3	NCU01074
NCU01075	0	0	1	0	0.5	0	1	0	0	0.986789	0	0	0	11829.4	0	0.252452(TRUE)	-20.2886	NCU01075
NCU01076	3.86336	0	1	0	1	0	1	3.69751	0	0.989705	0	8654.26	0	1817.44	0	0.398799(TRUE)	-113.677	NCU01076
NCU01077	1.35724	4.71328	2.34038	1	0	1	1	0.137718	0.210871	0.173042	0.12832	0.142975	0.219627	0.185827	0.141478	0.377077(TRUE)	-25922	NCU01077	Uncharacterized conserved protein	Function unknown	POORLY CHARACTERIZED
NCU01078	1.44458	3.22539	1.14402	1	0	1	0.967	0.105201	0.136702	0.097372	0.0970676	0.106946	0.135443	0.102226	0.105516	0.376476(TRUE)	-31179.7	NCU01078	Transcription factor CtBP	Transcription	INFORMATION STORAGE AND PROCESSING
NCU01079	0	0	0	1	0.5	0.5	0	0	0	0	0.988092	0	0	0	6435.06	0.239339(TRUE)	-20.141	NCU01079
NCU01080	1.99789	3.60169	1.63371	1	0	1	1	0.0609462	0.0751225	0.0562978	0.0520297	0.061364	0.0755222	0.0574135	0.0512308	0.181782(TRUE)	-130112	NCU01080	Uncharacterized conserved low complexity protein	Function unknown	POORLY CHARACTERIZED
NCU01081	1	1.0995	1.74427	1.52087	0.013	0	1	0.0510836	0.0587925	0.0611243	0.0587914	0.0469863	0.0577793	0.0638129	0.0609469	0.184184(TRUE)	-79550.2	NCU01081
NCU01082	1	1.27998	1.96269	1.30673	0	0	1	0.0268016	0.0337767	0.035501	0.0319784	0.0285518	0.0354442	0.0363267	0.0335757	0.396797(TRUE)	-234408	NCU01082	Calcium-responsive transcription coactivator	Transcription	INFORMATION STORAGE AND PROCESSING
NCU01083	1	1.01468	1.16032	1.23255	0.028	0	0	0.00753763	0.00886167	0.00759809	0.00917768	0.008756	0.0087597	0.00904949	0.00830154	0.186186(TRUE)	-1747220	NCU01083	S-adenosylmethionine decarboxylase	Signal transduction mechanisms	CELLULAR PROCESSES AND SIGNALING
NCU01084	8.42244	2.55596	1.17965	1	1	1	1	0.0393063	0.0326322	0.0199621	0.0228715	0.0372595	0.0359356	0.0234479	0.0187195	0.193994(TRUE)	-1069020	NCU01084	Predicted ATPase, nucleotide-binding	Cell cycle control, cell division, chromosome partitioning	METABOLISM
NCU01085	3.73314	1.51134	1.18363	1	1	1	1	0.0438285	0.0345745	0.0291089	0.0273648	0.0381636	0.0372727	0.0307975	0.028527	0.264765(TRUE)	-343606	NCU01085	Ca2+-modulated nonselective cation channel polycystin	Inorganic ion transport and metabolism	METABOLISM
NCU01086	1	1.11191	2.25071	4.02789	0.254	0	0	0.18268	0.235289	0.250264	0.317765	0.188062	0.242729	0.296697	0.319389	0.162863(TRUE)	-10048.3	NCU01086	Cytochrome P450 CYP3/CYP5/CYP6/CYP9 subfamilies	Secondary metabolites biosynthesis, transport and catabolism	METABOLISM
NCU01087	1.75482	1	0	0	0.462	1	0.5	1.73193	0.971274	0	0	17175.2	19370.4	0	0	0.303003(TRUE)	-40.315	NCU01087
NCU01088	5.07587	7.80595	1.59221	1	0	1	1	0.382261	0.45854	0.221605	0.200431	0.406101	0.402903	0.260449	0.218578	0.30971(TRUE)	-18076.2	NCU01088	Uncharacterized conserved protein	Function unknown	POORLY CHARACTERIZED
NCU01089	2.22053	1.87422	1.19293	1	1	1	1	0.047758	0.0486894	0.0375628	0.0363152	0.0454402	0.047781	0.0381007	0.0361055	0.435235(TRUE)	-185633	NCU01089				ELI
NCU01090	3.33411	0	1	5.09706	1	0	0.142	3.21948	0	0.992588	4.83825	2191.61	0	1935.72	2522.75	0.195295(TRUE)	-187.949	NCU01090	26S proteasome regulatory complex, subunit PSMD10	Posttranslational modification, protein turnover, chaperones	CELLULAR PROCESSES AND SIGNALING
NCU01091	1.84591	4.00798	1	1.43302	0.047	0.997	0.277	1.02278	1.45844	0.701867	0.916489	1.37152	1.57345	1.24251	1.3267	0.222523(TRUE)	-437.491	NCU01091	Fibrillins and related proteins containing Ca2+-binding EGF-like domains	Signal transduction mechanisms	CELLULAR PROCESSES AND SIGNALING
NCU01092	2.1393	1	1.79343	0	0.971	0.253	1	2.00227	0.951409	1.70275	0	159.248	104.564	87.7624	0	0.241141(TRUE)	-553.287	NCU01092	Mitochondrial/plastidial beta-ketoacyl-ACP reductase	Lipid transport and metabolism	METABOLISM
NCU01093	1.99254	1.12398	0	1	0.969	1	0	1.82014	1.04078	0	0.942638	672.321	362.006	0	60.7732	0.388288(TRUE)	-346.956	NCU01093	Phosphoesterases	General function prediction only	POORLY CHARACTERIZED
NCU01094	1.26149	1	1.51565	1.93127	0.994	0	0.001	0.122026	0.12027	0.12272	0.14194	0.126318	0.126157	0.127752	0.149355	0.35025(TRUE)	-19351.2	NCU01094
NCU01095	5.68781	2.0818	1	1.39567	1	1	0	0.169989	0.163102	0.10708	0.123355	0.189059	0.165411	0.111277	0.133841	0.27027(TRUE)	-39294.8	NCU01095	Predicted transporter (major facilitator superfamily)	General function prediction only	POORLY CHARACTERIZED
NCU01096	1	0	0	1.49079	1	0.5	0	0.992378	0	0	1.45908	5542.16	0	0	961.628	0.22953(TRUE)	-78.0835	NCU01096
NCU01097	6.35299	3.85283	1.20618	1	1	1	1	0.038076	0.036598	0.0205718	0.0215903	0.0402074	0.0357286	0.0197179	0.020992	0.248849(TRUE)	-1018950	NCU01097						Zn(II)2Cys6
NCU01098	1.26765	1.04179	1	3.66743	1	0.841	0	0.0572285	0.0614894	0.0570346	0.0783824	0.059778	0.0545027	0.0471499	0.081474	0.165766(TRUE)	-94807.8	NCU01098	Integral membrane ankyrin-repeat protein Kidins220 (protein kinase D substrate)	General function prediction only	POORLY CHARACTERIZED
NCU01099	1.31616	1.37228	1.14543	1	0.025	1	1	0.0347069	0.0358485	0.0332691	0.0317106	0.0322265	0.0371558	0.0334182	0.0339819	0.479379(TRUE)	-172878	NCU01099	GTP-binding protein	Signal transduction mechanisms	CELLULAR PROCESSES AND SIGNALING
NCU01100	1.61402	1	1.54402	2.16338	1	0	0	0.0305434	0.028568	0.0311266	0.0352999	0.0304707	0.0304692	0.0280107	0.0330943	0.29039(TRUE)	-318376	NCU01100	Protein tyrosine phosphatase SHP1/Cofactor for p97 ATPase-mediated vesicle membrane fusion	Nuclear structure	CELLULAR PROCESSES AND SIGNALING
NCU01101	1.12215	1	2.40607	3.59309	1	0	0	0.0322943	0.0358114	0.0451774	0.0462582	0.0352455	0.0344673	0.0413958	0.0460365	0.287187(TRUE)	-290922	NCU01101
NCU01102	1	1.10173	1.31311	1.45889	0	0	0	0.00865286	0.00909398	0.00982514	0.00878306	0.00849012	0.00948594	0.00789407	0.00968903	0.322723(TRUE)	-2025630	NCU01102	Inner membrane protein translocase involved in respiratory chain assembly	Posttranslational modification, protein turnover, chaperones	CELLULAR PROCESSES AND SIGNALING
NCU01103	1	2.1487	3.19191	5.36747	0	0.002	0	0.279169	0.405393	0.435091	0.534416	0.325088	0.512129	0.477921	0.55173	0.198699(TRUE)	-6760.08	NCU01103
NCU01104	2.07437	1.91179	1.27729	1	1	1	1	0.0181677	0.0177618	0.0138833	0.0141315	0.0180314	0.0185433	0.0135574	0.0134069	0.188488(TRUE)	-1042630	NCU01104	ATP-dependent RNA helicase pitchoune	RNA processing and modification	INFORMATION STORAGE AND PROCESSING
NCU01105	2.00521	1.61545	1.48462	1	1	0.992	1	0.0636205	0.0701272	0.0650907	0.0495221	0.0653009	0.0671244	0.0609418	0.0597978	0.187187(TRUE)	-89609.6	NCU01105	C-type lectin	Signal transduction mechanisms	CELLULAR PROCESSES AND SIGNALING
NCU01106	1.11275	1	1.48386	1.35415	0.953	0	0.971	0.0754906	0.0799565	0.0839579	0.0894031	0.0789514	0.0847696	0.0816898	0.0935645	0.343443(TRUE)	-34751.5	NCU01106	Flavin-containing amine oxidase	Coenzyme transport and metabolism	METABOLISM
NCU01107	1.82029	1.04065	1.26359	1	1	0	0.999	0.0903785	0.0806064	0.0816241	0.0740575	0.0995885	0.0868925	0.0888774	0.0850804	0.270871(TRUE)	-34600.7	NCU01107	Dehydrogenases with different specificities (related to short-chain alcohol dehydrogenases)	Secondary metabolites biosynthesis, transport and catabolism	METABOLISM	LLI
NCU01108	2.75212	1	1.52577	1.31485	1	0	0.954	0.185065	0.138038	0.148265	0.148495	0.179805	0.143164	0.163974	0.158651	0.440641(TRUE)	-16960.9	NCU01108
NCU01109	4.23746	1.12479	1	1.31345	1	0.623	0.222	0.79031	0.481645	0.402774	0.480333	0.685129	0.638595	0.495135	0.623565	0.406707(TRUE)	-1722.25	NCU01109
NCU01111	8.71631	5.42256	2.79073	1	0.999	1	1	0.948919	0.861446	0.651565	0.402543	0.960293	0.931005	0.748169	0.488473	0.212412(TRUE)	-5161.53	NCU01111
NCU01112	4.89076	2.20513	2.19447	1	1	0.524	1	0.247236	0.238382	0.219522	0.164296	0.273346	0.241797	0.238419	0.174042	0.433734(TRUE)	-18896.3	NCU01112	Phosphatidylethanolamine binding protein	General function prediction only	POORLY CHARACTERIZED
NCU01113	0	0	0	0	0.5	0.5	0.5	0	0	0	0	0	0	0	0	0(FALSE)	0	NCU01113
NCU01114	1.24946	1	1.70121	1.68889	1	0	0.659	0.0318243	0.0349008	0.0336659	0.0361313	0.0327717	0.0318358	0.0356515	0.036937	0.334835(TRUE)	-230966	NCU01114	Hydroxyindole-O-methyltransferase and related SAM-dependent methyltransferases	General function prediction only	POORLY CHARACTERIZED
NCU01115	1	1.33249	1.28649	1.01832	0	1	1	0.0100868	0.0163692	0.0113818	0.010745	0.0118766	0.0135063	0.0125416	0.0121301	0.17988(TRUE)	-1066880	NCU01115	tRNA splicing endonuclease SEN2	Translation, ribosomal structure and biogenesis	INFORMATION STORAGE AND PROCESSING
NCU01116	4.66709	2.5391	1.19565	1	1	1	1	0.0462992	0.0444269	0.0338095	0.0318483	0.046676	0.0467234	0.0321714	0.0322889	0.228529(TRUE)	-357402	NCU01116	Ceramide glucosyltransferase	Lipid transport and metabolism	METABOLISM
NCU01118	1	1.16167	1.39618	1.37044	0	0	0.837	0.0271782	0.0315772	0.0307637	0.0310028	0.0279883	0.0315995	0.031955	0.0317101	0.328629(TRUE)	-233767	NCU01118	Suppressor of G2 allele of skp1	Signal transduction mechanisms	CELLULAR PROCESSES AND SIGNALING
NCU01119	1	1.13891	1.41654	1.32068	0	0	1	0.0191027	0.0213368	0.0208229	0.021669	0.0188951	0.0211983	0.021483	0.0221506	0.354054(TRUE)	-410051	NCU01119	Oxidosqualene-lanosterol cyclase and related proteins	Lipid transport and metabolism	METABOLISM
NCU01120	1.59644	1	1.32823	1.26464	1	0.007	0.682	0.184404	0.156903	0.146967	0.168642	0.20222	0.183105	0.188822	0.177531	0.173774(TRUE)	-10004.8	NCU01120	Catalytic subunit of the meiotic double strand break transesterase	Replication, recombination and repair	INFORMATION STORAGE AND PROCESSING
NCU01121	1	1.01796	1.02258	1.06728	0.04	0.3	0	0.0112084	0.012383	0.0112967	0.011872	0.0120234	0.012376	0.0112996	0.0126344	0.218318(TRUE)	-889525	NCU01121	FOG: Ankyrin repeat	General function prediction only	POORLY CHARACTERIZED
NCU01122	1.80772	1.07505	1	1.02707	1	1	0.088	0.0314518	0.0275754	0.0244	0.0261358	0.030351	0.0290413	0.0262093	0.0262958	0.424024(TRUE)	-273656	NCU01122	FOG: Zn-finger	General function prediction only	POORLY CHARACTERIZED			C2H2 zinc finger
NCU01123	1	0	1.18292	1.06212	1	0	0.404	0.941801	0	1.10211	0.997698	474.993	0	128.692	278.586	0.166967(TRUE)	-226.231	NCU01123	Proteins containing the FAD binding domain	Energy production and conversion	METABOLISM
NCU01124	1.79795	1.40746	1.16283	1	1	1	0.999	0.0701398	0.0632879	0.0543242	0.0550871	0.065456	0.0713784	0.0645066	0.0595285	0.171271(TRUE)	-64939.2	NCU01124
NCU01127	3.42022	1.45135	1.43233	1	1	0.555	1	0.207051	0.169501	0.160752	0.13773	0.214422	0.195426	0.166149	0.163223	0.442643(TRUE)	-16733.5	NCU01127
NCU01132	3.8728	1.47617	2.49916	1	1	0.002	1	0.448779	0.358708	0.396851	0.303386	0.456318	0.408675	0.439186	0.351147	0.242342(TRUE)	-5225.96	NCU01132	Predicted transporter (major facilitator superfamily)	General function prediction only	POORLY CHARACTERIZED
NCU01134	0	1	0	0	0	1	0.5	0	0.957929	0	0	0	4351.91	0	0	0.212012(TRUE)	-38.6696	NCU01134	Cytochrome P450 CYP2 subfamily	Secondary metabolites biosynthesis, transport and catabolism	METABOLISM
NCU01135	1.2141	1.33376	1.83217	1	0.084	0	1	0.100008	0.116732	0.115397	0.0970177	0.103131	0.122155	0.123961	0.112914	0.332633(TRUE)	-24020.3	NCU01135	FOG: Reverse transcriptase	General function prediction only	POORLY CHARACTERIZED
NCU01136	1.07523	1	1.35037	1.15288	0.998	0	1	0.0264315	0.0276352	0.0298243	0.031555	0.028266	0.0292072	0.0299775	0.028703	0.171572(TRUE)	-221408	NCU01136	Nuclear pore complex, Nup214/CAN component	Nuclear structure	CELLULAR PROCESSES AND SIGNALING
NCU01138	2.01579	2.10041	1.50494	1	0.208	1	1	0.113629	0.126195	0.102098	0.0882698	0.127718	0.125764	0.112093	0.093695	0.235435(TRUE)	-33467	NCU01138
NCU01140	2.12942	3.55194	1.38131	1	0	1	1	0.0806437	0.0963432	0.0651127	0.0657059	0.0915705	0.0906484	0.0679779	0.0615323	0.247848(TRUE)	-81605.5	NCU01140
NCU01141	1	1.17976	1.37956	1.4126	0	0	0.041	0.0214311	0.0231056	0.0224586	0.0250195	0.0198794	0.0223859	0.0233343	0.0238498	0.294394(TRUE)	-372660	NCU01141	Phosphatidylglycerolphosphate synthase	Lipid transport and metabolism	METABOLISM
NCU01142	1.15079	1	1.32488	1.16619	1	0	1	0.0224767	0.0251784	0.0242921	0.024786	0.0237108	0.0250708	0.0248307	0.026299	0.343343(TRUE)	-308338	NCU01142	NADH:ubiquinone oxidoreductase, B17.2 subunit	Energy production and conversion	METABOLISM
NCU01143	1.62581	1.48479	1.241	1	1	1	1	0.0125664	0.014734	0.0131268	0.0125797	0.0150479	0.0150372	0.0137015	0.0129738	0.206106(TRUE)	-1069640	NCU01143	ATP-dependent RNA helicase A	RNA processing and modification	INFORMATION STORAGE AND PROCESSING
NCU01144	1.00376	1	1.41076	1.16107	0.56	0	1	0.0385446	0.0391672	0.0400644	0.0403111	0.0388181	0.0390653	0.0441527	0.044617	0.176176(TRUE)	-115140	NCU01144	SWI-SNF chromatin-remodeling complex protein	Chromatin structure and dynamics	INFORMATION STORAGE AND PROCESSING
NCU01145	1.22404	1	1.74825	2.32455	1	0	0	0.0139209	0.0142967	0.0147129	0.0177413	0.0142134	0.013299	0.0162429	0.0179578	0.221321(TRUE)	-1121300	NCU01145	Halotolerance protein HAL3 (contains flavoprotein domain)	Inorganic ion transport and metabolism	METABOLISM
NCU01146	1	1.03362	3.08703	3.70735	0.064	0	0	0.0218231	0.0259159	0.0360876	0.0409224	0.0233593	0.0256082	0.0372694	0.0408093	0.23984(TRUE)	-544821	NCU01146
NCU01147	2.76631	4.78053	1.79898	1	0	1	1	0.0380482	0.0446797	0.0338912	0.0265351	0.0385504	0.0494224	0.0305597	0.0283746	0.202302(TRUE)	-532983	NCU01147	Aromatic-L-amino-acid/L-histidine decarboxylase	Amino acid transport and metabolism	METABOLISM
NCU01148	1	1.75573	2.81787	2.50275	0	0	1	0.0535223	0.0757215	0.086737	0.0784776	0.0552928	0.0796908	0.0780109	0.0859835	0.353554(TRUE)	-103397	NCU01148
NCU01149	1.25702	1	1.38885	1.34282	1	0	0.875	0.0498898	0.0458215	0.0462677	0.0493528	0.0470531	0.0529091	0.0471485	0.0528042	0.202703(TRUE)	-92977.7	NCU01149
NCU01150	1.29068	1	1.04115	1.03729	1	0.004	0.633	0.0195762	0.0217147	0.0174931	0.0201831	0.0197649	0.0202444	0.0175975	0.019001	0.368468(TRUE)	-400341	NCU01150	Predicted GTPase-activating protein	Signal transduction mechanisms	CELLULAR PROCESSES AND SIGNALING
NCU01151	7.87422	4.18767	2.07509	1	1	0.992	0.959	1.2603	1.17644	0.752173	0.53273	1.4016	1.24534	0.953868	0.840184	0.35996(TRUE)	-2045.74	NCU01151	Cytosolic Ca2+-dependent cysteine protease (calpain), large subunit (EF-Hand protein superfamily)	Signal transduction mechanisms	CELLULAR PROCESSES AND SIGNALING
NCU01153	2.95375	1.94061	1.31664	1	1	0.998	0.948	0.33673	0.276198	0.229297	0.246431	0.337104	0.308111	0.268341	0.228089	0.211011(TRUE)	-6488.95	NCU01153
NCU01154	2.02842	1.97926	1.45252	1	0.999	1	1	0.0153382	0.0179462	0.0146722	0.014066	0.0185149	0.0197475	0.0143823	0.013223	0.222122(TRUE)	-1069360	NCU01154	SWI-SNF chromatin-remodeling complex protein	Chromatin structure and dynamics	INFORMATION STORAGE AND PROCESSING	ELI		GATA	sub-1	sexual development
NCU01156	2.1833	1.85337	1.59037	1	1	1	1	0.06778	0.08027	0.0603445	0.0546561	0.0660209	0.0655116	0.0593616	0.0555312	0.205906(TRUE)	-102476	NCU01156
NCU01157	4.87565	2.19586	1.00245	1	1	1	0.653	0.0155764	0.0165718	0.0106229	0.0114424	0.0146444	0.0139924	0.0095341	0.0112395	0.167968(TRUE)	-2548210	NCU01157	Gamma-glutamylcysteine synthetase	Coenzyme transport and metabolism	METABOLISM
NCU01158	1.02733	1	1.41237	6.93385	0.751	0	0	0.0439739	0.0498737	0.0533985	0.0733133	0.0498705	0.0534798	0.0494744	0.0703489	0.363964(TRUE)	-175123	NCU01158	Nuclear receptor coregulator SMRT/SMRTER, contains Myb-like domains	Transcription	INFORMATION STORAGE AND PROCESSING
NCU01159	0	0	1	9.27238	0.5	0	0.498	0	0	0.961298	9.08046	0	0	13354.2	17838.3	0.306006(TRUE)	-59.1843	NCU01159
NCU01160	1	1.06918	1.61037	2.56648	0	0	0	0.0124617	0.0132579	0.0148657	0.0163332	0.0127912	0.0156261	0.0161799	0.0174886	0.241241(TRUE)	-1100880	NCU01160	ATP-dependent RNA helicase	RNA processing and modification	INFORMATION STORAGE AND PROCESSING
NCU01161	1.2043	1	1.27149	1.72669	1	0	0	0.0243617	0.0259013	0.0265902	0.0301143	0.0265595	0.029684	0.0277425	0.0328687	0.353153(TRUE)	-273744	NCU01161	Cdc42-interacting protein CIP4	Cytoskeleton	CELLULAR PROCESSES AND SIGNALING
NCU01162	4.55269	1.46248	1.75397	1	1	0	1	0.0965447	0.0826303	0.0735336	0.0640418	0.101459	0.0778628	0.0753073	0.0652405	0.178979(TRUE)	-98114.5	NCU01162
NCU01163	1.44983	1.19735	1	1.07366	1	1	0	0.0154141	0.0156769	0.012468	0.0140495	0.0167064	0.0157965	0.0140814	0.0155561	0.20991(TRUE)	-748822	NCU01163
NCU01164	1.3761	1.19648	1.11061	1	1	1	1	0.00841128	0.00981423	0.00928903	0.0083801	0.00953076	0.00955981	0.00854763	0.00875567	0.31992(TRUE)	-1849310	NCU01164	Global transcriptional regulator, cell division control protein	Amino acid transport and metabolism	METABOLISM
NCU01165	3.21038	2.2599	1.1707	1	1	1	1	0.0184633	0.0194674	0.0140469	0.0138445	0.0209654	0.0212154	0.013889	0.0137179	0.193894(TRUE)	-1268670	NCU01165	Cell cycle control protein	Cell cycle control, cell division, chromosome partitioning	METABOLISM
NCU01166	2.37965	1.76679	1	1.1758	1	1	0	0.0296762	0.0280263	0.0216303	0.020973	0.0272808	0.0299793	0.0221966	0.0237477	0.351451(TRUE)	-452446	NCU01166	cAMP-dependent protein kinase types I and II, regulatory subunit	Signal transduction mechanisms	CELLULAR PROCESSES AND SIGNALING
NCU01167	1	1.29625	1.45765	1.46457	0	0	0.38	0.0233782	0.0277563	0.0262647	0.0280026	0.0216271	0.0281595	0.0294641	0.0282315	0.363163(TRUE)	-307762	NCU01167	Spliceosome-associated coiled-coil protein	Function unknown	POORLY CHARACTERIZED
NCU01169	1.31126	1	1.18273	1.1316	1	0	0.971	0.0360461	0.0335857	0.032059	0.034023	0.034972	0.0306925	0.0360607	0.0352129	0.386587(TRUE)	-167651	NCU01169	NADH:ubiquinone oxidoreductase, NDUFV2/24 kD subunit	Energy production and conversion	METABOLISM
NCU01170	2.04356	2.34451	1.27598	1	0	1	1	0.0225839	0.0267703	0.0193969	0.0182092	0.0262689	0.0280778	0.020613	0.0205954	0.18008(TRUE)	-619540	NCU01170
NCU01171	1.61303	1.57091	1.4914	1	0.995	1	1	0.0191296	0.0218926	0.0180422	0.0178155	0.0176298	0.0196341	0.0170312	0.016657	0.28979(TRUE)	-698167	NCU01171	DNA replication licensing factor, MCM5 component	Replication, recombination and repair	INFORMATION STORAGE AND PROCESSING
NCU01172	1.01806	1.08031	1.1108	1	0.004	0.062	1	0.0230716	0.0255206	0.0221634	0.0239917	0.0233249	0.0251489	0.0231869	0.0238779	0.30971(TRUE)	-263177	NCU01172	Vacuolar sorting protein VPS45	Intracellular trafficking, secretion, and vesicular transport	CELLULAR PROCESSES AND SIGNALING
NCU01173	1.58336	1.86695	1.86663	1	0.172	0.486	1	0.298511	0.341861	0.332174	0.248525	0.340156	0.380676	0.340066	0.287382	0.265966(TRUE)	-4172.76	NCU01173
NCU01174	1	1.36853	2.30527	2.47344	0	0	0	0.0454299	0.0517714	0.0613513	0.0573529	0.0450186	0.0568703	0.0611884	0.0639255	0.171171(TRUE)	-139136	NCU01174	Anaphase-promoting complex (APC), Cdc23 subunit	Cell cycle control, cell division, chromosome partitioning	METABOLISM
NCU01175	1	1.44451	2.94709	3.86743	0	0	0	0.0189102	0.0240422	0.0318552	0.03168	0.0185696	0.0252018	0.0287704	0.0360124	0.243343(TRUE)	-845656	NCU01175	Polyprenyl synthetase	Coenzyme transport and metabolism	METABOLISM
NCU01176	1.54441	1	1.47246	2.00285	1	0	0	0.056923	0.056944	0.0620493	0.0746117	0.0612141	0.0595471	0.0592311	0.0700428	0.228729(TRUE)	-86154.8	NCU01176	Calcium-responsive transcription coactivator	Transcription	INFORMATION STORAGE AND PROCESSING
NCU01177	1.15252	1.04581	1	1.17478	1	0.997	0	0.0196541	0.0192997	0.0175518	0.0196937	0.0198561	0.022808	0.0196057	0.020169	0.362062(TRUE)	-393794	NCU01177	C-3 sterol dehydrogenase/3-beta-hydroxysteroid dehydrogenase and related dehydrogenases	Lipid transport and metabolism	METABOLISM
NCU01178	1	1.3618	1.62425	1.8214	0	0	0	0.0197818	0.0241915	0.023365	0.0264189	0.0196159	0.0228945	0.0229892	0.025982	0.178979(TRUE)	-487951	NCU01178	Fructose-6-phosphate 2-kinase/fructose-2,6-biphosphatase	Carbohydrate transport and metabolism	METABOLISM
NCU01179	1	1.19379	1.73931	1.80477	0	0	0	0.00743269	0.00718567	0.00895325	0.00875642	0.00763525	0.00871549	0.00886876	0.00843537	0.164765(TRUE)	-2802900	NCU01179	Translocase of outer mitochondrial membrane complex, subunit TOM40	Intracellular trafficking, secretion, and vesicular transport	CELLULAR PROCESSES AND SIGNALING
NCU01180	1	1.20138	1.08053	1.02687	0	1	0.984	0.0255766	0.029846	0.0274877	0.0285904	0.027674	0.0320123	0.030263	0.02935	0.382983(TRUE)	-187276	NCU01180	RNA helicase	RNA processing and modification	INFORMATION STORAGE AND PROCESSING
NCU01181	10.5889	2.76137	1	1.3031	1	1	0	0.0932227	0.08577	0.0451203	0.054376	0.102402	0.0823215	0.0465471	0.0589015	0.342943(TRUE)	-255279	NCU01181	Predicted acyl-CoA dehydrogenase	General function prediction only	POORLY CHARACTERIZED
NCU01182	1	1.80048	2.37245	1.48152	0	0	1	0.0497036	0.0661784	0.0707428	0.058632	0.0471222	0.0725516	0.0666739	0.0597911	0.211111(TRUE)	-103428	NCU01182
NCU01183	1	1.26107	1.16388	1.03345	0	1	1	0.0120824	0.0142549	0.0121594	0.0132994	0.0126815	0.014817	0.012621	0.0151809	0.156757(TRUE)	-819496	NCU01183	GTP-binding protein DRG2 (ODN superfamily)	Signal transduction mechanisms	CELLULAR PROCESSES AND SIGNALING
NCU01184	1.07585	1.09497	1.01309	1	0.148	1	0.786	0.0235088	0.0236225	0.0204595	0.0212789	0.0209489	0.023318	0.0205663	0.0213304	0.308008(TRUE)	-309369	NCU01184	FOG: RRM domain	General function prediction only	POORLY CHARACTERIZED
NCU01185	1	1.10031	3.66739	4.85914	0.027	0	0	0.0670516	0.0741315	0.113433	0.112522	0.0640188	0.0829566	0.102624	0.127572	0.204505(TRUE)	-101271	NCU01185
NCU01186	2.25331	2.26219	1.3297	1	0.36	1	1	0.0266172	0.0257446	0.0212004	0.0188266	0.0276852	0.0272579	0.0225124	0.0210385	0.377177(TRUE)	-605547	NCU01186	Uncharacterized conserved protein	Function unknown	POORLY CHARACTERIZED
NCU01187	4.62124	6.72786	1.97803	1	0	1	1	0.0372525	0.0444688	0.0269928	0.020316	0.0368603	0.0361328	0.0283109	0.0215899	0.224224(TRUE)	-1068840	NCU01187	eIF-2alpha kinase GCN2	Translation, ribosomal structure and biogenesis	INFORMATION STORAGE AND PROCESSING
NCU01188	4.74821	2.17138	1.12888	1	1	1	1	0.0396293	0.0372039	0.0246676	0.0265262	0.0389521	0.0349923	0.0249669	0.0272173	0.328629(TRUE)	-498360	NCU01188	Ubiquitin-protein ligase	Posttranslational modification, protein turnover, chaperones	CELLULAR PROCESSES AND SIGNALING
NCU01189	1.18825	1.07796	1	1.02911	1	1	0.09	0.0251538	0.0272733	0.0241164	0.0259795	0.0256386	0.0271447	0.025088	0.0256847	0.369369(TRUE)	-234570	NCU01189	Serine/threonine protein kinase	Signal transduction mechanisms	CELLULAR PROCESSES AND SIGNALING
NCU01190	1	1.7474	4.44996	7.60703	0	0	0	0.0682749	0.099771	0.12344	0.140003	0.0665494	0.0997248	0.117208	0.139071	0.367367(TRUE)	-123352	NCU01190	Uncharacterized conserved protein	Function unknown	POORLY CHARACTERIZED
NCU01191	1	1.35284	2.25308	2.10209	0	0	0.989	0.0527066	0.0653404	0.0726282	0.0769993	0.0566725	0.0743137	0.0751063	0.0750243	0.397798(TRUE)	-81396.9	NCU01191	FOG: Zn-finger	General function prediction only	POORLY CHARACTERIZED
NCU01192	1.02756	1	1.4555	1.44489	0.952	0	0.705	0.018724	0.0200282	0.0206212	0.0215723	0.0190353	0.0205886	0.0210407	0.0224276	0.264064(TRUE)	-445553	NCU01192	DNA polymerase delta, catalytic subunit	Replication, recombination and repair	INFORMATION STORAGE AND PROCESSING
NCU01193	1	2.14489	2.94803	1.19779	0	0	1	0.0257224	0.0378422	0.0380245	0.0294345	0.0284836	0.0372965	0.0363504	0.0319513	0.383383(TRUE)	-340879	NCU01193
NCU01195	1	1.48875	2.65532	2.00831	0	0	1	0.00337036	0.00450322	0.00498501	0.00416758	0.00318765	0.00480059	0.00528062	0.00490053	0.182883(TRUE)	-12516800	NCU01195	Glutamate/leucine/phenylalanine/valine dehydrogenases	Amino acid transport and metabolism	METABOLISM
NCU01196	1.31268	1	1.99302	2.42258	1	0	0.001	0.123829	0.11679	0.142733	0.165708	0.132196	0.132071	0.145047	0.160186	0.264464(TRUE)	-22493.9	NCU01196
NCU01197	1.28408	1.28904	1.07295	1	0.238	1	1	0.00988859	0.0103879	0.00889606	0.00873268	0.0087379	0.0105644	0.00885069	0.00906998	0.480881(TRUE)	-1716330	NCU01197	Exosomal 3'-5' exoribonuclease complex, subunit Rrp44/Dis3	Translation, ribosomal structure and biogenesis	INFORMATION STORAGE AND PROCESSING
NCU01198	1.13486	1.19974	1.03458	1	0.001	1	0.964	0.0224763	0.0241322	0.0222455	0.0233241	0.0243111	0.0244896	0.0236154	0.0226709	0.314414(TRUE)	-274072	NCU01198	Nuclear-export-signal (NES)-containing protein/polyadenylated-RNA export factor	RNA processing and modification	INFORMATION STORAGE AND PROCESSING
NCU01199	1.3655	1.3328	1.02073	1	0.876	1	0.816	0.0311563	0.0340744	0.0245051	0.030664	0.0282145	0.0341884	0.0293508	0.0320846	0.15025(TRUE)	-206991	NCU01199	SNARE protein TLG1/Syntaxin 6	Intracellular trafficking, secretion, and vesicular transport	CELLULAR PROCESSES AND SIGNALING
NCU01200	1	1.44381	1.52141	1.31396	0	0	1	0.0105723	0.015075	0.0143826	0.0114205	0.0117322	0.0131416	0.0120797	0.0134273	0.155255(TRUE)	-1351640	NCU01200	Peptidyl-prolyl cis-trans isomerase	Posttranslational modification, protein turnover, chaperones	CELLULAR PROCESSES AND SIGNALING
NCU01201	1.05687	1	1.1532	1.05874	1	0	1	0.00977002	0.0112183	0.0100293	0.0100599	0.010943	0.0113585	0.0092732	0.0101431	0.227928(TRUE)	-1313960	NCU01201	Uncharacterized conserved protein	Function unknown	POORLY CHARACTERIZED
NCU01202	1.17483	1	1.05959	1.14019	1	0.001	0	0.0221095	0.0198786	0.0210065	0.0213573	0.0215077	0.022844	0.0191485	0.0214729	0.35035(TRUE)	-345041	NCU01202
NCU01203	1.55497	1.82358	1.27264	1	0	1	1	0.0183611	0.0192456	0.0159935	0.0147585	0.0162591	0.0184159	0.0151052	0.0154811	0.186186(TRUE)	-854947	NCU01203	Uncharacterized conserved protein	Function unknown	POORLY CHARACTERIZED
NCU01204	1	1.43245	2.35536	2.17526	0	0	1	0.00848036	0.0116679	0.012086	0.0122029	0.00866012	0.0116649	0.0127902	0.0118879	0.346847(TRUE)	-2415690	NCU01204	Actin filament-coating protein tropomyosin	Cytoskeleton	CELLULAR PROCESSES AND SIGNALING
NCU01205	1	2.25989	2.31317	1.7358	0	0.12	1	0.0359472	0.0507272	0.0483579	0.0477615	0.038403	0.0529001	0.0501841	0.0458804	0.248949(TRUE)	-195669	NCU01205
NCU01206	1.62253	1.67266	1.2919	1	0	1	1	0.0128335	0.0124406	0.0106752	0.0115733	0.0126443	0.0136845	0.0133603	0.0107039	0.188188(TRUE)	-1278650	NCU01206	Histone H3 (Lys4) methyltransferase complex, subunit SET1 and related methyltransferases	Chromatin structure and dynamics	INFORMATION STORAGE AND PROCESSING
NCU01207	1	1.07804	1.78597	2.18929	0	0	0	0.0167287	0.0184271	0.0210315	0.0205297	0.0171155	0.0190722	0.0211149	0.0218848	0.200901(TRUE)	-672841	NCU01207	Vacuolar H+-ATPase V1 sector, subunit A	Energy production and conversion	METABOLISM
NCU01208	2.02678	1.88401	1.0768	1	1	1	1	0.0210911	0.0254063	0.0204611	0.0180169	0.0235751	0.0256708	0.0183745	0.0190477	0.20971(TRUE)	-582460	NCU01208
NCU01209	9.22207	3.20964	1.14505	1	1	1	0.749	0.530427	0.436835	0.23134	0.24584	0.487611	0.489904	0.301878	0.302219	0.158659(TRUE)	-11196.5	NCU01209	Nucleolar GTPase/ATPase p130	Nuclear structure	CELLULAR PROCESSES AND SIGNALING
NCU01210	1.03944	1.11133	2.32025	1	0.414	0.014	0.997	0.434387	0.464334	0.575055	0.467892	0.577948	0.60998	0.665963	0.564722	0.497898(TRUE)	-1126.11	NCU01210	Para-aminobenzoate (PABA) synthase ABZ1	Translation, ribosomal structure and biogenesis	INFORMATION STORAGE AND PROCESSING
NCU01211	1	1.14419	1.13072	1.38944	0	0.651	0	0.0284497	0.037858	0.0296655	0.0385296	0.0333605	0.0379832	0.0349316	0.0391791	0.180681(TRUE)	-161525	NCU01211
NCU01212	16.7091	81.7977	5.59242	1	0	1	1	0.876348	1.13008	0.58462	0.239661	0.968627	1.10392	0.591277	0.299653	0.355556(TRUE)	-66226	NCU01212
NCU01213	1.57151	2.10455	1.23417	1	0	1	1	0.0275441	0.0334097	0.0284302	0.0283969	0.0300286	0.0355884	0.02855	0.0278795	0.35976(TRUE)	-284927	NCU01213	Manganese superoxide dismutase	Inorganic ion transport and metabolism	METABOLISM
NCU01214	2.19186	3.05886	1.73965	1	0	1	1	0.288335	0.338673	0.28087	0.223277	0.315112	0.3589	0.279522	0.237521	0.186987(TRUE)	-8218.33	NCU01214	Chitinase	Cell wall/membrane/envelope biogenesis	CELLULAR PROCESSES AND SIGNALING
NCU01215	1	1.00962	1.38382	1.53938	0.37	0	0	0.0295792	0.0346514	0.0347027	0.0361674	0.0307245	0.0356639	0.0340974	0.0363936	0.177177(TRUE)	-194475	NCU01215	HGG motif-containing thioesterase	General function prediction only	POORLY CHARACTERIZED
NCU01216	2.90091	1.83041	1	1.08093	1	1	0	0.0284605	0.0274597	0.019632	0.0210968	0.030571	0.0280894	0.0210944	0.0219017	0.302803(TRUE)	-552092	NCU01216	Leucine rich repeat proteins, some proteins contain F-box	General function prediction only	POORLY CHARACTERIZED
NCU01218	1	1.06133	1.90418	2.90088	0	0	0	0.0237404	0.0274472	0.0327808	0.0362012	0.0223396	0.0283654	0.0294578	0.0306408	0.404905(TRUE)	-407655	NCU01218
NCU01219	1.82337	1	1.87911	4.13046	1	0	0	0.0192552	0.0145611	0.0218571	0.02861	0.0205997	0.0173029	0.0225185	0.023508	0.242042(TRUE)	-1214240	NCU01219	Glutaredoxin and related proteins	Posttranslational modification, protein turnover, chaperones	CELLULAR PROCESSES AND SIGNALING
NCU01220	1.57697	1.40645	1.01681	1	1	1	0.82	0.0216891	0.0253425	0.0183606	0.0184853	0.0259477	0.0244956	0.0195237	0.0226928	0.238939(TRUE)	-413434	NCU01220	BCL2-associated athanogene-like proteins and related BAG family chaperone regulators	Signal transduction mechanisms	CELLULAR PROCESSES AND SIGNALING
NCU01221	1	1.18149	1.31967	1.3752	0	0	0	0.0019002	0.0023914	0.0019291	0.00206407	0.00221702	0.00238891	0.00236695	0.00227534	0.313413(TRUE)	-22654500	NCU01221	60S ribosomal protein L13a	Translation, ribosomal structure and biogenesis	INFORMATION STORAGE AND PROCESSING
NCU01223	1.42148	1	1.71941	2.5968	0.813	0.079	0.064	0.514902	0.472163	0.575076	0.67886	0.695766	0.699814	0.681108	0.752411	0.470571(TRUE)	-1274.14	NCU01223
NCU01224	1.23358	1	2.53891	4.13043	1	0	0	0.0373103	0.0364273	0.0452793	0.0539871	0.035689	0.0351725	0.0474301	0.0507888	0.273874(TRUE)	-320365	NCU01224	26S proteasome regulatory complex, ATPase RPT2	Posttranslational modification, protein turnover, chaperones	CELLULAR PROCESSES AND SIGNALING
NCU01225	1.06641	1.00096	1	1.00006	1	0.505	0.531	0.0191251	0.0183765	0.0166303	0.0183269	0.0184437	0.0227561	0.019494	0.0201942	0.426026(TRUE)	-347307	NCU01225	Ubiquitin-protein ligase	Posttranslational modification, protein turnover, chaperones	CELLULAR PROCESSES AND SIGNALING
NCU01227	1	1.8467	3.8119	4.18525	0	0	0	0.0073851	0.0103816	0.0129005	0.0142009	0.00814135	0.0122797	0.0137879	0.0124167	0.234434(TRUE)	-4448650	NCU01227	Succinyl-CoA synthetase, alpha subunit	Energy production and conversion	METABOLISM
NCU01229	1.25903	1.42036	1.1672	1	0	1	1	0.0152061	0.017704	0.0161322	0.01702	0.016434	0.0182798	0.0151532	0.0149894	0.227427(TRUE)	-672903	NCU01229	RNA polymerase II elongator complex, subunit ELP3/histone acetyltransferase	Chromatin structure and dynamics	INFORMATION STORAGE AND PROCESSING
NCU01230	2.39862	1	2.75622	3.26547	1	0	0.003	0.195966	0.15849	0.225731	0.231777	0.235819	0.168464	0.214823	0.241392	0.344444(TRUE)	-20138.2	NCU01230
NCU01231	1.1774	1	1.56926	1.58995	0.855	0.002	0.458	0.188189	0.198814	0.219941	0.231366	0.210474	0.23832	0.234892	0.24347	0.213113(TRUE)	-6765.28	NCU01231	Synaptic vesicle transporter SVOP and related transporters (major facilitator superfamily)	General function prediction only	POORLY CHARACTERIZED
NCU01233	14.2107	2.3981	1.59648	1	1	1	1	0.132346	0.0982354	0.0729238	0.0619083	0.135637	0.100652	0.076245	0.0718717	0.206807(TRUE)	-197052	NCU01233	Aldo/keto reductase family proteins	General function prediction only	POORLY CHARACTERIZED
NCU01234	1.08505	1	1.08288	1.08312	1	0	0.493	0.0104115	0.0113759	0.010895	0.0111762	0.0115597	0.0111692	0.0115686	0.0110811	0.218018(TRUE)	-1060980	NCU01234	Predicted ATP-dependent RNA helicase FAL1, involved in rRNA maturation, DEAD-box superfamily	Translation, ribosomal structure and biogenesis	INFORMATION STORAGE AND PROCESSING
NCU01235	1.02782	1.08867	1.00022	1	0	1	0.506	0.0130513	0.0137234	0.0136362	0.0128515	0.0135161	0.0150487	0.012045	0.0133088	0.230531(TRUE)	-674669	NCU01235	Splicing factor 3a, subunit 3	RNA processing and modification	INFORMATION STORAGE AND PROCESSING
NCU01236	4.31997	2.26904	1.20954	1	1	1	1	0.0801865	0.0771652	0.0597517	0.0513402	0.0810657	0.0736497	0.053397	0.0534715	0.198799(TRUE)	-130587	NCU01236	GIY-YIG type nuclease	General function prediction only	POORLY CHARACTERIZED
NCU01238	4.71216	3.29277	1.36907	1	1	1	1	0.0220403	0.0222901	0.0154757	0.0149628	0.0239976	0.0198892	0.0163288	0.0124907	0.151552(TRUE)	-1784030	NCU01238	DNA-binding protein jumonji/RBP2/SMCY, contains JmjC domain	General function prediction only	POORLY CHARACTERIZED
NCU01240	1	1.49898	1.89426	1.65904	0	0	1	0.00900197	0.0119464	0.010544	0.0110329	0.00852619	0.0116484	0.0120559	0.0126798	0.16046(TRUE)	-1997180	NCU01240	RNA polymerase II, large subunit	Transcription	INFORMATION STORAGE AND PROCESSING
NCU01241	1.98056	2.20121	1.14032	1	0	1	1	0.00803804	0.00961493	0.00619304	0.00650969	0.00823117	0.00819361	0.00648458	0.00663769	0.305205(TRUE)	-3773410	NCU01241	Mitochondrial aspartate/glutamate carrier protein Aralar/Citrin (contains EF-hand Ca2+-binding domains)	Energy production and conversion	METABOLISM
NCU01242	1.05148	1.07882	1.11737	1	0.06	0.013	1	0.0192537	0.021898	0.0218083	0.0204944	0.0191495	0.0216648	0.0190459	0.0200387	0.402703(TRUE)	-338795	NCU01242	Cyclin B and related kinase-activating proteins	Cell cycle control, cell division, chromosome partitioning	METABOLISM
NCU01243	1	1.14051	1.2701	1.14143	0	0	1	0.0207328	0.0260485	0.0230046	0.0250334	0.0225073	0.0247771	0.0251252	0.0230939	0.176977(TRUE)	-296570	NCU01243	Nucleolar GTPase/ATPase p130	Nuclear structure	CELLULAR PROCESSES AND SIGNALING	ELI
NCU01245	1.78005	1.74344	1.18153	1	0.982	1	1	0.0188492	0.0211723	0.0162981	0.0176805	0.0194994	0.0214282	0.0158713	0.0161609	0.293594(TRUE)	-764309	NCU01245	DNA-directed RNA polymerase III subunit	Transcription	INFORMATION STORAGE AND PROCESSING
NCU01246	1.24913	1	1.15128	1.42897	1	0	0	0.0320999	0.0371199	0.0325766	0.0371119	0.0332265	0.0349115	0.0350081	0.0400131	0.172172(TRUE)	-157686	NCU01246
NCU01247	1.15792	1	1.26969	1.28312	1	0	0.176	0.0168059	0.016116	0.0171649	0.0187342	0.0143043	0.0159637	0.0164459	0.0177377	0.214615(TRUE)	-580035	NCU01247	Sister chromatid cohesion complex Cohesin, subunit STAG/IRR1/SCC3	Cell cycle control, cell division, chromosome partitioning	METABOLISM
NCU01248	1	1.1463	2.36121	2.60205	0	0	0	0.0395172	0.0474908	0.055878	0.0565548	0.0422581	0.0479627	0.0626634	0.0594125	0.376476(TRUE)	-151198	NCU01248	Predicted telomere binding protein	General function prediction only	POORLY CHARACTERIZED
NCU01249	1	1.2067	1.57765	1.53857	0	0	1	0.00787687	0.00785938	0.00752539	0.00835694	0.00690452	0.00776474	0.00833894	0.00846883	0.171271(TRUE)	-2936260	NCU01249	Karyopherin (importin) alpha	Intracellular trafficking, secretion, and vesicular transport	CELLULAR PROCESSES AND SIGNALING
NCU01250	1.07703	1.14483	1.2675	1	0.007	0	1	0.0354545	0.0386967	0.0347537	0.0343088	0.0325117	0.0370082	0.0394071	0.0347947	0.211211(TRUE)	-133919	NCU01250	Cystine transporter Cystinosin	Amino acid transport and metabolism	METABOLISM
NCU01252	1.40431	1.2302	1	1.08388	1	1	0	0.0172036	0.0180837	0.0145413	0.0156035	0.0190304	0.0176206	0.0163501	0.0160643	0.234935(TRUE)	-590188	NCU01252	Uncharacterized conserved protein, contains chromo domain	Chromatin structure and dynamics	INFORMATION STORAGE AND PROCESSING
NCU01253	1	1.14635	1.15327	1.12947	0	0.414	0.827	0.0283157	0.0318724	0.0293419	0.0316576	0.0319265	0.0358319	0.0294634	0.0353794	0.161061(TRUE)	-167446	NCU01253	Chitinase	Cell wall/membrane/envelope biogenesis	CELLULAR PROCESSES AND SIGNALING
NCU01254	1.01329	1.15103	1.16576	1	0	0.211	1	0.019562	0.0221166	0.0198647	0.018631	0.0204861	0.0239414	0.0197799	0.0209576	0.301902(TRUE)	-353810	NCU01254	Putative Zn2+ transporter MSC2 (cation diffusion facilitator superfamily)	Inorganic ion transport and metabolism	METABOLISM
NCU01255	2.02376	2.10112	1.24213	1	0	1	1	0.0161001	0.0170124	0.0164144	0.0141495	0.0172516	0.0191823	0.0142587	0.0145838	0.334935(TRUE)	-1018850	NCU01255	Vacuolar sorting protein VPS1, dynamin, and related proteins	General function prediction only	POORLY CHARACTERIZED
NCU01256	2.17163	2.3013	1	1.13081	0	1	0	0.0309389	0.0389496	0.0235176	0.0294102	0.0347665	0.032841	0.0256501	0.0272524	0.322122(TRUE)	-340591	NCU01256	Glucosamine 6-phosphate synthetases, contain amidotransferase and phosphosugar isomerase domains	Cell wall/membrane/envelope biogenesis	CELLULAR PROCESSES AND SIGNALING
NCU01257	1.48665	1.59788	1.09763	1	0	1	1	0.008113	0.00815576	0.00751573	0.00829155	0.00768704	0.00964884	0.00703341	0.00751112	0.179379(TRUE)	-2621270	NCU01257	Nucleolar protein-like/EBNA1-binding protein	RNA processing and modification	INFORMATION STORAGE AND PROCESSING
NCU01258	24.1687	3.93862	1.28687	1	1	1	1	0.108395	0.0871922	0.0468973	0.0486954	0.0912559	0.0896197	0.052424	0.0491256	0.315916(TRUE)	-506491	NCU01258				ELI
NCU01259	1.5617	1.73281	1.21614	1	0	1	1	0.0158857	0.0180813	0.0166693	0.0149441	0.0168258	0.0187156	0.0149742	0.0173595	0.234535(TRUE)	-834367	NCU01259	Uncharacterized conserved protein	Function unknown	POORLY CHARACTERIZED
NCU01260	1	1.15407	1.78425	1.35878	0	0	1	0.0259986	0.0297936	0.0303916	0.0300902	0.0252787	0.034208	0.0310674	0.0325576	0.331932(TRUE)	-256073	NCU01260
NCU01261	0	0	0	0	0.5	0.5	0.5	0	0	0	0	0	0	0	0	0(FALSE)	0	NCU01261
NCU01262	1	0	0	0	1	0.5	0.5	0.975499	0	0	0	10761.4	0	0	0	0.246346(TRUE)	-20.287	NCU01262
NCU01266	2.15781	2.41885	1.46	1	0	1	1	0.0441208	0.0474706	0.0364089	0.0332646	0.0460249	0.0464298	0.0356002	0.0345616	0.426426(TRUE)	-249639	NCU01266	Phosphoinositide-specific phospholipase C	Signal transduction mechanisms	CELLULAR PROCESSES AND SIGNALING
NCU01267	1	1.02915	1.04663	1.04264	0.036	0.134	0.589	0.0188969	0.020576	0.0184273	0.0196698	0.0200256	0.0196315	0.0185381	0.0197671	0.352052(TRUE)	-357477	NCU01267	Predicted DHHC-type Zn-finger protein	General function prediction only	POORLY CHARACTERIZED
NCU01268	1	1.19355	1.30697	1.09783	0	0	1	0.0354766	0.0393133	0.0342368	0.0363949	0.0358955	0.0391975	0.039907	0.037967	0.157357(TRUE)	-131241	NCU01268	Non-canonical ubiquitin conjugating enzyme 1	Posttranslational modification, protein turnover, chaperones	CELLULAR PROCESSES AND SIGNALING
NCU01269	2.13089	2.05595	1.30217	1	0.999	1	1	0.0257851	0.0304535	0.0244614	0.0206106	0.0289811	0.0300925	0.0232123	0.021939	0.347347(TRUE)	-526488	NCU01269	Anaphase promoting complex, Cdc20, Cdh1, and Ama1 subunits	Posttranslational modification, protein turnover, chaperones	CELLULAR PROCESSES AND SIGNALING
NCU01270	1.16656	1.11563	1.06486	1	0.706	0.684	0.757	0.119297	0.116784	0.106618	0.115291	0.113871	0.133433	0.105784	0.11398	0.33043(TRUE)	-14463.8	NCU01270	Ribose-phosphate pyrophosphokinase	Nucleotide transport and metabolism	METABOLISM
NCU01271	1.08068	1.22234	1.27715	1	0	0	1	0.0044738	0.00496935	0.00454437	0.00433336	0.00430824	0.0046672	0.00495716	0.00443168	0.287287(TRUE)	-5285250	NCU01271	Ornithine decarboxylase	Amino acid transport and metabolism	METABOLISM
NCU01272	1.32334	1.54979	1	1.07162	0	1	0	0.0118516	0.0148607	0.0112305	0.010884	0.0118252	0.013073	0.0106619	0.0124324	0.214314(TRUE)	-1195820	NCU01272	Metalloendoprotease HMP1 (insulinase superfamily)	General function prediction only	POORLY CHARACTERIZED
NCU01273	2.15996	1.7078	1.1811	1	1	1	1	0.0181718	0.0191905	0.0146178	0.0147899	0.0198703	0.0201516	0.0148342	0.0159737	0.393994(TRUE)	-878127	NCU01273	Myosin-like coiled-coil protein	Cytoskeleton	CELLULAR PROCESSES AND SIGNALING
NCU01274	1.51996	1.34362	1.26447	1	1	1	1	0.0223809	0.0243485	0.02199	0.0201136	0.0233595	0.0255165	0.0233475	0.0217342	0.230831(TRUE)	-397067	NCU01274
NCU01275	4.87503	1	1.35646	1.74699	1	0.001	0.001	0.241433	0.148225	0.150022	0.18211	0.227467	0.170154	0.159433	0.196566	0.357457(TRUE)	-20136.3	NCU01275
NCU01276	1	1.00308	1.33034	1.8256	0.457	0	0	0.0213889	0.0231584	0.023494	0.0298794	0.0233435	0.0210634	0.0234531	0.0243953	0.332733(TRUE)	-338640	NCU01276	Acetyltransferase, (GNAT) family	General function prediction only	POORLY CHARACTERIZED
NCU01277	1.15892	1.37147	1.15588	1	0	1	1	0.0227365	0.0266032	0.0223013	0.0229306	0.0229687	0.0247054	0.0226115	0.0240481	0.385385(TRUE)	-318246	NCU01277
NCU01278	1	1.6485	2.04318	2.25878	0	0	0	0.0356504	0.0512285	0.0486717	0.053686	0.0379764	0.0513411	0.0499343	0.0512294	0.406607(TRUE)	-175832	NCU01278	Centromere/kinetochore protein zw10 involved in mitotic chromosome segregation	Cell cycle control, cell division, chromosome partitioning	METABOLISM
NCU01279	1	1.48913	2.36135	1.71913	0	0	1	0.0161458	0.0204091	0.0212123	0.0182068	0.0164708	0.0208466	0.0223648	0.0218649	0.26006(TRUE)	-794495	NCU01279
NCU01281	3.86461	1.56556	2.14282	1	0.984	0.293	0.943	1.21816	0.831496	0.909548	0.660441	1.25612	1.14987	1.19212	0.99523	0.172272(TRUE)	-727.06	NCU01281
NCU01282	1.37634	1	1.50228	1.85556	1	0	0	0.0258144	0.0264942	0.0291327	0.0319035	0.0271532	0.027982	0.0296131	0.0276413	0.361962(TRUE)	-313180	NCU01282	Protein involved in glucose derepression and pre-vacuolar endosome protein sorting	Intracellular trafficking, secretion, and vesicular transport	CELLULAR PROCESSES AND SIGNALING
NCU01283	1.48106	1.36512	1.10484	1	1	1	1	0.00801364	0.00689674	0.00766714	0.006224	0.00764956	0.00820407	0.00856188	0.00815053	0.163163(TRUE)	-2663460	NCU01283	FOG: Low-complexity	Function unknown	POORLY CHARACTERIZED
NCU01284	1	1.04928	1.34316	1.16102	0.054	0	1	0.034064	0.0346609	0.0362471	0.0374203	0.0331329	0.0360755	0.0366726	0.0371496	0.175075(TRUE)	-134888	NCU01284	Molecular chaperone (DnaJ superfamily)	Posttranslational modification, protein turnover, chaperones	CELLULAR PROCESSES AND SIGNALING
NCU01285	1.16973	1	1.24399	1.62805	1	0	0	0.0515972	0.0547157	0.0496098	0.0587497	0.0510892	0.0513993	0.052872	0.0639435	0.221321(TRUE)	-85154.8	NCU01285	Synaptic vesicle transporter SV2 (major facilitator superfamily)	General function prediction only	POORLY CHARACTERIZED
NCU01288	1.18086	1.17187	1.16629	1	0.699	0.625	1	0.0203464	0.0209275	0.0190011	0.0202558	0.0201275	0.022422	0.0205235	0.019371	0.426326(TRUE)	-396450	NCU01288	Nuclear protein export factor	Intracellular trafficking, secretion, and vesicular transport	CELLULAR PROCESSES AND SIGNALING
NCU01289	1	2.24101	5.45774	28.6047	0	0	0	0.0815738	0.139633	0.172511	0.230203	0.0920911	0.141958	0.189057	0.213831	0.418318(TRUE)	-189111	NCU01289
NCU01290	1.46351	1.46486	1.18281	1	0.408	1	1	0.00457789	0.00582791	0.00484311	0.00479803	0.00485635	0.0051677	0.00477747	0.00487906	0.32022(TRUE)	-6367600	NCU01290	Pseudouridine synthase	Translation, ribosomal structure and biogenesis	INFORMATION STORAGE AND PROCESSING
NCU01291	1	1.04247	1.66707	2.30455	0.082	0	0	0.0335235	0.0386093	0.0449365	0.0513068	0.0336711	0.0398994	0.0419507	0.0505842	0.401602(TRUE)	-173505	NCU01291	FOG: Zn-finger	General function prediction only	POORLY CHARACTERIZED
NCU01292	1.96737	1.27497	1	1.47245	0.963	0.794	0.091	0.466806	0.390389	0.33227	0.44429	0.443758	0.461319	0.435336	0.493546	0.393493(TRUE)	-2058.46	NCU01292
NCU01294	1.39328	1.37736	1	1.08265	0.729	1	0	0.0306204	0.0318457	0.0274442	0.0281411	0.0285795	0.0330703	0.0297076	0.0297866	0.149249(TRUE)	-213778	NCU01294	Carbon-nitrogen hydrolase	Amino acid transport and metabolism	METABOLISM
NCU01296	1.25583	1.65206	1.17443	1	0	1	1	0.015462	0.0175343	0.0158004	0.0144896	0.0144025	0.0171283	0.0125332	0.0155989	0.273273(TRUE)	-807861	NCU01296	Predicted membrane protein	Function unknown	POORLY CHARACTERIZED
NCU01297	2.88833	3.49373	1.77175	1	0	1	1	0.144826	0.166397	0.129155	0.110177	0.156034	0.181442	0.133704	0.107298	0.251752(TRUE)	-36846.4	NCU01297	Nuclear receptor coregulator SMRT/SMRTER, contains Myb-like domains	Transcription	INFORMATION STORAGE AND PROCESSING
NCU01298	2.20149	1	1.79856	1.55272	1	0	0.936	0.206474	0.160901	0.187031	0.190476	0.215765	0.195519	0.201775	0.203779	0.160861(TRUE)	-11970.5	NCU01298	C-type lectin	Signal transduction mechanisms	CELLULAR PROCESSES AND SIGNALING
NCU01299	1	1.09904	1.6684	2.05574	0	0	0	0.0317473	0.0344458	0.0381449	0.0446634	0.0301286	0.0369557	0.039293	0.0403416	0.448248(TRUE)	-203342	NCU01299
NCU01300	1.06039	1.0406	1.12756	1	0.994	0	1	0.0091602	0.00974089	0.00872936	0.00932726	0.00961092	0.00997731	0.00986873	0.00964342	0.179479(TRUE)	-1380190	NCU01300	Imidazoleglycerol-phosphate dehydratase	Amino acid transport and metabolism	METABOLISM
NCU01301	1.30612	1.48341	1.20369	1	0	1	1	0.0109276	0.0100013	0.0104508	0.00985606	0.0105236	0.013341	0.0091139	0.0104719	0.170871(TRUE)	-1521370	NCU01301	Nucleolar GTPase/ATPase p130	Nuclear structure	CELLULAR PROCESSES AND SIGNALING
NCU01302	3.13935	1.65097	1	1.69249	1	1	0	0.0374062	0.0351426	0.0265581	0.0310864	0.0375138	0.0368274	0.0283014	0.032201	0.291491(TRUE)	-407384	NCU01302	Alpha/beta hydrolase	General function prediction only	POORLY CHARACTERIZED
NCU01303	1.46114	1.55488	1.05296	1	0	1	0.995	0.0235079	0.0265635	0.0224098	0.0222322	0.0236229	0.0274657	0.0211519	0.0221549	0.403604(TRUE)	-363876	NCU01303	Nuclear receptor coregulator SMRT/SMRTER, contains Myb-like domains	Transcription	INFORMATION STORAGE AND PROCESSING
NCU01304	1.67157	1.63804	1.2208	1	0.991	1	1	0.0157175	0.0172962	0.014362	0.0127204	0.0166711	0.015941	0.0160319	0.0161049	0.203403(TRUE)	-850176	NCU01304	Uncharacterized conserved protein	Function unknown	POORLY CHARACTERIZED
NCU01305	1.05345	1.22283	1	1.05027	0	1	0.001	0.0215759	0.0240656	0.0206711	0.0218145	0.0210994	0.0265991	0.0200083	0.0221656	0.255255(TRUE)	-295903	NCU01305	Rhomboid family proteins	Signal transduction mechanisms	CELLULAR PROCESSES AND SIGNALING
NCU01306	1	1.30996	1.33342	1.25128	0	0.137	1	0.0232875	0.0264	0.0268006	0.0267952	0.0218526	0.0268864	0.0264937	0.0292856	0.15956(TRUE)	-294128	NCU01306	C-type lectin	Signal transduction mechanisms	CELLULAR PROCESSES AND SIGNALING
NCU01307	1.07674	1.06873	1.00283	1	0.755	1	0.591	0.0125277	0.0138537	0.0123195	0.0130768	0.0123233	0.0143466	0.0138962	0.0146136	0.288689(TRUE)	-734717	NCU01307
NCU01308	1.21431	3.55599	3.15583	1	0.026	0.627	0.967	0.840128	1.65358	1.41193	0.759656	1.43493	1.85986	1.7531	1.4009	0.152553(TRUE)	-402.872	NCU01308
NCU01309	1.12233	1.42296	1.24375	1	0	1	1	0.0556203	0.0639437	0.0561651	0.0537819	0.0580892	0.0665131	0.0556596	0.0560954	0.262062(TRUE)	-65448.2	NCU01309
NCU01310	1.38804	1.32374	1.05924	1	1	1	1	0.0175694	0.0182735	0.0163148	0.0156926	0.0167606	0.0180985	0.015526	0.0155748	0.15976(TRUE)	-632482	NCU01310	KEKE-like motif-containing transcription regulator (Rlr1)/suppressor of sin4	Transcription	INFORMATION STORAGE AND PROCESSING
NCU01311	2.41474	3.01263	1.20756	1	0	1	1	0.0738924	0.0900614	0.0564477	0.0508116	0.0782523	0.0748166	0.0549002	0.0595419	0.191892(TRUE)	-102935	NCU01311	PHD finger protein AF10	General function prediction only	POORLY CHARACTERIZED
NCU01312	1.1597	1.35434	1.18404	1	0	1	1	0.0109287	0.0111355	0.0111066	0.0102284	0.00906832	0.012887	0.00992731	0.0102265	0.229429(TRUE)	-1325050	NCU01312	Transcription factor, Myb superfamily	Transcription	INFORMATION STORAGE AND PROCESSING
NCU01313	1	1.90372	2.24655	1.82243	0.228	0.442	0.595	0.834477	1.37917	1.4795	1.35525	1.87589	2.08568	2.11349	2.07437	0.408208(TRUE)	-155.422	NCU01313
NCU01314	1.65936	2.13374	2.09192	1	0.064	0.553	1	0.313111	0.37513	0.348999	0.253823	0.355149	0.429968	0.374176	0.306966	0.263964(TRUE)	-4498.68	NCU01314
NCU01315	1.37642	1.82265	1.05266	1	0	1	1	0.0230545	0.0240729	0.0190111	0.0187107	0.0209678	0.0245013	0.0210651	0.0229046	0.352352(TRUE)	-424503	NCU01315	O-linked N-acetylglucosamine transferase OGT	Carbohydrate transport and metabolism	METABOLISM
NCU01317	1	1.2223	1.46404	1.50539	0	0	0	0.00210281	0.00237809	0.00228088	0.00263212	0.00204391	0.00241038	0.00220179	0.00243195	0.370771(TRUE)	-23236100	NCU01317	40S ribosomal protein S2	Translation, ribosomal structure and biogenesis	INFORMATION STORAGE AND PROCESSING
NCU01318	1	1.09284	1.28109	1.49367	0	0	0	0.0123473	0.0150335	0.0123356	0.0140416	0.0107483	0.0133435	0.0131954	0.0147253	0.150851(TRUE)	-969292	NCU01318	Vesicle coat complex COPII, subunit SEC23	Intracellular trafficking, secretion, and vesicular transport	CELLULAR PROCESSES AND SIGNALING
NCU01319	1.22355	1	1.65048	2.22117	1	0	0	0.0365163	0.0351691	0.0403259	0.0465949	0.0359413	0.0376123	0.0420806	0.0488967	0.344745(TRUE)	-198924	NCU01319	Homeobox transcription factor prospero	Transcription	INFORMATION STORAGE AND PROCESSING
NCU01320	13.7517	2.7187	1	1.50568	1	1	0	0.0509896	0.0452927	0.02615	0.0357817	0.0539644	0.0462368	0.0263968	0.03301	0.223524(TRUE)	-935825	NCU01320
NCU01321	1	1.12938	1.26519	1.20701	0.019	0.022	0.808	0.0632182	0.0783422	0.0755058	0.0797755	0.0751088	0.0800443	0.0745283	0.0811437	0.305606(TRUE)	-33303.1	NCU01321	DNA polymerase IV (family X)	Replication, recombination and repair	INFORMATION STORAGE AND PROCESSING
NCU01322	1.65418	1.26601	1.12103	1	1	1	1	0.0301773	0.030824	0.0254547	0.0268517	0.0296818	0.0301777	0.0290062	0.028754	0.365966(TRUE)	-246395	NCU01322	Transcription initiation factor IIE, alpha subunit	Transcription	INFORMATION STORAGE AND PROCESSING
NCU01323	1.05234	1.04115	1.04422	1	0.827	0.435	1	0.0131185	0.014454	0.0140006	0.0143272	0.0132038	0.0160655	0.0130536	0.013548	0.271572(TRUE)	-696028	NCU01323	Structural maintenance of chromosome protein 1 (sister chromatid cohesion complex Cohesin, subunit SMC1)	Cell cycle control, cell division, chromosome partitioning	METABOLISM
NCU01324	1	1.19389	3.10334	5.53914	0.001	0	0	0.0642309	0.0841064	0.104067	0.141133	0.0705223	0.0863496	0.11299	0.114987	0.215115(TRUE)	-87815	NCU01324	Uncharacterized conserved protein	Function unknown	POORLY CHARACTERIZED
NCU01325	1.30655	1	1.67722	1.48381	0.898	0.001	0.757	0.273937	0.257922	0.281471	0.30944	0.270634	0.289036	0.294905	0.319219	0.286486(TRUE)	-3859.71	NCU01325
NCU01326	1.28011	2.69943	1	6.83898	0.122	0.949	0	0.828236	1.39531	0.69536	1.81236	1.36916	1.82817	1.27886	1.72888	0.435335(TRUE)	-618.773	NCU01326
NCU01327	1	1.11615	1.36988	1.52658	0	0	0	0.0278379	0.033603	0.0321782	0.0365975	0.0295623	0.0311632	0.0328556	0.0332543	0.412913(TRUE)	-204190	NCU01327	Myosin class II heavy chain	Cytoskeleton	CELLULAR PROCESSES AND SIGNALING
NCU01328	2.26594	1	1.63133	1.88181	1	0	0	0.00719428	0.0057173	0.00680413	0.00686631	0.006761	0.00616111	0.00668877	0.00761545	0.319419(TRUE)	-5509350	NCU01328	Transketolase	Carbohydrate transport and metabolism	METABOLISM
NCU01329	1	1.11252	1.3926	1.17102	0	0	1	0.0193519	0.0206646	0.0206186	0.0200142	0.0186319	0.0208207	0.0205612	0.0208461	0.179079(TRUE)	-419219	NCU01329	DNA-binding centromere protein B (CENP-B)	Chromatin structure and dynamics	INFORMATION STORAGE AND PROCESSING
NCU01330	1.3938	2.25639	1.23956	1	0	1	1	0.0320358	0.0369999	0.0280638	0.0292624	0.0317485	0.0357883	0.0282944	0.0272404	0.379479(TRUE)	-283484	NCU01330	Phosphoinositide phosphatase SAC1	Lipid transport and metabolism	METABOLISM
NCU01331	1.05004	1.03852	1.10385	1	0.991	0	1	0.00505717	0.00625188	0.00564768	0.00603081	0.00556292	0.00618389	0.00553582	0.00561956	0.351151(TRUE)	-3419470	NCU01331	60S ribosomal protein 15.5kD/SNU13, NHP2/L7A family (includes ribonuclease P subunit p38), involved in splicing	RNA processing and modification	INFORMATION STORAGE AND PROCESSING
NCU01332	1.299	1	1.20938	1.17257	1	0	1	0.00742341	0.00783073	0.00815996	0.00792499	0.00789316	0.00809938	0.00807196	0.00766022	0.173674(TRUE)	-2271640	NCU01332	Vacuolar H+-ATPase V0 sector, subunits c/c'	Energy production and conversion	METABOLISM
NCU01333	1.30333	1	1.50293	1.67559	1	0	0	0.0182308	0.0176941	0.0165544	0.0221521	0.0165843	0.0178291	0.0168199	0.0182378	0.293594(TRUE)	-820589	NCU01333	Sterol reductase/lamin B receptor	Lipid transport and metabolism	METABOLISM
NCU01334	1.09802	1.85418	1.1158	1	0.175	0.841	0.572	0.613502	0.917444	0.68373	0.617046	0.967856	1.09958	0.893657	0.985592	0.15976(TRUE)	-388.377	NCU01334	Uncharacterized conserved glycine-rich protein	Function unknown	POORLY CHARACTERIZED
NCU01335	1	1.03818	1.08365	1.10991	0.049	0.032	0.11	0.0257918	0.0325097	0.0288726	0.0302647	0.0295377	0.031973	0.0286939	0.0317991	0.345345(TRUE)	-182229	NCU01335	MEKK and related serine/threonine protein kinases	Signal transduction mechanisms	CELLULAR PROCESSES AND SIGNALING
NCU01336	1.22953	1	1.21062	1.37021	1	0	0	0.0349904	0.0341807	0.0312763	0.0345661	0.0352042	0.0378749	0.0372073	0.0380043	0.161461(TRUE)	-149970	NCU01336	Amine oxidase	Secondary metabolites biosynthesis, transport and catabolism	METABOLISM
NCU01337	1	1.09269	1.35121	1.55457	0	0	0	0.0368745	0.042437	0.0435315	0.0440294	0.0363618	0.0413444	0.0434314	0.0465837	0.150951(TRUE)	-129600	NCU01337	Folylpolyglutamate synthase	Coenzyme transport and metabolism	METABOLISM
NCU01338	1	1.23754	1.9054	1.72445	0	0	0.999	0.0464128	0.0614141	0.0597374	0.0614121	0.048787	0.0580919	0.0640943	0.0698917	0.21982(TRUE)	-86194.5	NCU01338	Uncharacterized conserved protein	Function unknown	POORLY CHARACTERIZED
NCU01339	1	1.0491	1.29135	1.23306	0.03	0	0.985	0.029549	0.0352769	0.0328861	0.0349533	0.0306402	0.032714	0.0323206	0.0342816	0.339139(TRUE)	-169064	NCU01339
NCU01340	1.41644	1	1.74893	2.61787	1	0	0	0.0665892	0.0684789	0.071709	0.0851728	0.077337	0.0704317	0.0834584	0.0968317	0.234334(TRUE)	-66686.9	NCU01340
NCU01341	1.04197	1.07587	1.04472	1	0.003	0.992	1	0.0136795	0.0149243	0.0138632	0.015854	0.0139691	0.0172771	0.0139658	0.0150262	0.250751(TRUE)	-592466	NCU01341	U1 snRNP-specific protein C	RNA processing and modification	INFORMATION STORAGE AND PROCESSING
NCU01342	1	1.15983	1.81345	1.84189	0	0	0.081	0.0174087	0.0200038	0.0216792	0.0227006	0.0179999	0.0216528	0.0221258	0.0241174	0.252853(TRUE)	-578789	NCU01342	emp24/gp25L/p24 family of membrane trafficking proteins	Intracellular trafficking, secretion, and vesicular transport	CELLULAR PROCESSES AND SIGNALING
NCU01343	4.78072	2.5354	1.01499	1	1	1	0.93	0.0254976	0.0203255	0.0131054	0.0147897	0.0219592	0.0217786	0.0144536	0.0142514	0.292192(TRUE)	-1417640	NCU01343	Uncharacterized conserved protein	Function unknown	POORLY CHARACTERIZED
NCU01344	1	1.18175	1.35325	1.15628	0	0	1	0.016272	0.0212415	0.0205553	0.020739	0.0183568	0.0215868	0.0192386	0.020047	0.317818(TRUE)	-449707	NCU01344	WASP-interacting protein VRP1/WIP, contains WH2 domain	Cytoskeleton	CELLULAR PROCESSES AND SIGNALING
NCU01345	1	1.44726	1.61871	1.72245	0	0	0	0.0169179	0.0223947	0.0209722	0.019951	0.0184646	0.0222524	0.0200432	0.0209423	0.355856(TRUE)	-595062	NCU01345	Transcriptional activator FOSB/c-Fos and related bZIP transcription factors	Transcription	INFORMATION STORAGE AND PROCESSING	ELI	asl-1; ascospore lethal-1 [KO:K09051]	B-ZIP	asl-1	ascospore lethal
NCU01346	1.63604	1	1.90526	0	0.768	0.054	1	1.55524	0.957539	1.76591	0	595.948	542.94	1000.63	0	0.20971(TRUE)	-225.454	NCU01346
NCU01347	1.39693	1	1.19286	1.51578	1	0	0	0.0243678	0.0221506	0.0231229	0.0262336	0.0241303	0.0253211	0.0228836	0.0265658	0.294394(TRUE)	-346008	NCU01347
NCU01348	1	2.53187	2.41563	1.70153	0.002	0.544	0.899	0.405987	0.729106	0.611794	0.561546	0.596957	0.722437	0.762377	0.661063	0.415415(TRUE)	-1659.24	NCU01348	Arginase family protein	Amino acid transport and metabolism	METABOLISM
NCU01349	1.86983	1.95942	1.23041	1	0.042	1	1	0.0613283	0.0642746	0.0528171	0.0459504	0.060693	0.0639009	0.058118	0.0514435	0.201602(TRUE)	-92795.4	NCU01349	Splicing coactivator SRm160/300, subunit SRm300	RNA processing and modification	INFORMATION STORAGE AND PROCESSING
NCU01350	2.15491	0	0	1	1	0.5	0	2.13495	0	0	0.987282	9422.9	0	0	9718.31	0.468068(TRUE)	-40.428	NCU01350
NCU01351	0	0	0	1	0.5	0.5	0	0	0	0	0.993352	0	0	0	4124.8	0.248949(TRUE)	-38.8957	NCU01351	von Willebrand factor and related coagulation proteins	Extracellular structures	CELLULAR PROCESSES AND SIGNALING
NCU01353	1	1.52223	2.39023	2.18129	0	0	1	0.0443501	0.0656548	0.064826	0.0667551	0.0460391	0.0591546	0.0633627	0.0682648	0.168869(TRUE)	-118137	NCU01353	Ca2+-modulated nonselective cation channel polycystin	Inorganic ion transport and metabolism	METABOLISM
NCU01355	6.0412	4.32387	1.84302	1	1	1	1	0.443611	0.522187	0.326311	0.248489	0.515209	0.429333	0.33559	0.274842	0.169169(TRUE)	-10076.1	NCU01355	Serine/threonine protein kinase	Signal transduction mechanisms	CELLULAR PROCESSES AND SIGNALING
NCU01356	1	1.53797	3.81686	3.035	0	0	1	0.0338922	0.0487424	0.05816	0.055993	0.0350294	0.0482727	0.0625662	0.0557126	0.218018(TRUE)	-267079	NCU01356	Serine/threonine protein kinase	Signal transduction mechanisms	CELLULAR PROCESSES AND SIGNALING
NCU01357	1	1.2775	2.26655	1.23383	0.021	0	1	0.145242	0.17924	0.200613	0.162198	0.164341	0.193761	0.213361	0.170779	0.160761(TRUE)	-11467.6	NCU01357
NCU01358	1	1.08088	1.68668	1.12514	0.295	0	1	0.16328	0.180577	0.189472	0.186303	0.171739	0.198322	0.239803	0.188938	0.202302(TRUE)	-7869.75	NCU01358
NCU01360	1	1.11841	1.50516	1.22078	0	0	1	0.027605	0.0300042	0.0328331	0.0298267	0.0267918	0.0286444	0.0313491	0.030986	0.31041(TRUE)	-235920	NCU01360
NCU01361	1	1.3409	1.88127	1.87917	0	0	0.491	0.0336839	0.0421909	0.0437675	0.0461256	0.0366905	0.0454523	0.0410806	0.0466048	0.397097(TRUE)	-172043	NCU01361	Transcription initiation factor TFIID, subunit BDF1 and related bromodomain proteins	Transcription	INFORMATION STORAGE AND PROCESSING
NCU01362	1.29824	1	1.12347	1.03725	1	0	1	0.0159865	0.0158831	0.0167136	0.0158584	0.0150777	0.0166473	0.0164955	0.0163875	0.313213(TRUE)	-627438	NCU01362	Predicted E3 ubiquitin ligase	Posttranslational modification, protein turnover, chaperones	CELLULAR PROCESSES AND SIGNALING
NCU01364	1.32348	1	1.88631	2.76387	1	0	0	0.0726661	0.0690829	0.0769627	0.090995	0.0672471	0.0716408	0.082942	0.0920836	0.218418(TRUE)	-69516.6	NCU01364	Iron/ascorbate family oxidoreductases	General function prediction only	POORLY CHARACTERIZED
NCU01365	1	1.00054	1.35171	1.18212	0.499	0	1	0.0454626	0.0485675	0.0496019	0.0456341	0.0450182	0.04461	0.051257	0.0442066	0.154955(TRUE)	-90207.4	NCU01365	ATP-dependent DNA ligase IV	Replication, recombination and repair	INFORMATION STORAGE AND PROCESSING
NCU01366	1.17764	1.04067	1.11751	1	1	0	1	0.0149485	0.0158989	0.0167817	0.0140783	0.0177215	0.0146082	0.0142301	0.0149553	0.24995(TRUE)	-600414	NCU01366	Protease, Ulp1 family	Posttranslational modification, protein turnover, chaperones	CELLULAR PROCESSES AND SIGNALING
NCU01367	1.37443	1.50715	1.25214	1	0	1	1	0.0100368	0.0104971	0.00981288	0.00969994	0.010084	0.0118355	0.00998161	0.00990136	0.37978(TRUE)	-1713790	NCU01367	U3 snoRNP-associated protein (contains WD40 repeats)	RNA processing and modification	INFORMATION STORAGE AND PROCESSING
NCU01368	1	1.06969	2.50578	3.49035	0	0	0	0.0258078	0.0319428	0.0395792	0.0421706	0.0269158	0.02943	0.0349926	0.0463675	0.317417(TRUE)	-407544	NCU01368	20S proteasome, regulatory subunit beta type PSMB2/PRE1	Posttranslational modification, protein turnover, chaperones	CELLULAR PROCESSES AND SIGNALING
NCU01369	1.22869	1.20744	1.16741	1	1	1	1	0.00395932	0.00459556	0.00365343	0.00345052	0.00388357	0.00369056	0.00337158	0.00332159	0.285285(TRUE)	-9162200	NCU01369	ATP-dependent RNA helicase	RNA processing and modification	INFORMATION STORAGE AND PROCESSING
NCU01370	1	1.03782	1.59805	1.57942	0.087	0	0.731	0.0325829	0.0373075	0.0359958	0.041383	0.0342511	0.0432776	0.0441875	0.0415246	0.165365(TRUE)	-155173	NCU01370	Origin recognition complex, subunit 2	Replication, recombination and repair	INFORMATION STORAGE AND PROCESSING
NCU01371	1.13031	1	1.38574	2.38464	1	0	0	0.046688	0.0455583	0.0465754	0.056974	0.0446614	0.0470704	0.0478422	0.063935	0.17047(TRUE)	-121310	NCU01371	Predicted hydrolase (HAD superfamily)	General function prediction only	POORLY CHARACTERIZED
NCU01373	1.40053	1.487	1.38828	1	0.207	0.804	1	0.129101	0.132249	0.11621	0.114519	0.120209	0.142965	0.12496	0.111561	0.276276(TRUE)	-18770.9	NCU01373	Chitinase	Carbohydrate transport and metabolism	METABOLISM
NCU01374	2.55106	1	1.45864	2.67274	1	0.052	0.001	0.418179	0.297801	0.344829	0.436475	0.474588	0.391285	0.394338	0.494741	0.284284(TRUE)	-3877.24	NCU01374
NCU01375	2.80955	2.1114	1.80021	1	0.892	0.735	0.971	0.61938	0.554319	0.509968	0.369364	0.621472	0.643348	0.563473	0.49961	0.369069(TRUE)	-2227.01	NCU01375
NCU01376	1	1.22243	1.38244	1.22105	0	0.014	0.984	0.0705468	0.0944651	0.083551	0.0813993	0.0781264	0.089257	0.0915516	0.0912214	0.18048(TRUE)	-32233.4	NCU01376	Alkaline phosphatase	Inorganic ion transport and metabolism	METABOLISM
NCU01377	1	1.38511	1.97124	2.43067	0	0	0	0.0518198	0.065746	0.0686505	0.0746886	0.0516193	0.0729475	0.0731841	0.0793914	0.153453(TRUE)	-86635.5	NCU01377	Anaphase-promoting complex (APC), Cdc16 subunit	Cell cycle control, cell division, chromosome partitioning	METABOLISM
NCU01378	1.09326	1	2.4399	2.68916	1	0	0	0.0309193	0.0338643	0.0382462	0.0483302	0.0320281	0.0347079	0.0434221	0.0444121	0.276777(TRUE)	-283198	NCU01378	Acyl-CoA synthetase	Lipid transport and metabolism	METABOLISM
NCU01379	1.26331	1.28479	1.20956	1	0.045	1	1	0.013214	0.0144455	0.0124386	0.0115663	0.01357	0.0150283	0.0118294	0.0131709	0.348649(TRUE)	-957803	NCU01379	Histone acetyltransferase SAGA, TRRAP/TRA1 component, PI-3 kinase superfamily	Signal transduction mechanisms	CELLULAR PROCESSES AND SIGNALING
NCU01380	1	1.80012	1.74956	3.16634	0	0.971	0	0.026317	0.0360421	0.0300669	0.0353024	0.0246454	0.0332533	0.0301379	0.0418541	0.33043(TRUE)	-412543	NCU01380
NCU01381	1	2.48876	1.29463	1.31016	0	1	0.159	0.0169374	0.0246683	0.0184375	0.0196975	0.0162865	0.0220984	0.0179303	0.0175914	0.232432(TRUE)	-662973	NCU01381
NCU01382	1	1.07474	2.85129	21.8215	0.099	0	0	0.0705239	0.0777624	0.106282	0.147281	0.0747818	0.0939625	0.115544	0.131287	0.19019(TRUE)	-183618	NCU01382
NCU01383	1.1838	1	3.57988	16.3808	0.735	0	0	0.386453	0.377649	0.623393	0.950895	0.467455	0.481575	0.766367	0.685566	0.203103(TRUE)	-7713.05	NCU01383
NCU01385	1.30542	1.22864	1.32791	1	0.728	0.247	0.994	0.13882	0.169776	0.15413	0.145368	0.160182	0.168288	0.145937	0.155936	0.177277(TRUE)	-9755.87	NCU01385
NCU01386	1.11654	1.62591	1.33465	1	0	1	1	0.0261445	0.0303928	0.0283396	0.0276563	0.0289119	0.0330699	0.0282152	0.0279126	0.328428(TRUE)	-255442	NCU01386
NCU01387	1	1.30475	1.67411	1.35945	0	0	1	0.030814	0.0355246	0.0384524	0.0385717	0.030623	0.0374322	0.0343077	0.0354243	0.408709(TRUE)	-196319	NCU01387	Uncharacterized conserved protein	Function unknown	POORLY CHARACTERIZED
NCU01388	1	1.02782	1.26965	1.09299	0.001	0	1	0.0124917	0.0113999	0.0109966	0.0122535	0.0107195	0.0123488	0.0116799	0.0115475	0.217818(TRUE)	-1027470	NCU01388	Glycolipid 2-alpha-mannosyltransferase (alpha-1,2-mannosyltransferase)	Carbohydrate transport and metabolism	METABOLISM
NCU01389	1.01544	1.05254	1.00935	1	0.06	0.963	0.651	0.0261031	0.029035	0.0255815	0.0271533	0.0272015	0.028538	0.0269386	0.0274295	0.446647(TRUE)	-189907	NCU01389	Conserved WD40 repeat-containing protein	Function unknown	POORLY CHARACTERIZED
NCU01390	1.3646	1.5798	1.0727	1	0	1	1	0.02743	0.03005	0.0256364	0.0269566	0.0281881	0.0319323	0.0257624	0.0282818	0.38048(TRUE)	-258841	NCU01390	Uncharacterized conserved protein	Function unknown	POORLY CHARACTERIZED
NCU01391	1.63828	1.73998	1.24133	1	0	1	1	0.0148343	0.0158685	0.0132323	0.0115355	0.0146489	0.0175182	0.0143841	0.0139814	0.183684(TRUE)	-1083450	NCU01391
NCU01392	1.38115	2.10719	1	1.11738	0.275	0.85	0.453	0.948219	1.25257	0.754562	0.849744	1.47041	1.59714	1.31175	1.45016	0.288689(TRUE)	-210.219	NCU01392
NCU01393	1.15992	1	1.18339	1.58318	1	0	0	0.0542862	0.0522226	0.0500857	0.0610349	0.0520916	0.0636268	0.0544795	0.065898	0.22012(TRUE)	-72049	NCU01393
NCU01394	1	3.06854	2.01562	2.40383	0	0.995	0.127	0.286652	0.517863	0.370037	0.40824	0.361282	0.521225	0.397693	0.485707	0.258158(TRUE)	-4295.29	NCU01394	Scaffold protein Shank and related SAM domain proteins	Signal transduction mechanisms	CELLULAR PROCESSES AND SIGNALING
NCU01395	1.642	2.01913	1.3176	1	0	1	1	0.00602325	0.00660848	0.00605097	0.00501489	0.00632155	0.00734139	0.00573375	0.00615336	0.192292(TRUE)	-5309500	NCU01395
NCU01396	1.06694	1.24227	1	1.21984	0.317	0.723	0.291	0.437266	0.499419	0.431983	0.489465	0.527741	0.652437	0.52268	0.585213	0.173273(TRUE)	-883.037	NCU01396
NCU01397	1	1.60662	1.69847	1.58369	0	0	1	0.0263624	0.0301755	0.0294216	0.034589	0.0259797	0.0366627	0.0315669	0.0317447	0.226627(TRUE)	-298336	NCU01397	OTU (ovarian tumor)-like cysteine protease	Signal transduction mechanisms	CELLULAR PROCESSES AND SIGNALING
NCU01398	2.98049	1.85911	1.13225	1	1	1	0.993	0.090737	0.090451	0.0658123	0.063774	0.0967119	0.086939	0.0677195	0.0718925	0.291491(TRUE)	-66615.3	NCU01398
NCU01399	3.59241	1	1.38885	2.3655	1	0	0	0.0642925	0.0469514	0.0521058	0.0661973	0.0695964	0.0512795	0.0508713	0.0657509	0.453854(TRUE)	-168464	NCU01399	Reductases with broad range of substrate specificities	General function prediction only	POORLY CHARACTERIZED
NCU01400	1	1.11361	1.33255	1.60553	0	0	0	0.019443	0.0205867	0.0203936	0.0205722	0.0179532	0.0217317	0.0212285	0.0250117	0.257558(TRUE)	-472079	NCU01400
NCU01401	1.08413	1.0566	1	1.10275	0.934	0.999	0	0.0208917	0.0220239	0.0214103	0.0213194	0.0199222	0.023102	0.02086	0.023152	0.301201(TRUE)	-342892	NCU01401	Translocase of outer mitochondrial membrane complex, subunit TOM37/Metaxin 1	Intracellular trafficking, secretion, and vesicular transport	CELLULAR PROCESSES AND SIGNALING
NCU01402	1	2.5657	3.23129	1.60194	0	0.075	1	0.321155	0.533061	0.494642	0.426581	0.35917	0.530491	0.531922	0.411352	0.287688(TRUE)	-3464.05	NCU01402
NCU01403	1	1.11061	1.21169	1.17129	0.003	0.013	0.829	0.0419168	0.0536079	0.0500443	0.0473977	0.0513346	0.0587047	0.0506889	0.0520991	0.232833(TRUE)	-77434.5	NCU01403	Meprin A metalloprotease	Posttranslational modification, protein turnover, chaperones	CELLULAR PROCESSES AND SIGNALING
NCU01404	1	1.21491	1.01531	1.04839	0	1	0.01	0.0152275	0.0176482	0.0162621	0.0177938	0.015734	0.0200727	0.0169252	0.0159199	0.225425(TRUE)	-472335	NCU01404	RNA Methylase, SpoU family	RNA processing and modification	INFORMATION STORAGE AND PROCESSING
NCU01407	2.82946	1.25751	1	2.21853	0.995	0.697	0.009	0.756172	0.565784	0.464196	0.705012	0.814392	0.756556	0.640929	0.796539	0.471371(TRUE)	-1206.59	NCU01407	FOG: Zn-finger	General function prediction only	POORLY CHARACTERIZED
NCU01408	1	1.48732	2.85223	2.88401	0	0	0.27	0.0401351	0.0470566	0.0557592	0.0578182	0.0377675	0.0513866	0.0563836	0.0595105	0.370671(TRUE)	-203060	NCU01408	COP9 signalosome, subunit CSN3	Posttranslational modification, protein turnover, chaperones	CELLULAR PROCESSES AND SIGNALING
NCU01409	1	1.10478	1.57488	1.72844	0.001	0	0	0.0334442	0.039686	0.038162	0.0456188	0.0349483	0.0393658	0.0432612	0.0427413	0.333133(TRUE)	-156091	NCU01409	SPRY domain-containing proteins	General function prediction only	POORLY CHARACTERIZED
NCU01410	1.63863	1.28628	1.11104	1	1	1	1	0.0184438	0.0174228	0.015743	0.0184245	0.017182	0.0202716	0.0183048	0.0159864	0.182382(TRUE)	-616606	NCU01410
NCU01411	3.2759	2.68363	1.55114	1	1	1	1	0.149745	0.135681	0.102987	0.0964311	0.146723	0.146452	0.108453	0.101461	0.285085(TRUE)	-43593.2	NCU01411	Synaptic vesicle transporter SVOP and related transporters (major facilitator superfamily)	General function prediction only	POORLY CHARACTERIZED
NCU01412	2.37011	2.99935	1.31869	1	0	1	1	0.0149141	0.0157678	0.0105335	0.00970743	0.0135915	0.0160407	0.0125708	0.0111234	0.187588(TRUE)	-2100930	NCU01412	Gamma-glutamyl phosphate reductase	Amino acid transport and metabolism	METABOLISM
NCU01413	1.81772	1.80419	1.19532	1	0.775	1	1	0.0221515	0.0251379	0.0196581	0.0192955	0.0222367	0.0222199	0.0220334	0.0205887	0.254454(TRUE)	-559722	NCU01413	Myosin class II heavy chain	Cytoskeleton	CELLULAR PROCESSES AND SIGNALING
NCU01414	1.02038	1.1143	1.03338	1	0	1	1	0.00930164	0.0105914	0.00960601	0.00933042	0.0104221	0.0101677	0.00922833	0.0111656	0.178779(TRUE)	-1241670	NCU01414	Chitinase	Carbohydrate transport and metabolism	METABOLISM
NCU01415	0	1	0	0	0	1	0.5	0	0.990327	0	0	0	12042.2	0	0	0.250951(TRUE)	-20.0279	NCU01415
NCU01416	2.14139	1	3.56811	5.19084	0.995	0	0.016	0.591327	0.448927	0.743141	0.831335	0.744327	0.627067	0.811227	0.872316	0.306206(TRUE)	-2848.61	NCU01416
NCU01417	1.48764	1.18794	1.245	1	1	0.112	1	0.0643668	0.0606888	0.0580277	0.0532806	0.0585115	0.0600796	0.0601647	0.0560179	0.245445(TRUE)	-65291.7	NCU01417	Acyl-CoA synthetase	Lipid transport and metabolism	METABOLISM
NCU01418	1.33171	1.31968	1.17214	1	1	1	1	0.00283088	0.00283796	0.00250524	0.00275368	0.00250855	0.00336545	0.00271332	0.00254163	0.367968(TRUE)	-15916900	NCU01418	Ca2+-modulated nonselective cation channel polycystin	Inorganic ion transport and metabolism	METABOLISM
NCU01419	14.6443	2.55102	1	1.14641	1	1	0	0.091772	0.0625647	0.0358192	0.0411238	0.0776164	0.0672744	0.0376442	0.045231	0.195195(TRUE)	-482685	NCU01419	Zinc-binding oxidoreductase	Energy production and conversion	METABOLISM	ELI
NCU01420	1.35371	1	2.62859	3.85694	1	0	0	0.0638888	0.0663614	0.0871213	0.0919767	0.0632855	0.0668249	0.079724	0.103729	0.196496(TRUE)	-104870	NCU01420	Predicted hydrolase related to dienelactone hydrolase	General function prediction only	POORLY CHARACTERIZED
NCU01421	1	1.16108	1.42937	1.12739	0	0	1	0.0256524	0.0267153	0.0252134	0.0251591	0.0254866	0.0301675	0.0277067	0.0271941	0.411512(TRUE)	-251496	NCU01421
NCU01422	2.078	1.69828	1	1.00864	1	1	0.088	0.0088778	0.00998195	0.00688423	0.00786675	0.00943531	0.00985212	0.00714143	0.00716415	0.36026(TRUE)	-2823870	NCU01422	Transcription factor MBF1	Transcription	INFORMATION STORAGE AND PROCESSING	ELI
NCU01423	5.8358	7.38841	1.67842	1	0	1	1	0.343054	0.37983	0.188804	0.166871	0.346607	0.338574	0.230634	0.168148	0.284885(TRUE)	-25668.3	NCU01423
NCU01424	1.9362	1	1.4604	2.3045	1	0	0	0.0287454	0.0247908	0.0271312	0.0325326	0.03121	0.0253717	0.0254508	0.0318751	0.337137(TRUE)	-419669	NCU01424
NCU01425	1	1.05939	2.2414	2.85865	0.315	0	0.002	0.148447	0.171259	0.197226	0.248037	0.172991	0.183305	0.219708	0.219093	0.494394(TRUE)	-12923.9	NCU01425
NCU01426	1.07304	1	1.50785	1.50504	0.857	0	0.52	0.0762053	0.0895894	0.0959361	0.0917749	0.0946057	0.0962775	0.0956952	0.0980706	0.244545(TRUE)	-29124.1	NCU01426
NCU01427	1	2.51831	5.72991	5.58351	0	0	0.998	0.0315052	0.0498954	0.058873	0.0600784	0.0298586	0.0511328	0.0616662	0.0595424	0.283383(TRUE)	-548804	NCU01427	Geranylgeranyl pyrophosphate synthase/Polyprenyl synthetase	Coenzyme transport and metabolism	METABOLISM	ELI
NCU01428	3.12954	4.36105	1.96343	1	0	1	1	0.0439493	0.0493743	0.032463	0.0262806	0.042341	0.0452657	0.0344096	0.0251721	0.27037(TRUE)	-523862	NCU01428	Transthyretin and related proteins	Lipid transport and metabolism	METABOLISM
NCU01429	2.16778	2.7271	1.45276	1	0	1	1	0.0105326	0.00952724	0.00748224	0.00740052	0.0106356	0.0133404	0.00894992	0.00795068	0.425225(TRUE)	-3767690	NCU01429	Phosphoserine aminotransferase	Coenzyme transport and metabolism	METABOLISM
NCU01430	1.60169	1	1.4936	1.38526	1	0	0.74	0.193497	0.166796	0.169322	0.201376	0.193199	0.178182	0.199584	0.201509	0.185986(TRUE)	-8973.51	NCU01430
NCU01431	1.75423	1.72681	1.11934	1	0.985	1	1	0.0155714	0.0147091	0.0113127	0.0149412	0.0138641	0.0158617	0.0129935	0.0120453	0.208609(TRUE)	-1130410	NCU01431	Rho GTPase effector BNI1 and related formins	Signal transduction mechanisms	CELLULAR PROCESSES AND SIGNALING		bni1; bni1-like [KO:K11238]
NCU01432	1.96877	1.97141	1.08873	1	0.443	1	1	0.0308078	0.0331879	0.0249845	0.0268153	0.0335266	0.0330164	0.0264933	0.0288834	0.251652(TRUE)	-305827	NCU01432
NCU01433	1.37466	1.36107	1	1.00023	0.924	1	0.482	0.0130771	0.0140602	0.0109063	0.0111759	0.0125348	0.0138521	0.0104279	0.010801	0.209009(TRUE)	-1221100	NCU01433	Serine-threonine phosphatase 2A, catalytic subunit	General function prediction only	POORLY CHARACTERIZED
NCU01434	1.4578	1	1.83337	2.06606	1	0	0	0.0530956	0.0497316	0.0587691	0.0613955	0.0563787	0.0567243	0.0617235	0.0646309	0.187487(TRUE)	-106656	NCU01434	beta-1,6-N-acetylglucosaminyltransferase, contains WSC domain	Carbohydrate transport and metabolism	METABOLISM
NCU01435	1.19087	1	1.07964	1.2019	1	0	0	0.0195236	0.020187	0.0177423	0.018551	0.0198516	0.0186963	0.0177895	0.0201869	0.31952(TRUE)	-434341	NCU01435	Cdc2-related protein kinase	Cell cycle control, cell division, chromosome partitioning	METABOLISM
NCU01436	1.18415	1.09565	1.27075	1	1	0	1	0.0206374	0.0215655	0.0194621	0.0201123	0.0202948	0.0202859	0.0207761	0.0197662	0.33003(TRUE)	-382020	NCU01436
NCU01438	1.74965	1.92612	1.17147	1	0	1	1	0.00342699	0.00447018	0.00318267	0.00291822	0.00373264	0.00399302	0.00324763	0.00370617	0.188188(TRUE)	-12539200	NCU01438	Nucleosome assembly protein NAP-1	Chromatin structure and dynamics	INFORMATION STORAGE AND PROCESSING
NCU01439	3.84112	3.43037	1.47302	1	1	1	1	0.00572118	0.00618674	0.00435126	0.0040636	0.00719261	0.00618274	0.00426381	0.00381714	0.307007(TRUE)	-13975100	NCU01439	D-3-phosphoglycerate dehydrogenase, D-isomer-specific 2-hydroxy acid dehydrogenase superfamily	Amino acid transport and metabolism	METABOLISM
NCU01440	1.48619	1.21792	1.12713	1	1	1	1	0.0141521	0.0137907	0.0123948	0.0120371	0.0129406	0.014189	0.0120957	0.0121727	0.162162(TRUE)	-1042980	NCU01440	Myosin class V heavy chain	Cytoskeleton	CELLULAR PROCESSES AND SIGNALING
NCU01441	1	1.74607	1.37627	1.34243	0	1	0.991	0.0144627	0.0180678	0.0164324	0.0162893	0.0132459	0.0176033	0.0148174	0.0165078	0.222623(TRUE)	-849775	NCU01441	Inosine triphosphate pyrophosphatase	Nucleotide transport and metabolism	METABOLISM
NCU01442	1.80419	1.74604	1.12489	1	0.886	1	1	0.0548097	0.0640119	0.0442413	0.0467295	0.0537964	0.0549503	0.0438835	0.0513481	0.235936(TRUE)	-107796	NCU01442	Uncharacterized conserved protein	Function unknown	POORLY CHARACTERIZED
NCU01443	1.02736	1.31446	1.08318	1	0	1	1	0.00634314	0.00718243	0.00617877	0.00646496	0.00647458	0.00697902	0.00570799	0.00559959	0.331031(TRUE)	-3057710	NCU01443	Seryl-tRNA synthetase	Translation, ribosomal structure and biogenesis	INFORMATION STORAGE AND PROCESSING
NCU01444	1.04718	1.02936	1.06822	1	0.969	0	1	0.0121023	0.0148262	0.0117974	0.0128531	0.0116373	0.0127918	0.0144376	0.011778	0.194194(TRUE)	-898509	NCU01444	Ras-related GTPase	General function prediction only	POORLY CHARACTERIZED
NCU01445	1.1859	1.30045	1.18338	1	0	1	1	0.021078	0.0233633	0.020528	0.0208827	0.0228717	0.0254055	0.0237658	0.0219095	0.233534(TRUE)	-341666	NCU01445	Sister chromatid cohesion protein	Cell cycle control, cell division, chromosome partitioning	METABOLISM
NCU01446	1	1.07465	1.59523	1.48322	0	0	1	0.0117905	0.0136825	0.0131732	0.0142376	0.0130135	0.0142045	0.0152254	0.0145311	0.192392(TRUE)	-1013710	NCU01446	Armadillo/beta-Catenin/plakoglobin	Signal transduction mechanisms	CELLULAR PROCESSES AND SIGNALING
NCU01447	1.28382	1	1.13003	1.22253	1	0	0	0.0129355	0.0127739	0.0125103	0.0135924	0.0126869	0.0115903	0.0112399	0.0141068	0.178579(TRUE)	-964996	NCU01447	Uncharacterized Zn ribbon-containing protein	Function unknown	POORLY CHARACTERIZED
NCU01448	0	0	1	0	0.5	0	1	0	0	0.983078	0	0	0	1646.3	0	0.193293(TRUE)	-57.5701	NCU01448
NCU01449	2.75362	1	1.85765	1.9262	1	0	0.012	0.0436101	0.0306641	0.0385686	0.0422067	0.0397653	0.0356389	0.038118	0.0389825	0.301301(TRUE)	-305900	NCU01449	Bifunctional GTP cyclohydrolase II/3,4-dihydroxy-2butanone-4-phosphate synthase	Coenzyme transport and metabolism	METABOLISM
NCU01450	2.41617	1.03339	1	1.74529	0.947	0.512	0.146	0.948951	0.637475	0.599402	0.847296	1.04467	1.0052	0.936652	1.04919	0.343343(TRUE)	-542.842	NCU01450
NCU01451	5.64699	3.87017	1.51899	1	1	1	1	0.0463645	0.0462928	0.0294527	0.0259188	0.0478708	0.0423126	0.0328237	0.025585	0.272372(TRUE)	-603014	NCU01451
NCU01452	1	1.16136	1.30204	1.31797	0	0	0	0.00142747	0.0015844	0.00181971	0.00189896	0.00146542	0.00200689	0.00202274	0.00166625	0.435035(TRUE)	-28796200	NCU01452	40S ribosomal protein S3A	Translation, ribosomal structure and biogenesis	INFORMATION STORAGE AND PROCESSING
NCU01453	1.53019	1.21136	1	1.08502	1	1	0	0.0394376	0.0434211	0.0367687	0.03601	0.0420021	0.0388563	0.0364578	0.0398435	0.384685(TRUE)	-134422	NCU01453	GTPase Rab18, small G protein superfamily	General function prediction only	POORLY CHARACTERIZED
NCU01454	2.9909	3.65809	1.55116	1	0	1	1	0.0237151	0.0297978	0.0197666	0.0183406	0.0273268	0.0284049	0.0211702	0.0172174	0.241842(TRUE)	-981058	NCU01454	Predicted alpha/beta hydrolase	General function prediction only	POORLY CHARACTERIZED
NCU01455	1	1.20103	1.40477	1.62673	0	0	0	0.0194425	0.0240559	0.0244841	0.0263157	0.0230671	0.0243257	0.0227211	0.0267437	0.344945(TRUE)	-391409	NCU01455	Signal recognition particle, subunit Srp72	Intracellular trafficking, secretion, and vesicular transport	CELLULAR PROCESSES AND SIGNALING
NCU01456	1.65282	1.19239	1.22746	1	1	0.017	1	0.0212689	0.0193004	0.0182755	0.0177674	0.0210354	0.0194239	0.0182794	0.0188324	0.299399(TRUE)	-533326	NCU01456	Glucose-6-phosphate/phosphate and phosphoenolpyruvate/phosphate antiporter	Carbohydrate transport and metabolism	METABOLISM
NCU01457	1.33296	1.58245	1.4233	1	0	1	1	0.0190157	0.0222041	0.0191127	0.0173952	0.0200036	0.0212819	0.0190846	0.0194146	0.207307(TRUE)	-537255	NCU01457	Ubiquitin-specific protease	Posttranslational modification, protein turnover, chaperones	CELLULAR PROCESSES AND SIGNALING
NCU01458	1.00242	1.36412	1.36102	1	0	0.603	1	0.0110221	0.0126161	0.0129888	0.0121533	0.0113473	0.0137698	0.0136823	0.012093	0.253854(TRUE)	-1078090	NCU01458
NCU01459	10.6033	10.0498	3.41472	1	1	1	1	0.07924	0.0735091	0.0529129	0.0358329	0.0768214	0.0817369	0.0616392	0.0290949	0.197698(TRUE)	-853335	NCU01459	Transcriptional activator FOSB/c-Fos and related bZIP transcription factors	Transcription	INFORMATION STORAGE AND PROCESSING			B-ZIP	asl-2	ascospore lethal
NCU01460	1.59462	1.77076	1.74891	1	0	0.898	1	0.0193499	0.0208207	0.0230109	0.0181104	0.0209841	0.0232593	0.0205417	0.0170587	0.327327(TRUE)	-628500	NCU01460
NCU01461	1	1.27761	2.14718	1.90721	0	0	1	0.0210176	0.0261414	0.0276134	0.028548	0.0205511	0.0250625	0.0263712	0.0281836	0.337037(TRUE)	-465023	NCU01461	Splicing coactivator SRm160/300, subunit SRm300	RNA processing and modification	INFORMATION STORAGE AND PROCESSING
NCU01462	1.94619	1	1.07721	3.90565	0.859	0.463	0.007	1.05411	0.766886	0.712608	1.44933	1.49664	1.36496	1.28041	1.48183	0.182583(TRUE)	-402.385	NCU01462
NCU01463	1	1.06763	1.11888	3.1182	0.175	0.208	0	0.0834158	0.0917773	0.0811475	0.110115	0.0830776	0.0939053	0.0825075	0.121032	0.192292(TRUE)	-38284.2	NCU01463	Growth factor receptor-bound proteins (GRB7, GRB10, GRB14)	Signal transduction mechanisms	CELLULAR PROCESSES AND SIGNALING
NCU01464	2.72352	1.69891	1	1.04383	1	1	0.014	0.0248312	0.0272544	0.018854	0.0199318	0.0270356	0.0241539	0.0188084	0.0212526	0.192593(TRUE)	-573930	NCU01464	Zinc carboxypeptidase	Function unknown	POORLY CHARACTERIZED
NCU01465	1.7989	1.89446	1.28701	1	0	1	1	0.0230413	0.0244378	0.0201445	0.0193672	0.0221386	0.0265654	0.0222052	0.0200111	0.356657(TRUE)	-506603	NCU01465	Guanine nucleotide exchange factor	Intracellular trafficking, secretion, and vesicular transport	CELLULAR PROCESSES AND SIGNALING
NCU01466	2.25596	1.8093	1.22538	1	1	1	1	0.0252059	0.026514	0.0222033	0.0207863	0.0262917	0.025344	0.0198013	0.0206434	0.317818(TRUE)	-535879	NCU01466	KEKE-like motif-containing transcription regulator (Rlr1)/suppressor of sin4	Transcription	INFORMATION STORAGE AND PROCESSING
NCU01467	1.5056	1.28057	1.29543	1	1	0.229	1	0.0251843	0.0232667	0.0235667	0.0222234	0.0240733	0.0267287	0.0223875	0.0214859	0.262763(TRUE)	-377846	NCU01467
NCU01468	3.13565	2.98784	1.24952	1	1	1	1	0.0194874	0.0200129	0.0137006	0.0132895	0.0201591	0.02064	0.0125602	0.0125	0.378979(TRUE)	-1593520	NCU01468	Translation initiation factor 2B, delta subunit (eIF-2Bdelta/GCD2)	Translation, ribosomal structure and biogenesis	INFORMATION STORAGE AND PROCESSING
NCU01469	1	1.36596	1.6746	1.61085	0	0	0.996	0.0275832	0.0303351	0.0287548	0.0317049	0.0256305	0.0302987	0.0290372	0.0311674	0.273574(TRUE)	-312576	NCU01469
NCU01470	1.85158	1.16381	1	1.18577	1	1	0	0.0233148	0.0210138	0.0181758	0.0207243	0.0211897	0.021365	0.0178847	0.0193624	0.269069(TRUE)	-500697	NCU01470	Armadillo repeat protein VAC8 required for vacuole fusion, inheritance and cytosol-to-vacuole protein targeting	Intracellular trafficking, secretion, and vesicular transport	CELLULAR PROCESSES AND SIGNALING
NCU01471	1	1.12174	1.16198	1.05726	0	0.001	1	0.0151386	0.0153149	0.015793	0.0156111	0.014699	0.0180192	0.0153171	0.0171098	0.227327(TRUE)	-572196	NCU01471	5'-AMP-activated protein kinase, gamma subunit	Energy production and conversion	METABOLISM
NCU01472	1.2531	1.46026	1.87489	1	0.002	0	1	0.0826654	0.0937163	0.0947216	0.0796932	0.0819114	0.0978116	0.0959873	0.0818802	0.272472(TRUE)	-37968.9	NCU01472	Splicing coactivator SRm160/300, subunit SRm300	RNA processing and modification	INFORMATION STORAGE AND PROCESSING
NCU01473	1.05132	1.06854	1	1.03943	0.022	1	0	0.00792297	0.00953413	0.00807371	0.00816378	0.00831486	0.0083924	0.00757327	0.00861	0.188589(TRUE)	-1666270	NCU01473	Phosphatidylethanolamine binding protein	General function prediction only	POORLY CHARACTERIZED
NCU01474	1.12676	1.10793	1	1.05547	0.998	1	0	0.00827415	0.0096119	0.00847183	0.00872301	0.00794222	0.00961187	0.00831633	0.00869386	0.313413(TRUE)	-1772160	NCU01474	Mitochondrial/chloroplast ribosomal protein L4	Translation, ribosomal structure and biogenesis	INFORMATION STORAGE AND PROCESSING
NCU01475	2.41737	2.26672	1.12261	1	1	1	1	0.0390356	0.0458049	0.0327717	0.0337635	0.0420022	0.0438285	0.0296238	0.0323411	0.315115(TRUE)	-258790	NCU01475
NCU01476	1.97803	1.51055	1.18357	1	1	1	1	0.0542275	0.0550914	0.0413459	0.0436795	0.05306	0.0551572	0.045941	0.0454944	0.200601(TRUE)	-127617	NCU01476
NCU01477	2.23865	1.83406	1.099	1	1	1	1	0.0183816	0.0183277	0.0137536	0.0140928	0.0170802	0.017552	0.0131677	0.0132299	0.376577(TRUE)	-1018070	NCU01477	Transcription initiation factor TFIID, subunit BDF1 and related bromodomain proteins	Transcription	INFORMATION STORAGE AND PROCESSING
NCU01478	4.33278	3.91453	1.10791	1	1	1	1	0.0432328	0.0435871	0.0259854	0.0280541	0.0503463	0.0503027	0.0275579	0.0250721	0.294795(TRUE)	-513947	NCU01478						Zn(II)2Cys6
NCU01479	1	1.32657	2.05923	2.37683	0	0	0	0.0142104	0.0169733	0.0206827	0.0196751	0.0145271	0.0206744	0.0193218	0.0190593	0.235435(TRUE)	-998709	NCU01479	AAA+-type ATPase containing the peptidase M41 domain	Posttranslational modification, protein turnover, chaperones	CELLULAR PROCESSES AND SIGNALING
NCU01480	1.56231	1.31291	1.16129	1	1	1	1	0.0318465	0.0325966	0.0291211	0.0271945	0.031495	0.0329802	0.0288109	0.0300756	0.413814(TRUE)	-236567	NCU01480	Na+-independent Cl/HCO3 exchanger AE1 and related transporters (SLC4 family)	Inorganic ion transport and metabolism	METABOLISM
NCU01481	1.43679	1.358	1.20575	1	0.996	1	1	0.0329869	0.0338415	0.0300589	0.0318334	0.0315222	0.0348385	0.0320839	0.0309673	0.421822(TRUE)	-199934	NCU01481	Amino acid transporter protein	Amino acid transport and metabolism	METABOLISM
NCU01483	1.88324	1	2.06114	3.15918	1	0	0	0.0477522	0.0408336	0.0476092	0.0538831	0.0479872	0.0431722	0.048291	0.0583628	0.428829(TRUE)	-227357	NCU01483
NCU01484	1.2698	1	1.24651	1.22367	1	0	1	0.00651652	0.00656246	0.00624484	0.00702537	0.00721745	0.00696803	0.00655929	0.00685727	0.152853(TRUE)	-3201170	NCU01484	Ras-related small GTPase, Rho type	General function prediction only	POORLY CHARACTERIZED		rho-1; rho-type GTPase-1 [KO:K04513]
NCU01485	1.04177	1.01193	1.01876	1	1	0.167	0.996	0.00849247	0.00931964	0.00876592	0.00890873	0.00791626	0.00882682	0.00769191	0.00907604	0.208709(TRUE)	-1430580	NCU01485
NCU01486	1.60744	1.67569	1.11252	1	0	1	1	0.0194341	0.0220768	0.0176094	0.0195452	0.0196683	0.0228465	0.0172065	0.0183821	0.194394(TRUE)	-566729	NCU01486	IkappaB kinase complex, IKAP component	Transcription	INFORMATION STORAGE AND PROCESSING
NCU01487	2.64485	2.24355	1.23095	1	1	1	1	0.032371	0.0355857	0.0261736	0.0257808	0.0333405	0.0334775	0.0262181	0.024016	0.256757(TRUE)	-426887	NCU01487	Nonsense-mediated mRNA decay 2 protein	RNA processing and modification	INFORMATION STORAGE AND PROCESSING
NCU01488	1	1.42284	2.93646	1.60021	0.111	0.001	0.997	0.338091	0.418048	0.491932	0.4024	0.444745	0.50936	0.562472	0.519234	0.365766(TRUE)	-2363.16	NCU01488
NCU01489	1.17833	1	3.0952	4.09607	1	0	0	0.0135741	0.0131117	0.0213457	0.0214624	0.0141231	0.0152157	0.0187533	0.0212001	0.466066(TRUE)	-1685730	NCU01489	Two-component phosphorelay intermediate involved in MAP kinase cascade regulation	Signal transduction mechanisms	CELLULAR PROCESSES AND SIGNALING		hpt-1; histidine phosphotransferase-1 [KO:K11232]
NCU01490	1	1.76793	1.28488	1.11049	0	1	1	0.0452947	0.0596797	0.0515937	0.0545098	0.0520397	0.0641278	0.0532713	0.0543916	0.223824(TRUE)	-79618	NCU01490	Transcription coactivator complex, P50 component (LigT RNA ligase/phosphodiesterase family)	Transcription	INFORMATION STORAGE AND PROCESSING
NCU01491	1	1.40742	1.35359	1.45279	0	0.809	0.046	0.0599062	0.0705967	0.0645678	0.065478	0.0608942	0.077623	0.0699364	0.0801962	0.224024(TRUE)	-54174.3	NCU01491	von Willebrand factor and related coagulation proteins	Extracellular structures	CELLULAR PROCESSES AND SIGNALING
NCU01493	1	1.45154	3.72326	3.26191	0.005	0	0.935	0.203492	0.24703	0.355024	0.319363	0.218143	0.298991	0.342688	0.334083	0.168969(TRUE)	-9674.56	NCU01493
NCU01494	1.27563	1	2.01883	2.54271	1	0	0	0.0845076	0.0898169	0.102309	0.118777	0.0881699	0.0905377	0.105773	0.116104	0.265966(TRUE)	-44163.7	NCU01494	Predicted transporter (major facilitator superfamily)	General function prediction only	POORLY CHARACTERIZED
NCU01495	0	1	0	0	0	1	0.5	0	0.996457	0	0	0	6405.62	0	0	0.248649(TRUE)	-20.0279	NCU01495	Splicing coactivator SRm160/300, subunit SRm160 (contains PWI domain)	RNA processing and modification	INFORMATION STORAGE AND PROCESSING
NCU01496	1.61132	1.57974	2.04428	1	0.522	0.102	0.999	0.33617	0.367292	0.377679	0.316977	0.420992	0.455239	0.397559	0.381284	0.318418(TRUE)	-2974.57	NCU01496
NCU01498	1.60829	1.59569	1.22809	1	0.907	1	1	0.0103999	0.011177	0.00967396	0.00938625	0.00995336	0.0112461	0.00890475	0.00929322	0.336637(TRUE)	-1781400	NCU01498	MAPK related serine/threonine protein kinase	Signal transduction mechanisms	CELLULAR PROCESSES AND SIGNALING
NCU01499	1	1.20487	1.54989	1.86362	0	0	0	0.0415796	0.0532631	0.0528964	0.0549143	0.0437409	0.0528816	0.0496504	0.0566995	0.184484(TRUE)	-106526	NCU01499	Molecular chaperones HSP70/HSC70, HSP70 superfamily	Posttranslational modification, protein turnover, chaperones	CELLULAR PROCESSES AND SIGNALING
NCU01500	1.26986	1.30749	1	1.07563	0.207	1	0.03	0.0525615	0.0547301	0.0499563	0.0525614	0.0537762	0.0600468	0.0464872	0.0518533	0.288188(TRUE)	-74916.3	NCU01500	Uncharacterized protein of the uridine kinase family	Nucleotide transport and metabolism	METABOLISM
NCU01501	1.04554	1.18387	1	1.20408	0	1	0	0.025177	0.0294205	0.0246655	0.0287293	0.0268436	0.0275418	0.0273784	0.0276646	0.385986(TRUE)	-236964	NCU01501	Uncharacterized conserved protein	Function unknown	POORLY CHARACTERIZED
NCU01502	2.00493	2.05663	1.1718	1	0.003	1	1	0.0171164	0.0181778	0.0144381	0.0138252	0.0179628	0.0196051	0.0146967	0.0153777	0.226126(TRUE)	-993951	NCU01502	WD40-repeat-containing subunit of the 18S rRNA processing complex	RNA processing and modification	INFORMATION STORAGE AND PROCESSING
NCU01503	2.11747	2.17055	1.2692	1	0	1	1	0.0111032	0.0125262	0.0100399	0.0107271	0.013987	0.0127562	0.0113237	0.00964496	0.334134(TRUE)	-2138940	NCU01503	Uncharacterized conserved protein	Function unknown	POORLY CHARACTERIZED
NCU01504	2.48129	3.27135	1.45651	1	0	1	1	0.0210043	0.026025	0.0189268	0.0170343	0.0259064	0.0290739	0.021893	0.0200053	0.224424(TRUE)	-865515	NCU01504	Calcineurin-mediated signaling pathway inhibitor DSCR1	Signal transduction mechanisms	CELLULAR PROCESSES AND SIGNALING
NCU01505	2.03092	2.42361	2.38386	1	0.049	0.564	1	0.250738	0.293964	0.270167	0.216277	0.293079	0.318351	0.272661	0.230707	0.175776(TRUE)	-9334.7	NCU01505
NCU01506	1.26588	1.4852	1.10295	1	0	1	1	0.0205893	0.0232618	0.0192851	0.0183611	0.018709	0.0213	0.0188371	0.018733	0.297998(TRUE)	-474751	NCU01506	C-type lectin	Signal transduction mechanisms	CELLULAR PROCESSES AND SIGNALING
NCU01509	1	1.04534	2.00082	3.93808	0.032	0	0	0.0252801	0.0302777	0.0393951	0.0439556	0.0264799	0.0317336	0.0352341	0.0419524	0.371872(TRUE)	-374948	NCU01509	Transcriptional regulator	Transcription	INFORMATION STORAGE AND PROCESSING
NCU01510	2.39983	1	1.79876	2.25974	1	0	0	0.0987259	0.0746133	0.0830545	0.0995672	0.0945144	0.077041	0.0817751	0.092088	0.241742(TRUE)	-69852	NCU01510	Ca2+-dependent lipid-binding protein CLB1/vesicle protein vp115/Granuphilin A, contains C2 domain	General function prediction only	POORLY CHARACTERIZED	LLI
NCU01511	1	2.30481	8.6112	8.30439	0	0	1	0.0384465	0.066701	0.0981455	0.09672	0.0394979	0.0612742	0.0945609	0.0868018	0.218118(TRUE)	-491716	NCU01511	Putative zinc transporter	Inorganic ion transport and metabolism	METABOLISM
NCU01512	1	1.27596	2.56328	2.99044	0	0	0	0.0339246	0.043055	0.052477	0.0504507	0.0373404	0.0439549	0.0480246	0.0548034	0.319119(TRUE)	-224243	NCU01512	Phenylalanyl-tRNA synthetase	Translation, ribosomal structure and biogenesis	INFORMATION STORAGE AND PROCESSING
NCU01514	1	1.0699	1.1635	1.03496	0	0	1	0.0244038	0.027748	0.024503	0.0244573	0.0244035	0.0248894	0.0258573	0.025044	0.282883(TRUE)	-245289	NCU01514	Mitochondrial oxoglutarate/malate carrier proteins	Energy production and conversion	METABOLISM
NCU01515	1	1.09258	1.30732	1.26588	0	0	1	0.0104257	0.0124792	0.0124345	0.0131623	0.011826	0.0128335	0.0123304	0.0129308	0.200901(TRUE)	-950436	NCU01515	RNA polymerase II, subunit POLR2C/RPB3	Transcription	INFORMATION STORAGE AND PROCESSING
NCU01516	1	1.3298	1.79368	1.92577	0	0	0	0.0096187	0.00999023	0.00960567	0.00997926	0.0082229	0.0103602	0.0128263	0.0128486	0.151952(TRUE)	-2176140	NCU01516	Molecular chaperone of the GrpE family	Posttranslational modification, protein turnover, chaperones	CELLULAR PROCESSES AND SIGNALING
NCU01517	1.84896	1	1.69084	1.90882	1	0	0.003	0.0917025	0.0745517	0.0839602	0.099618	0.0885183	0.0800913	0.0831007	0.0987204	0.275776(TRUE)	-50941.2	NCU01517	Defense-related protein containing SCP domain	Function unknown	POORLY CHARACTERIZED
NCU01519	1	0	0	1.25171	1	0.5	0	0.967355	0	0	1.23346	10867.5	0	0	6510.21	0.286787(TRUE)	-40.428	NCU01519
NCU01520	2.20402	1.79517	1.02557	1	0.997	1	0.583	0.162679	0.157246	0.128232	0.135725	0.159491	0.164014	0.127916	0.134944	0.434134(TRUE)	-17393	NCU01520
NCU01521	3.40373	1	2.7801	2.4766	1	0	0.819	0.349518	0.269296	0.399378	0.353644	0.41778	0.325084	0.381529	0.402813	0.198699(TRUE)	-7289.84	NCU01521
NCU01522	1	1.11768	2.1236	2.19147	0	0	0.035	0.032066	0.0370674	0.0384875	0.0454396	0.0307563	0.0370783	0.0405071	0.0435317	0.306306(TRUE)	-232110	NCU01522	Heterochromatin-associated protein HP1 and related CHROMO domain proteins	Chromatin structure and dynamics	INFORMATION STORAGE AND PROCESSING
NCU01523	1.02524	1	1.21774	1.18598	1	0	1	0.00791785	0.00926666	0.00854538	0.00900831	0.00827178	0.00888274	0.00862555	0.00910187	0.177377(TRUE)	-1629540	NCU01523	GTPase Rab11/YPT3, small G protein superfamily	Intracellular trafficking, secretion, and vesicular transport	CELLULAR PROCESSES AND SIGNALING
NCU01524	1.34046	1.59629	1.23744	1	0	1	1	0.00692055	0.0085498	0.00719606	0.00698408	0.00790721	0.00845303	0.00766258	0.00752204	0.171672(TRUE)	-2463270	NCU01524	RNA-binding protein required for biogenesis of the ribosomal 60S subunit	Translation, ribosomal structure and biogenesis	INFORMATION STORAGE AND PROCESSING
NCU01525	1.48834	1.51733	1.04933	1	0.066	1	1	0.0182336	0.0217339	0.0173145	0.0181734	0.0198825	0.0220476	0.016626	0.0174495	0.286286(TRUE)	-518385	NCU01525	Histone deacetylase complex, catalytic component HDA1	Chromatin structure and dynamics	INFORMATION STORAGE AND PROCESSING
NCU01526	1.187	1	1.57067	1.03339	0.977	0	1	0.12041	0.117133	0.125328	0.109675	0.121636	0.121795	0.123443	0.119275	0.270671(TRUE)	-16690.7	NCU01526
NCU01527	1.4975	1.4711	1.14834	1	0.882	1	1	0.0262664	0.0275723	0.0238769	0.0236022	0.0253004	0.0283187	0.0247795	0.0248055	0.362262(TRUE)	-322412	NCU01527	Splicing coactivator SRm160/300, subunit SRm300	RNA processing and modification	INFORMATION STORAGE AND PROCESSING
NCU01528	1	1.26657	3.50147	3.95318	0	0	0	0.00388557	0.00563812	0.00576892	0.00624032	0.00412393	0.00446201	0.00575136	0.0065703	0.223624(TRUE)	-13093700	NCU01528	Glyceraldehyde 3-phosphate dehydrogenase	Carbohydrate transport and metabolism	METABOLISM
NCU01529	0	0	0	0	0.5	0.5	0.5	0	0	0	0	0	0	0	0	0(FALSE)	0	NCU01529
NCU01530	1	0	0	0	1	0.5	0.5	0.988514	0	0	0	8682.98	0	0	0	0.248849(TRUE)	-20.287	NCU01530	Serine/threonine protein kinase	Signal transduction mechanisms	CELLULAR PROCESSES AND SIGNALING
NCU01531	1.68387	1.16078	1.26081	1	0.863	0.413	0.749	0.579266	0.457203	0.462066	0.460813	0.585491	0.603932	0.530309	0.536904	0.495896(TRUE)	-1162.68	NCU01531	Signaling protein SWIFT and related BRCT domain proteins	Transcription	INFORMATION STORAGE AND PROCESSING
NCU01532	1.67274	2.14271	0	1	0.076	1	0	1.52907	1.78879	0	0.797635	3644.06	11503.6	0	2307.14	0.214715(TRUE)	-79.0976	NCU01532	Polyadenylate-binding protein (RRM superfamily)	Translation, ribosomal structure and biogenesis	INFORMATION STORAGE AND PROCESSING
NCU01534	2.50789	2.34884	1.30943	1	1	1	1	0.0253891	0.0274933	0.0234197	0.0203098	0.0284869	0.0264431	0.0203847	0.0208225	0.298098(TRUE)	-579683	NCU01534	Polyadenylate-binding protein (RRM superfamily)	Translation, ribosomal structure and biogenesis	INFORMATION STORAGE AND PROCESSING
NCU01535	1.79978	1.51893	1	1.15263	1	1	0	0.0262334	0.0261187	0.0199429	0.0207965	0.0246865	0.0262845	0.019373	0.023838	0.314314(TRUE)	-420487	NCU01535
NCU01536	3.06632	1	0	0	1	1	0.5	2.99155	0.976702	0	0	861.225	292.45	0	0	0.450651(TRUE)	-271.347	NCU01536
NCU01539	1.09818	1	1.16346	1.40647	1	0	0	0.039264	0.0403453	0.0379554	0.0466903	0.0381321	0.0425619	0.0417486	0.0431171	0.402503(TRUE)	-113201	NCU01539	Vacuolar assembly/sorting proteins VPS39/VAM6/VPS3	Intracellular trafficking, secretion, and vesicular transport	CELLULAR PROCESSES AND SIGNALING	LLI
NCU01540	1.1736	1.09909	1.17905	1	1	0	1	0.0139612	0.0139203	0.0151872	0.018377	0.0145437	0.016239	0.0166174	0.0138662	0.361862(TRUE)	-631721	NCU01540	Na+/dicarboxylate, Na+/tricarboxylate and phosphate transporters	Inorganic ion transport and metabolism	METABOLISM
NCU01541	1.3218	1	2.07588	2.11892	1	0	0.071	0.0290445	0.0242621	0.0318479	0.0330675	0.027466	0.0277151	0.0322148	0.0356642	0.434535(TRUE)	-370195	NCU01541
NCU01542	1.11262	1.13009	1.18418	1	0.142	0	1	0.0187171	0.0192506	0.0174898	0.0185868	0.0171939	0.0209309	0.0187913	0.0178072	0.354354(TRUE)	-443133	NCU01542	CREB binding protein/P300 and related TAZ Zn-finger proteins	Transcription	INFORMATION STORAGE AND PROCESSING
NCU01543	1.51894	1.48428	1.14845	1	0.997	1	1	0.0143116	0.0147871	0.013504	0.0129444	0.0148058	0.017434	0.0129093	0.0125348	0.242442(TRUE)	-1043100	NCU01543	Signaling protein SWIFT and related BRCT domain proteins	Transcription	INFORMATION STORAGE AND PROCESSING
NCU01545	2.35639	1.35594	1.1489	1	1	1	1	0.0210617	0.0189298	0.0167521	0.0167226	0.0188837	0.0186347	0.0169538	0.0160392	0.294294(TRUE)	-753642	NCU01545	Microtubule-associated anchor protein involved in autophagy and membrane trafficking	Cytoskeleton	CELLULAR PROCESSES AND SIGNALING
NCU01546	1	1.18232	1.74459	2.27777	0	0	0	0.0167866	0.0193835	0.022703	0.02245	0.0178533	0.0209923	0.0224493	0.0217353	0.31031(TRUE)	-592076	NCU01546	Coproporphyrinogen III oxidase CPO/HEM13	Coenzyme transport and metabolism	METABOLISM
NCU01547	1	1.29302	3.3362	4.15419	0	0	0	0.0361843	0.042411	0.0500886	0.0558114	0.0324432	0.0437192	0.0575979	0.0569216	0.355756(TRUE)	-311037	NCU01547	26S proteasome regulatory complex, subunit RPN8/PSMD7	Posttranslational modification, protein turnover, chaperones	CELLULAR PROCESSES AND SIGNALING
NCU01548	1.15368	1	1.11279	1.05773	1	0	0.999	0.0183896	0.0209859	0.018449	0.0209777	0.020513	0.0212531	0.0196393	0.0207334	0.395896(TRUE)	-378693	NCU01548
NCU01549	1.40697	1	1.12972	1.49219	1	0	0	0.0299541	0.0300485	0.0283711	0.0336881	0.0325113	0.0332818	0.0297211	0.0355093	0.224725(TRUE)	-214271	NCU01549	Rab6 GTPase-interacting protein involved in endosome-to-TGN transport	Intracellular trafficking, secretion, and vesicular transport	CELLULAR PROCESSES AND SIGNALING
NCU01550	1	1.10559	1.96318	2.05737	0	0	0	0.00789558	0.0079537	0.00865623	0.00967426	0.00724549	0.00882277	0.00959709	0.00940288	0.333734(TRUE)	-2743290	NCU01550	Adenylate kinase	Nucleotide transport and metabolism	METABOLISM
NCU01551	3.3771	2.24685	1.20213	1	1	1	1	0.0451795	0.0415643	0.0330759	0.0320102	0.0412663	0.0421218	0.0315344	0.0329334	0.28048(TRUE)	-301765	NCU01551	Predicted E3 ubiquitin ligase	Posttranslational modification, protein turnover, chaperones	CELLULAR PROCESSES AND SIGNALING
NCU01552	1	1.19104	1.39799	1.51633	0	0	0	0.00188091	0.00238771	0.00224879	0.00295104	0.00237398	0.00226394	0.00266369	0.00251718	0.25966(TRUE)	-21053000	NCU01552	40S ribosomal protein S23	Translation, ribosomal structure and biogenesis	INFORMATION STORAGE AND PROCESSING
NCU01553	1.37789	1.20177	1	1.11087	1	1	0	0.0349241	0.034617	0.029907	0.0317599	0.0339114	0.0343919	0.0306897	0.0342054	0.438038(TRUE)	-169548	NCU01553	Para-hydroxybenzoate-polyprenyl transferase	Coenzyme transport and metabolism	METABOLISM
NCU01554	1.87875	1	1.08902	1.0025	1	0	1	0.02237	0.0187781	0.0167653	0.0179133	0.0209253	0.0191157	0.019924	0.0177699	0.297798(TRUE)	-530789	NCU01554	Heterochromatin-associated protein HP1 and related CHROMO domain proteins	Chromatin structure and dynamics	INFORMATION STORAGE AND PROCESSING
NCU01555	3.92257	1	1.84373	1.45092	1	0	1	0.0850607	0.0624939	0.0690469	0.0671634	0.0838918	0.0603859	0.0757737	0.0633497	0.153954(TRUE)	-108507	NCU01555				LLI
NCU01559	2.98961	2.63288	1.18988	1	1	1	1	0.0312561	0.0300799	0.0212098	0.020668	0.0292076	0.0315467	0.0218604	0.0222939	0.306106(TRUE)	-596380	NCU01559
NCU01560	1.27407	1.31077	1.35385	1	0	0	1	0.0106659	0.0119389	0.0114803	0.0111533	0.0121094	0.0127335	0.0106963	0.0107574	0.201702(TRUE)	-1288260	NCU01560
NCU01561	1.14058	0	2.891	1	1	0	0.839	1.03573	0	2.69385	0.964771	151.581	0	1243.19	1308.95	0.153153(TRUE)	-171.479	NCU01561	Aryl-hydrocarbon receptor nuclear translocator	Transcription	INFORMATION STORAGE AND PROCESSING
NCU01562	0	1	1.37647	0	0	0.168	1	0	0.956136	1.33558	0	0	588.392	1539.06	0	0.243443(TRUE)	-185.548	NCU01562
NCU01563	1.18054	1	1.55019	1.58152	1	0	0.19	0.039361	0.0371774	0.0374191	0.0432684	0.0360597	0.0392113	0.039611	0.0415144	0.368769(TRUE)	-157969	NCU01563	CDK8 kinase-activating protein cyclin C	Transcription	INFORMATION STORAGE AND PROCESSING
NCU01564	1.1217	1	1.84207	1.6459	1	0	1	0.0207434	0.0204031	0.0223763	0.0246979	0.0180698	0.0208509	0.0253757	0.023614	0.19009(TRUE)	-481123	NCU01564	Predicted mitochondrial carrier protein	Nucleotide transport and metabolism	METABOLISM
NCU01565	1.43465	1.47002	1.35867	1	0.008	1	1	0.0140709	0.0172337	0.0155914	0.0146741	0.01646	0.0185047	0.0167886	0.0147232	0.205906(TRUE)	-838406	NCU01565	RNA polymerase II, large subunit	Transcription	INFORMATION STORAGE AND PROCESSING
NCU01566	1	4.19245	3.37345	0	0.096	0.47	1	0.96103	4.04149	3.13869	0	889.958	5901.38	1785.28	0	0.208008(TRUE)	-134.645	NCU01566
NCU01567	3.19141	1.60626	1.27151	1	0.933	0.638	0.646	1.06139	0.874861	0.719676	0.629717	1.10882	1.11557	0.988543	1.07789	0.418919(TRUE)	-575.648	NCU01567	Actin regulatory protein (Wiskott-Aldrich syndrome protein)	Signal transduction mechanisms	CELLULAR PROCESSES AND SIGNALING
NCU01568	1.54748	1.47117	1.07612	1	1	1	1	0.0220476	0.0256299	0.0212364	0.0207594	0.0233353	0.021338	0.0193659	0.022785	0.412913(TRUE)	-443593	NCU01568	Mitochondrial carrier protein PET8	Energy production and conversion	METABOLISM
NCU01569	2.09828	1	1.11928	1.14568	1	0	0.215	0.0445873	0.0387677	0.0381547	0.0423663	0.0467123	0.0422895	0.0359443	0.0381169	0.187387(TRUE)	-146948	NCU01569	Conserved WD40 repeat-containing protein	Function unknown	POORLY CHARACTERIZED
NCU01570	2.30093	2.32882	1.45574	1	0.229	1	1	0.0331627	0.0400671	0.0325898	0.0284263	0.0384114	0.0363912	0.0306099	0.0295287	0.223524(TRUE)	-303976	NCU01570
NCU01571	1.16065	1	1.96508	2.55842	1	0	0	0.0669958	0.0699722	0.0817405	0.0891849	0.0646491	0.0745102	0.0822611	0.0869778	0.257758(TRUE)	-62832.2	NCU01571	Protein geranylgeranyltransferase type II, alpha subunit	Posttranslational modification, protein turnover, chaperones	CELLULAR PROCESSES AND SIGNALING
NCU01572	1.7257	1.91439	1.5576	1	0.132	0.989	1	0.185528	0.191621	0.170212	0.151552	0.20431	0.197154	0.173928	0.155523	0.155055(TRUE)	-11839.4	NCU01572	Anaphase promoting complex, Cdc20, Cdh1, and Ama1 subunits	Posttranslational modification, protein turnover, chaperones	CELLULAR PROCESSES AND SIGNALING
NCU01573	0	0	0	1	0.5	0.5	0	0	0	0	0.969966	0	0	0	16148.7	0.257257(TRUE)	-20.141	NCU01573	Cytochrome P450 CYP3/CYP5/CYP6/CYP9 subfamilies	Secondary metabolites biosynthesis, transport and catabolism	METABOLISM
NCU01575	1.6565	1.55271	1.16289	1	1	1	1	0.0294022	0.0304542	0.0243748	0.0247081	0.0296121	0.0298645	0.0247561	0.0276073	0.378879(TRUE)	-317147	NCU01575	SNARE protein TLG1/Syntaxin 6	Intracellular trafficking, secretion, and vesicular transport	CELLULAR PROCESSES AND SIGNALING
NCU01577	1.16535	1.19686	1.15892	1	0.089	0.953	1	0.0267288	0.0265964	0.0255496	0.026637	0.0274751	0.0295073	0.0266092	0.025981	0.409409(TRUE)	-235350	NCU01577
NCU01579	3.17355	1.19643	1	2.49141	1	0.953	0	0.18727	0.153531	0.127577	0.19775	0.212391	0.155689	0.141035	0.188743	0.272973(TRUE)	-20084.1	NCU01579
NCU01580	1	1.27922	1.8948	2.44436	0	0	0	0.0620531	0.0703874	0.0712635	0.0794256	0.0567169	0.0697468	0.0720924	0.0766725	0.206306(TRUE)	-82429.7	NCU01580	RNA polymerase II transcription initiation/nucleotide excision repair factor TFIIH, subunit TFB4	Transcription	INFORMATION STORAGE AND PROCESSING
NCU01581	1.28078	1	1.57793	1.4435	1	0	0.993	0.0573436	0.0560754	0.0647387	0.0637207	0.0661367	0.063965	0.0663242	0.0647992	0.24024(TRUE)	-72247	NCU01581	Polyadenylate-binding protein (RRM superfamily)	Translation, ribosomal structure and biogenesis	INFORMATION STORAGE AND PROCESSING
NCU01584	1.48423	1.5838	1.24519	1	0	1	1	0.0223772	0.0256154	0.022756	0.0210952	0.0239301	0.0255013	0.0201317	0.0233394	0.255455(TRUE)	-401699	NCU01584	Splicing coactivator SRm160/300, subunit SRm300	RNA processing and modification	INFORMATION STORAGE AND PROCESSING
NCU01585	1	1.55908	4.52649	6.53111	0	0	0	0.064383	0.0935113	0.118184	0.135754	0.0704434	0.0917096	0.129279	0.138299	0.332232(TRUE)	-111960	NCU01585	C-type lectin	Signal transduction mechanisms	CELLULAR PROCESSES AND SIGNALING
NCU01587	1	1.43152	3.14852	4.57192	0	0	0	0.0149389	0.0179336	0.0249457	0.0250865	0.0150224	0.0201563	0.0246201	0.0255318	0.242543(TRUE)	-1430770	NCU01587	Actin depolymerizing factor	Cytoskeleton	CELLULAR PROCESSES AND SIGNALING
NCU01589	1	1.26426	1.73178	1.85068	0	0	0	0.00668614	0.00752909	0.00830165	0.00906718	0.0064782	0.00777525	0.00772558	0.00725765	0.302002(TRUE)	-3949320	NCU01589	Mitochondrial chaperonin, Cpn60/Hsp60p	Posttranslational modification, protein turnover, chaperones	CELLULAR PROCESSES AND SIGNALING
NCU01591	0	0	0	0	0.5	0.5	0.5	0	0	0	0	0	0	0	0	0(FALSE)	0	NCU01591	Fibrillarin and related nucleolar RNA-binding proteins	RNA processing and modification	INFORMATION STORAGE AND PROCESSING
NCU01592	4.40537	0	0	1	1	0.5	0	4.22215	0	0	0.957457	7975.85	0	0	6292.29	0.300901(TRUE)	-59.3288	NCU01592
NCU01593	1	0	1.10757	0	1	0	1	0.990126	0	1.05647	0	6564.51	0	5262.84	0	0.467668(TRUE)	-40.5757	NCU01593
NCU01595	1.48935	1.74133	1.21465	1	0	1	1	0.0129362	0.0152744	0.011516	0.0127952	0.0139232	0.0135627	0.0114551	0.0118552	0.198298(TRUE)	-1124760	NCU01595	Sof1-like rRNA processing protein (contains WD40 repeats)	RNA processing and modification	INFORMATION STORAGE AND PROCESSING
NCU01596	1	1.37703	3.9342	6.42079	0	0	0	0.0468955	0.0652023	0.0834894	0.095659	0.0474967	0.059538	0.0803585	0.0945849	0.388388(TRUE)	-213900	NCU01596	26S proteasome regulatory complex, subunit RPN6/PSMD11	Posttranslational modification, protein turnover, chaperones	CELLULAR PROCESSES AND SIGNALING
NCU01597	1	1.13447	1.36538	1.22036	0	0	1	0.0224489	0.0267273	0.0244738	0.028316	0.0229471	0.0275352	0.0254818	0.0251574	0.285886(TRUE)	-289752	NCU01597	Splicing coactivator SRm160/300, subunit SRm300	RNA processing and modification	INFORMATION STORAGE AND PROCESSING
NCU01598	21.7114	4.84541	1.18702	1	1	1	0.998	0.233972	0.226485	0.082443	0.0870164	0.245082	0.189825	0.0885608	0.0956344	0.163263(TRUE)	-159927	NCU01598
NCU01599	1.6756	1.46055	1.15217	1	1	1	1	0.0190155	0.0208954	0.0154395	0.0170347	0.0188736	0.0184537	0.0169815	0.0190756	0.202903(TRUE)	-650174	NCU01599	Component of histone deacetylase complex (breast carcinoma metastasis suppressor 1 protein in human)	Cell cycle control, cell division, chromosome partitioning	METABOLISM
NCU01601	1	1.25403	2.21622	2.40748	0	0	0	0.0189583	0.0243668	0.0276993	0.0305184	0.0216693	0.0252209	0.0254752	0.0272359	0.231031(TRUE)	-510263	NCU01601	Small Nuclear ribonucleoprotein splicing factor	RNA processing and modification	INFORMATION STORAGE AND PROCESSING
NCU01605	1	1.19718	1.8393	2.26752	0	0	0	0.0374509	0.0481226	0.0500963	0.0607172	0.0452385	0.0501399	0.0550312	0.0544918	0.444144(TRUE)	-136640	NCU01605	Cell cycle-associated protein Mob1-1	Cell cycle control, cell division, chromosome partitioning	METABOLISM
NCU01606	1	1.04958	1.7197	1.93361	0	0	0	0.00557494	0.00707186	0.00635949	0.00736307	0.00597028	0.00664073	0.0072878	0.00816048	0.390691(TRUE)	-4174840	NCU01606	Mitochondrial F1F0-ATP synthase, subunit OSCP/ATP5	Energy production and conversion	METABOLISM
NCU01607	1.37749	1.66044	1.21209	1	0	1	1	0.0334366	0.0337677	0.0329193	0.0325517	0.0327613	0.0357317	0.0301131	0.0308742	0.358559(TRUE)	-208834	NCU01607
NCU01608	5.80559	6.12173	1.89573	1	0.297	1	0.999	0.612916	0.63865	0.41281	0.29548	0.617734	0.610005	0.428624	0.377891	0.178278(TRUE)	-8156.27	NCU01608
NCU01610	1	1.10948	1.1548	1.51934	0.207	0.379	0.011	0.148638	0.162949	0.15443	0.169627	0.155653	0.175789	0.185022	0.182024	0.177578(TRUE)	-8618.32	NCU01610
NCU01611	1.23083	1.10787	1	1.07016	1	1	0.007	0.0359072	0.0418212	0.0359502	0.0352494	0.0395706	0.0401064	0.0360071	0.0365948	0.14975(TRUE)	-132077	NCU01611	Carnitine O-acyltransferase CPT2/YAT1	Lipid transport and metabolism	METABOLISM
NCU01612	1.92368	1.94219	1.27008	1	0.045	1	1	0.0111336	0.0124005	0.0101199	0.00959645	0.011761	0.0121124	0.0109256	0.0109653	0.291892(TRUE)	-1810960	NCU01612	mRNA splicing factor ATP-dependent RNA helicase	RNA processing and modification	INFORMATION STORAGE AND PROCESSING
NCU01613	1	1.26586	1.30588	1.26496	0	0	0.999	0.0130406	0.0143937	0.014971	0.0167114	0.0152085	0.017541	0.0149474	0.0162289	0.279079(TRUE)	-804888	NCU01613	Protein kinase inhibitor	Cell cycle control, cell division, chromosome partitioning	METABOLISM		pp-2; protoperithecia-2 [KO:K02516] [EC:2.1.1.320]
NCU01614	1.22987	1	1.69402	1.71724	1	0	0.089	0.0162516	0.0151261	0.0168237	0.0194267	0.0150222	0.0166219	0.0168226	0.0177717	0.268769(TRUE)	-820394	NCU01614	Small nuclear ribonucleoprotein (snRNP) SMF	RNA processing and modification	INFORMATION STORAGE AND PROCESSING
NCU01615	5.64846	2.47344	1.35952	1	1	1	1	0.0717245	0.0669649	0.0454234	0.0443839	0.0700648	0.0649629	0.0446595	0.0494293	0.398999(TRUE)	-241397	NCU01615	Uncharacterized conserved protein	Function unknown	POORLY CHARACTERIZED
NCU01620	1.63508	1.88901	1.7231	1	0.05	0.86	1	0.160899	0.193514	0.162758	0.146571	0.177888	0.193486	0.183983	0.154485	0.427027(TRUE)	-14099.6	NCU01620
NCU01623	1.08903	1	1.46316	1.34777	0.998	0	1	0.0373765	0.0379007	0.0387363	0.0434041	0.0367738	0.0398449	0.0446146	0.0405338	0.165766(TRUE)	-138821	NCU01623	Low-density lipoprotein receptors containing Ca2+-binding EGF-like domains	Signal transduction mechanisms	CELLULAR PROCESSES AND SIGNALING
NCU01625	1	1.11238	1.24932	1.31325	0	0	0.022	0.0333417	0.0395772	0.0330076	0.0360364	0.0303657	0.0388935	0.034422	0.0386953	0.190891(TRUE)	-153475	NCU01625	RNA polymerase II transcription initiation/nucleotide excision repair factor TFIIH, 5'-3' helicase subunit RAD3	Transcription	INFORMATION STORAGE AND PROCESSING
NCU01629	1	1.07566	1.89738	2.24297	0.11	0	0	0.0693183	0.083397	0.0853315	0.102004	0.0736615	0.0812282	0.0945642	0.102265	0.228328(TRUE)	-47341.1	NCU01629	FOG: Zn-finger	General function prediction only	POORLY CHARACTERIZED			C2H2 zinc finger
NCU01631	2.76357	1.81166	1.62139	1	0.853	0.603	0.797	1.03016	0.932921	0.784606	0.619834	1.1804	1.15905	1.07146	0.971536	0.291592(TRUE)	-594.338	NCU01631
NCU01632	2.19466	2.36193	1.16962	1	0	1	1	0.0081222	0.00915176	0.00604971	0.00701541	0.00834452	0.00749824	0.00596989	0.00621326	0.398298(TRUE)	-4967210	NCU01632	Pentafunctional AROM protein	Amino acid transport and metabolism	METABOLISM
NCU01633	1	1.46786	1.37423	1.42624	0	1	0	0.00535523	0.00628666	0.00626957	0.00613009	0.0053818	0.00675046	0.00584744	0.00726224	0.349149(TRUE)	-4247800	NCU01633	Predicted transporter (major facilitator superfamily)	General function prediction only	POORLY CHARACTERIZED
NCU01634	1	1.50829	4.44476	6.07068	0	0	0	0.00529581	0.00862031	0.0102416	0.0101884	0.00547948	0.00770718	0.00995161	0.0123064	0.263564(TRUE)	-9567380	NCU01634	Histone H4	Chromatin structure and dynamics	INFORMATION STORAGE AND PROCESSING
NCU01635	1	1.26862	2.74774	3.62522	0	0	0	0.00348601	0.0041759	0.00588212	0.00541746	0.00365797	0.00725272	0.00539837	0.00569333	0.191091(TRUE)	-13508300	NCU01635	Histones H3 and H4	Chromatin structure and dynamics	INFORMATION STORAGE AND PROCESSING
NCU01636	2.46696	1.12303	1	1.5518	1	0.999	0	0.0692028	0.0536874	0.0512998	0.0664677	0.0716924	0.0583551	0.0494222	0.0602173	0.1999(TRUE)	-93878.9	NCU01636				LLI
NCU01637	1	1.18955	1.03508	1.14118	0	1	0	0.0200206	0.0236687	0.0210148	0.0223081	0.0209502	0.0258465	0.0206085	0.0223384	0.376777(TRUE)	-299376	NCU01637	Putative u4/u6 small nuclear ribonucleoprotein	RNA processing and modification	INFORMATION STORAGE AND PROCESSING
NCU01638	2.20358	2.08406	1.29257	1	1	1	1	0.00862327	0.00908056	0.00762799	0.00721673	0.00896051	0.00998523	0.00841827	0.0070361	0.23974(TRUE)	-3699270	NCU01638	RNA polymerase I, large subunit	Transcription	INFORMATION STORAGE AND PROCESSING
NCU01640	19.0957	10.5898	1.87234	1	1	1	1	0.0751154	0.076621	0.033453	0.0258483	0.0729938	0.0710446	0.0330686	0.0226153	0.299499(TRUE)	-1816430	NCU01640	FOG: Zn-finger	General function prediction only	POORLY CHARACTERIZED
NCU01642	1.52038	1.40443	1.2718	1	1	1	1	0.0128915	0.0133334	0.0125403	0.0120745	0.013584	0.0141029	0.0119104	0.0129517	0.176977(TRUE)	-1122980	NCU01642	Ras GTPase activating protein RasGAP/neurofibromin	Defense mechanisms	CELLULAR PROCESSES AND SIGNALING
NCU01643	2.66306	2.76901	1.29141	1	0	1	1	0.0153911	0.0191221	0.0134085	0.012909	0.0179029	0.0169056	0.0128331	0.0112626	0.328228(TRUE)	-1676330	NCU01643	5'-3' exonuclease HKE1/RAT1	Replication, recombination and repair	INFORMATION STORAGE AND PROCESSING
NCU01644	1.69689	1.53427	1.12345	1	1	1	1	0.020464	0.0229746	0.018259	0.0169751	0.0240014	0.0203503	0.0174099	0.0179735	0.153754(TRUE)	-573465	NCU01644	ER-Golgi vesicle-tethering protein p115	Intracellular trafficking, secretion, and vesicular transport	CELLULAR PROCESSES AND SIGNALING
NCU01645	3.64262	1.83201	1	1.08393	1	1	0.012	0.0667006	0.0616567	0.0431692	0.0497442	0.0671137	0.0620651	0.0439342	0.050485	0.436837(TRUE)	-152171	NCU01645	Conserved Zn-finger protein	General function prediction only	POORLY CHARACTERIZED
NCU01646	1	1.22055	1.32594	1.28729	0	0.019	0.778	0.0473531	0.0585134	0.0511846	0.0517216	0.0450849	0.0573451	0.0565124	0.056363	0.285586(TRUE)	-76036.4	NCU01646	Choline transporter-like protein	Lipid transport and metabolism	METABOLISM
NCU01647	1	1.49844	2.11042	2.29978	0	0	0.001	0.0411623	0.0545747	0.0605324	0.05562	0.0444652	0.0588234	0.0620765	0.0626775	0.176276(TRUE)	-127777	NCU01647	GTPase Rab2, small G protein superfamily	Intracellular trafficking, secretion, and vesicular transport	CELLULAR PROCESSES AND SIGNALING
NCU01648	1.26669	1	1.87328	1.7954	1	0	1	0.0137565	0.0132653	0.0151268	0.0160925	0.0135577	0.0137907	0.0140301	0.0165972	0.397497(TRUE)	-1175400	NCU01648	Dolichyl-phosphate-mannose:protein O-mannosyl transferase	Posttranslational modification, protein turnover, chaperones	CELLULAR PROCESSES AND SIGNALING
NCU01649	1	1.05268	2.94277	3.68855	0.002	0	0	0.0224616	0.0253608	0.0376544	0.0376874	0.0229521	0.0268194	0.0344949	0.0375695	0.288088(TRUE)	-541562	NCU01649
NCU01650	1.02644	1	1.23597	1.31314	1	0	0	0.0101525	0.0120293	0.0110343	0.011745	0.0114688	0.0114272	0.0117189	0.0128359	0.194494(TRUE)	-1220330	NCU01650
NCU01651	1.20039	1.38177	1.27365	1	0	1	1	0.0184078	0.0215547	0.0173739	0.0165581	0.0175078	0.0189479	0.0168164	0.0169136	0.235636(TRUE)	-576215	NCU01651	Predicted membrane protein, contains DoH and Cytochrome b-561/ferric reductase transmembrane domains	Signal transduction mechanisms	CELLULAR PROCESSES AND SIGNALING
NCU01652	1	3.35168	8.30498	23.0942	0	0	0	0.0757344	0.161215	0.190025	0.24066	0.0761802	0.156388	0.185928	0.255077	0.257958(TRUE)	-228149	NCU01652	Cystathionine beta-lyases/cystathionine gamma-synthases	Amino acid transport and metabolism	METABOLISM
NCU01653	1	1.4083	2.55823	3.91427	0.146	0.01	0.015	0.388085	0.502395	0.629136	0.717916	0.483867	0.563663	0.655909	0.75251	0.354755(TRUE)	-2325.79	NCU01653
NCU01654	2.11594	1	1.50265	1.87788	1	0	0	0.0189584	0.0173857	0.0190075	0.0203523	0.0202898	0.0167443	0.0170053	0.0202952	0.296196(TRUE)	-833303	NCU01654	Long-chain acyl-CoA synthetases (AMP-forming)	Lipid transport and metabolism	METABOLISM
NCU01655	1	1.08029	2.60568	2.99708	0.029	0	0	0.0488072	0.0549621	0.071594	0.0716706	0.0476168	0.0602217	0.0713645	0.0862335	0.194795(TRUE)	-122752	NCU01655	Predicted membrane protein	Function unknown	POORLY CHARACTERIZED
NCU01656	1.02674	1	1.29701	1.28588	0.895	0	0.702	0.0244117	0.0269849	0.0256339	0.0268078	0.0237029	0.0283005	0.0261499	0.0282576	0.325025(TRUE)	-249521	NCU01656	Wiskott Aldrich syndrome proteins	Cytoskeleton	CELLULAR PROCESSES AND SIGNALING
NCU01657	1	1.15851	1.67307	1.97081	0	0	0	0.0176597	0.0207795	0.0208684	0.0237919	0.0185296	0.0211009	0.0209744	0.0247626	0.284384(TRUE)	-543773	NCU01657	Cytochrome oxidase assembly factor COX11	Posttranslational modification, protein turnover, chaperones	CELLULAR PROCESSES AND SIGNALING
NCU01658	1.1086	1	1.61293	1.57274	1	0	0.897	0.0297482	0.0304959	0.0365923	0.0377827	0.0323048	0.0335809	0.0357012	0.0399136	0.444945(TRUE)	-193396	NCU01658	RAVE (regulator of V-ATPase assembly) complex subunit RAV1/DMX protein, WD repeat superfamily	General function prediction only	POORLY CHARACTERIZED
NCU01659	1.45674	1.39856	1.23379	1	1	1	1	0.0152447	0.0169718	0.0154793	0.0154718	0.0162385	0.016501	0.0150279	0.0133284	0.210511(TRUE)	-816097	NCU01659	Calmodulin-binding protein CRAG, contains DENN domain	Signal transduction mechanisms	CELLULAR PROCESSES AND SIGNALING
NCU01660	1.45498	1.45603	1.45429	1	0.473	0.534	1	0.0710327	0.0778969	0.0772544	0.0693503	0.072928	0.0916541	0.0741601	0.0708868	0.278478(TRUE)	-51014.8	NCU01660
NCU01664	1.00176	1	1.27224	1.24218	0.515	0	0.806	0.0368314	0.0388118	0.0423404	0.041514	0.0365969	0.042245	0.0373316	0.0434275	0.179379(TRUE)	-113335	NCU01664	Uncharacterized conserved protein	Function unknown	POORLY CHARACTERIZED
NCU01665	2.65694	1.74947	1.10158	1	1	1	1	0.0178056	0.0181399	0.0132176	0.0142585	0.017047	0.0175781	0.0141345	0.0143666	0.229229(TRUE)	-1080120	NCU01665	Predicted RNA-binding protein, contains KH domains	RNA processing and modification	INFORMATION STORAGE AND PROCESSING
NCU01666	2.23176	2.18997	1.32981	1	1	1	1	0.00636486	0.00681577	0.00478306	0.00468995	0.00622455	0.00730053	0.00495153	0.00496839	0.306106(TRUE)	-7027250	NCU01666	Acetolactate synthase, small subunit	Amino acid transport and metabolism	METABOLISM
NCU01667	1.74101	2.73626	1.65605	1	0	1	1	0.0107148	0.0135652	0.0126035	0.0101069	0.010546	0.0146471	0.0097583	0.00945089	0.365365(TRUE)	-2739820	NCU01667	Ornithine carbamoyltransferase OTC/ARG3	Amino acid transport and metabolism	METABOLISM
NCU01668	1.1592	1	1.36036	1.34777	1	0	0.674	0.0308268	0.0327271	0.0318227	0.0358924	0.0312111	0.0335059	0.0325818	0.0344831	0.162462(TRUE)	-188916	NCU01668
NCU01669	1	1.12489	1.19521	1.12488	0	0	1	0.0114762	0.0135848	0.0112422	0.0109085	0.0112411	0.0105314	0.0109108	0.0124523	0.214114(TRUE)	-1074270	NCU01669	Protein arginine N-methyltransferase PRMT1 and related enzymes	Posttranslational modification, protein turnover, chaperones	CELLULAR PROCESSES AND SIGNALING
NCU01670	1	1.18953	2.79431	3.16137	0	0	0	0.0392185	0.0472746	0.0625959	0.0605326	0.0385148	0.0497961	0.0576421	0.0638385	0.405205(TRUE)	-187224	NCU01670	Uncharacterized conserved protein	Function unknown	POORLY CHARACTERIZED
NCU01672	1.87256	1	8.01249	0	0.814	0	1	1.8171	0.972246	7.67429	0	1873.13	440.826	3359.01	0	0.3001(TRUE)	-222.038	NCU01672	Uncharacterized conserved protein	Function unknown	POORLY CHARACTERIZED
NCU01673	1	1.35626	2.1965	2.24496	0	0	0.199	0.046267	0.0593632	0.0650144	0.0659963	0.049736	0.0622127	0.0662898	0.068159	0.167067(TRUE)	-104353	NCU01673	Chitinase	Cell wall/membrane/envelope biogenesis	CELLULAR PROCESSES AND SIGNALING
NCU01674	1.00218	1	2.13436	3.05803	0.503	0	0	0.0202351	0.0233436	0.0289014	0.0348824	0.0213703	0.0238622	0.0285064	0.0314226	0.340941(TRUE)	-516486	NCU01674	Protein required for fusion of vesicles in vesicular transport, alpha-SNAP	Intracellular trafficking, secretion, and vesicular transport	CELLULAR PROCESSES AND SIGNALING
NCU01675	2.17978	2.21503	1.20463	1	0	1	1	0.0113015	0.0105893	0.00751998	0.0083245	0.0110986	0.0100353	0.00806356	0.00715929	0.390691(TRUE)	-2986570	NCU01675	Uncharacterized conserved protein	Function unknown	POORLY CHARACTERIZED
NCU01678	1.21211	1	1.57298	1.44794	0.953	0	0.806	0.135636	0.141683	0.156521	0.148504	0.174702	0.171186	0.174219	0.167252	0.163764(TRUE)	-11959.5	NCU01678	Glutamate synthase	Amino acid transport and metabolism	METABOLISM
NCU01679	1.22006	1.1366	1.17637	1	1	0.034	1	0.024073	0.0260436	0.0256733	0.0251052	0.0243184	0.0255302	0.0248729	0.0232094	0.4001(TRUE)	-279854	NCU01679
NCU01680	1.09603	1.33895	1.07718	1	0	1	1	0.0025213	0.00212876	0.00180171	0.00172438	0.00187728	0.00231215	0.00195834	0.00216737	0.301001(TRUE)	-22088100	NCU01680	Plasma membrane H+-transporting ATPase	Inorganic ion transport and metabolism	METABOLISM
NCU01681	1	1.19027	1.3562	1.10625	0.421	0.424	0.601	0.755452	0.88203	0.871684	0.838955	1.2602	1.44037	1.38794	1.35707	0.446547(TRUE)	-174.323	NCU01681
NCU01684	5.55816	5.50745	3.23708	1	0.528	0.987	0.998	1.13225	1.26261	0.950555	0.506774	1.23606	1.25686	1.20457	0.728641	0.332733(TRUE)	-2262.4	NCU01684
NCU01686	6.25135	0	1.66292	1	1	0	0.874	5.99737	0	1.614	0.977946	3002.12	0	1083.03	476.833	0.304605(TRUE)	-204.993	NCU01686
NCU01688	0	0	0	0	0.5	0.5	0.5	0	0	0	0	0	0	0	0	0(FALSE)	0	NCU01688
NCU01689	1.9773	1.42532	1	1.48234	1	1	0	0.0140825	0.0121671	0.0110259	0.0125009	0.0128531	0.0142113	0.0110739	0.0142856	0.216817(TRUE)	-1548640	NCU01689	Mitochondrial tricarboxylate/dicarboxylate carrier proteins	Energy production and conversion	METABOLISM
NCU01692	1.19386	1	1.52529	2.40079	1	0	0	0.00579848	0.00555957	0.00732821	0.00841647	0.00591286	0.00647731	0.00650257	0.00676889	0.302903(TRUE)	-4641310	NCU01692	Citrate synthase	Energy production and conversion	METABOLISM
NCU01695	1	1.53372	1.60768	1.29931	0	0	1	0.0188097	0.0228821	0.0217569	0.0202471	0.0187876	0.0219773	0.0203911	0.0219317	0.307207(TRUE)	-513718	NCU01695	RNA polymerase II C-terminal domain-binding protein RA4, contains RPR and RRM domains	Transcription	INFORMATION STORAGE AND PROCESSING
NCU01696	1.38067	1.43315	1.29017	1	0.007	1	1	0.02439	0.0251102	0.0213054	0.0229005	0.0241428	0.0263765	0.0238493	0.0233426	0.344945(TRUE)	-340709	NCU01696	mRNA cleavage and polyadenylation factor I/II complex, subunit Pcf11	RNA processing and modification	INFORMATION STORAGE AND PROCESSING
NCU01697	1	1.43525	1.54408	5.47098	0	0	0	0.0368173	0.0478341	0.0423464	0.0659301	0.0361035	0.0453217	0.0469565	0.0600071	0.226026(TRUE)	-255380	NCU01697
NCU01698	1.13038	1.0261	1	1.10333	1	1	0	0.00949178	0.0100506	0.00899725	0.0101157	0.0103291	0.0105691	0.0095765	0.00895555	0.18048(TRUE)	-1465570	NCU01698	Small EDRK-rich protein H4F5	General function prediction only	POORLY CHARACTERIZED
NCU01699	1	1.41336	1.145	3.56357	0.011	0.93	0	0.172001	0.225221	0.18388	0.29207	0.206226	0.243175	0.2089	0.29602	0.175576(TRUE)	-9031.66	NCU01699	C-type lectin	Signal transduction mechanisms	CELLULAR PROCESSES AND SIGNALING
NCU01700	1.12311	1	1.92683	2.7764	1	0	0	0.0411427	0.0446131	0.0501026	0.0554846	0.0403472	0.0421252	0.0486902	0.0570141	0.351451(TRUE)	-158932	NCU01700	mRNA splicing protein SMN (survival motor neuron)	RNA processing and modification	INFORMATION STORAGE AND PROCESSING
NCU01701	1.65145	1	1.68632	2.8461	1	0	0	0.072407	0.0601378	0.0677336	0.0835145	0.0677141	0.062278	0.0670461	0.0795143	0.198098(TRUE)	-89338	NCU01701	Ribulose kinase and related carbohydrate kinases	Carbohydrate transport and metabolism	METABOLISM
NCU01702	1	1.33543	1.91315	2.26921	0	0	0	0.0219403	0.0257137	0.0284376	0.0324259	0.0211755	0.0278673	0.0277147	0.0292725	0.215015(TRUE)	-449478	NCU01702	Cullins	Cell cycle control, cell division, chromosome partitioning	METABOLISM
NCU01703	1.15763	1.29662	1.18223	1	0	1	1	0.0209578	0.0229624	0.0202088	0.0219133	0.0213542	0.0232758	0.0193605	0.0211658	0.35005(TRUE)	-385852	NCU01703	Aldo/keto reductase family proteins	General function prediction only	POORLY CHARACTERIZED
NCU01704	2.1895	1	1.15005	1.88154	1	0	0	0.0379972	0.0306984	0.0276111	0.0359861	0.0325013	0.0291504	0.0288033	0.0349946	0.244244(TRUE)	-281795	NCU01704	Dimeric dihydrodiol dehydrogenase	Carbohydrate transport and metabolism	METABOLISM
NCU01705	1.18139	1.52772	1.15689	1	0	1	1	0.0237218	0.0274172	0.021616	0.0213242	0.0233525	0.0247488	0.021779	0.0204968	0.241942(TRUE)	-350745	NCU01705	Predicted methyltransferase	General function prediction only	POORLY CHARACTERIZED
NCU01706	1	1.06415	1.38431	1.71865	0.392	0.148	0.164	0.323499	0.33322	0.340504	0.385436	0.348503	0.393853	0.394691	0.389967	0.366466(TRUE)	-2294.35	NCU01706	Transcription factor, Myb superfamily	Transcription	INFORMATION STORAGE AND PROCESSING
NCU01713	3.07165	1	1.27735	1.85939	1	0	0	0.0318461	0.0265387	0.0256734	0.0334895	0.0352564	0.027016	0.0268453	0.0306791	0.218519(TRUE)	-416764	NCU01713	Alpha-tubulin folding cofactor B	Posttranslational modification, protein turnover, chaperones	CELLULAR PROCESSES AND SIGNALING
NCU01715	1.5138	1.24225	1.03558	1	1	1	0.764	0.0681805	0.0692439	0.0575282	0.0590219	0.0603639	0.0759521	0.060594	0.063508	0.25045(TRUE)	-52930.5	NCU01715	Predicted E3 ubiquitin ligase	Posttranslational modification, protein turnover, chaperones	CELLULAR PROCESSES AND SIGNALING
NCU01717	2.43873	2.31287	1.39268	1	0.515	0.744	0.62	1.50084	1.53392	1.03943	0.846878	1.96498	2.02036	1.89202	1.88755	0.275175(TRUE)	-191.723	NCU01717
NCU01720	1.07588	1.49578	1.42892	1	0	1	1	0.0047058	0.00648579	0.00508948	0.00471873	0.00511268	0.005415	0.00519488	0.005018	0.323223(TRUE)	-5238280	NCU01720	Nucleotide excision repair factor NEF2, RAD23 component	Replication, recombination and repair	INFORMATION STORAGE AND PROCESSING
NCU01722	1.49253	1.5029	1.28588	1	0.203	1	1	0.0148399	0.0141151	0.0136439	0.0140289	0.0149589	0.01902	0.0147321	0.0144146	0.192793(TRUE)	-934563	NCU01722	HLH transcription factor EBF/Olf-1 and related DNA binding proteins	Transcription	INFORMATION STORAGE AND PROCESSING
NCU01724	1.26818	1.17334	1	1.12587	1	1	0	0.0185268	0.0201267	0.0189926	0.0193898	0.0180459	0.0197314	0.0168884	0.019123	0.233133(TRUE)	-469010	NCU01724	Na+/H+ antiporter	Inorganic ion transport and metabolism	METABOLISM
NCU01725	1.17048	1.45651	1.31059	1	0	1	1	0.015275	0.0178207	0.0157838	0.0154847	0.0157169	0.0172825	0.015736	0.0147399	0.277878(TRUE)	-733323	NCU01725	Subunit of tRNA-specific adenosine-34 deaminase	RNA processing and modification	INFORMATION STORAGE AND PROCESSING
NCU01728	1.14815	1.26708	1.09821	1	0	1	1	0.0155385	0.0167528	0.0159806	0.0170729	0.0179356	0.0189289	0.0163246	0.0155437	0.330931(TRUE)	-540510	NCU01728	Fructose-6-phosphate 2-kinase/fructose-2,6-biphosphatase	Carbohydrate transport and metabolism	METABOLISM
NCU01729	1.93065	1.97754	1.22513	1	0.009	1	1	0.0221001	0.0225823	0.0200903	0.0174722	0.0218406	0.0240861	0.0179225	0.0192128	0.271371(TRUE)	-654656	NCU01729
NCU01731	1.60823	1.8534	1.27233	1	0	1	1	0.0148983	0.0145972	0.0127736	0.0128809	0.0146291	0.0169543	0.0137118	0.0147847	0.205506(TRUE)	-998668	NCU01731	RNA polymerase II, large subunit	Transcription	INFORMATION STORAGE AND PROCESSING
NCU01734	2.32175	3.68642	1.93272	1	0.008	1	0.994	0.545649	0.671615	0.520123	0.386628	0.582525	0.736827	0.553633	0.490473	0.336837(TRUE)	-2641.26	NCU01734	Ribosome biogenesis protein - Nop58p/Nop5p	RNA processing and modification	INFORMATION STORAGE AND PROCESSING
NCU01735	15.9954	13.0151	1.94335	1	1	1	1	0.399232	0.333153	0.162877	0.118468	0.32756	0.39801	0.171489	0.119133	0.168569(TRUE)	-96878.8	NCU01735									KO
NCU01737	1.28584	1.70129	1.2264	1	0	1	1	0.0219628	0.02525	0.0220931	0.0215035	0.023303	0.0274863	0.0237844	0.0210117	0.338438(TRUE)	-404337	NCU01737	Proteins containing armadillo/beta-catenin-like repeat	General function prediction only	POORLY CHARACTERIZED
NCU01738	1.30441	1.02267	1.04154	1	1	0.056	1	0.013769	0.0145746	0.0136073	0.0141658	0.0148606	0.0138774	0.013976	0.0152789	0.226627(TRUE)	-688583	NCU01738	Cyclin	General function prediction only	POORLY CHARACTERIZED
NCU01739	2.11047	1.91859	1.03249	1	1	1	0.977	0.0283815	0.0284817	0.0190436	0.0209841	0.0246321	0.0278297	0.0214022	0.0227998	0.337638(TRUE)	-483997	NCU01739
NCU01740	1.08589	1.27068	1.24772	1	0	0.995	1	0.0101746	0.0120042	0.010662	0.0109875	0.0101694	0.011852	0.0113944	0.0113494	0.188589(TRUE)	-1255660	NCU01740	Polyadenylate-binding protein (RRM superfamily)	Translation, ribosomal structure and biogenesis	INFORMATION STORAGE AND PROCESSING
NCU01741	1.12719	1	1.82339	2.47626	1	0	0	0.0488883	0.0497782	0.0592278	0.0754735	0.0564893	0.0558949	0.0635833	0.0690879	0.185986(TRUE)	-96274.7	NCU01741	V-SNARE	Intracellular trafficking, secretion, and vesicular transport	CELLULAR PROCESSES AND SIGNALING
NCU01742	1	1.63533	3.96897	5.24381	0	0	0	0.0720571	0.102497	0.115052	0.131306	0.0740806	0.105833	0.13141	0.132798	0.405305(TRUE)	-92623	NCU01742	Chitinase	Carbohydrate transport and metabolism	METABOLISM
NCU01744	1	1.12568	2.90527	2.94412	0	0	0.007	0.0122295	0.0127134	0.0178563	0.0172632	0.0114981	0.0134643	0.0167235	0.0185977	0.371672(TRUE)	-1648320	NCU01744	Glutamate synthase	Amino acid transport and metabolism	METABOLISM
NCU01745	1	1.19863	3.37222	5.06976	0	0	0	0.0409126	0.0467471	0.0691464	0.0710723	0.0423236	0.0485641	0.0617483	0.0732262	0.487588(TRUE)	-244709	NCU01745	Protein involved in vacuolar polyphosphate accumulation, contains SPX domain	Inorganic ion transport and metabolism	METABOLISM
NCU01746	1.03513	1	2.28045	2.84181	0.77	0	0	0.0572416	0.0671965	0.0788768	0.0799833	0.0606292	0.0633472	0.077625	0.091278	0.271371(TRUE)	-82099.9	NCU01746
NCU01747	1.40411	1	1.12023	1.30089	1	0	0	0.0315927	0.030928	0.0284129	0.0340729	0.0306584	0.0318007	0.030591	0.0347855	0.156657(TRUE)	-208717	NCU01747	Predicted starch-binding protein	General function prediction only	POORLY CHARACTERIZED
NCU01748	1.40783	2.06426	1	1.03211	0	1	0.003	0.0157772	0.0200106	0.0136709	0.0149309	0.016826	0.0179583	0.0142415	0.0149325	0.223924(TRUE)	-783750	NCU01748	Calcium-responsive transcription coactivator	Transcription	INFORMATION STORAGE AND PROCESSING
NCU01750	2.31704	1.00897	1.01979	1	1	0.414	0.626	0.090508	0.0774399	0.0690894	0.0685289	0.0895872	0.077911	0.0615473	0.0722598	0.354354(TRUE)	-45489.6	NCU01750
NCU01751	2.67295	1	1.41629	1.88712	1	0	0	0.0732948	0.0581423	0.0651645	0.0700307	0.0768558	0.0645817	0.0608047	0.0745124	0.23994(TRUE)	-93232.1	NCU01751	Peroxisomal long-chain acyl-CoA transporter, ABC superfamily	Lipid transport and metabolism	METABOLISM
NCU01752	1	1.39305	1.54715	1.90384	0	0	0	0.00645397	0.00768513	0.00693963	0.00861127	0.00694653	0.00768862	0.00754049	0.00805847	0.404004(TRUE)	-3431910	NCU01752	Ca2+-modulated nonselective cation channel polycystin	Inorganic ion transport and metabolism	METABOLISM
NCU01753	1.11233	1	1.35498	1.07761	1	0	1	0.0349458	0.0405679	0.0392338	0.0358571	0.0375933	0.0396572	0.0355526	0.0345821	0.174474(TRUE)	-125305	NCU01753	Gamma-glutamyltransferase	Amino acid transport and metabolism	METABOLISM
NCU01754	1	1.7864	4.27307	6.80824	0	0	0	0.119809	0.157266	0.216536	0.244873	0.118613	0.183507	0.222222	0.246601	0.265766(TRUE)	-44096.4	NCU01754	Alcohol dehydrogenase, class V	Secondary metabolites biosynthesis, transport and catabolism	METABOLISM
NCU01756	1.04157	1	1.65371	2.00165	0.992	0	0	0.0191989	0.0207084	0.022169	0.0239888	0.0195659	0.0199072	0.0211081	0.0244373	0.291892(TRUE)	-516341	NCU01756	Actin-related protein Arp2/3 complex, subunit Arp3	Cytoskeleton	CELLULAR PROCESSES AND SIGNALING
NCU01757	1.31953	1.34006	1.31852	1	0.298	0.693	1	0.0435564	0.0518429	0.0485561	0.042451	0.0470664	0.0487266	0.0465951	0.0425963	0.203403(TRUE)	-105498	NCU01757	Asparaginase	Amino acid transport and metabolism	METABOLISM
NCU01758	10.0133	2.65104	1.20268	1	1	1	1	0.0874272	0.0797296	0.0472411	0.0424496	0.0936186	0.0751183	0.0527405	0.0454977	0.336937(TRUE)	-312161	NCU01758	Uncharacterized conserved protein (YdiU family)	Function unknown	POORLY CHARACTERIZED
NCU01759	41.7233	7.45777	1	1.33514	1	1	0	0.156996	0.135045	0.0461133	0.0574488	0.151511	0.137998	0.05023	0.0605616	0.238038(TRUE)	-752628	NCU01759	Aldo/keto reductase family proteins	General function prediction only	POORLY CHARACTERIZED
NCU01760	3.4402	5.14067	2.14322	1	0	1	1	0.359397	0.407278	0.294547	0.20368	0.372111	0.413479	0.290216	0.238552	0.429429(TRUE)	-12258.6	NCU01760	Translational repressor Pumilio/PUF3 and related RNA-binding proteins (Puf superfamily)	Translation, ribosomal structure and biogenesis	INFORMATION STORAGE AND PROCESSING
NCU01761	1.14544	1	1.27052	1.40232	1	0	0	0.0134658	0.011867	0.0136323	0.0163358	0.0135497	0.0132969	0.012882	0.0143558	0.17978(TRUE)	-938497	NCU01761	Mitochondrial ribosomal protein S27	Translation, ribosomal structure and biogenesis	INFORMATION STORAGE AND PROCESSING
NCU01762	1.01811	1.00267	1	1.12961	0.765	0.558	0	0.0262641	0.0272437	0.0255832	0.0274494	0.0263051	0.0266552	0.0264689	0.0268733	0.361762(TRUE)	-222687	NCU01762	Ribonuclease	RNA processing and modification	INFORMATION STORAGE AND PROCESSING
NCU01763	1.21428	1	1.73569	1.65989	1	0	0.939	0.0493987	0.0496498	0.0527211	0.0577954	0.0531279	0.053139	0.0607113	0.0592319	0.171171(TRUE)	-97356.3	NCU01763	Acyl-CoA-binding protein	Lipid transport and metabolism	METABOLISM	LLI
NCU01764	1.17381	1	1.48898	1.93412	1	0	0	0.0275167	0.0277756	0.0304716	0.0343312	0.0271429	0.0298976	0.0300624	0.0366738	0.358559(TRUE)	-278755	NCU01764
NCU01765	1.39754	1.40223	1.23452	1	0.428	1	1	0.0194347	0.0226522	0.0196644	0.0167432	0.0199274	0.0192771	0.017892	0.0193712	0.237538(TRUE)	-526723	NCU01765	NADH-ubiquinone oxidoreductase, NDUFS1/75 kDa subunit	Energy production and conversion	METABOLISM
NCU01766	1	1.00778	1.07006	1.21276	0.305	0.001	0	0.0180331	0.0215597	0.0187872	0.0214838	0.0195864	0.0211242	0.0193126	0.0222308	0.373674(TRUE)	-368238	NCU01766
NCU01767	2.14037	1.56112	1	1.01649	1	1	0.081	0.0194195	0.0186398	0.0140261	0.0164152	0.0193401	0.0188364	0.0149988	0.0157345	0.183183(TRUE)	-838738	NCU01767	Protein phosphatase 2C/pyruvate dehydrogenase (lipoamide) phosphatase	Signal transduction mechanisms	CELLULAR PROCESSES AND SIGNALING	LLI
NCU01768	4.65602	1	2.04244	3.61945	1	0	0	0.0486805	0.0284036	0.0357532	0.045548	0.0481926	0.0321498	0.036608	0.0448357	0.313013(TRUE)	-557832	NCU01768	Glucosidase I	Carbohydrate transport and metabolism	METABOLISM	LLI
NCU01769	1	1.21913	2.10174	1.98107	0	0	0.947	0.0700761	0.0848548	0.0855777	0.0925773	0.0714409	0.0888752	0.0902873	0.0903622	0.245145(TRUE)	-52136	NCU01769	FOG: Zn-finger	General function prediction only	POORLY CHARACTERIZED
NCU01771	1.07971	1.26366	1.21093	1	0	0.984	1	0.0240739	0.0276337	0.0234955	0.024842	0.0240474	0.0303947	0.0259516	0.0269176	0.330931(TRUE)	-257611	NCU01771	DNA repair protein RHP57	Replication, recombination and repair	INFORMATION STORAGE AND PROCESSING
NCU01772	2.60483	2.32084	1.34575	1	1	1	1	0.0229648	0.0216201	0.0158083	0.0156105	0.0196201	0.0209159	0.0149116	0.0149066	0.394795(TRUE)	-1143950	NCU01772	RNA polymerase III, second largest subunit	Transcription	INFORMATION STORAGE AND PROCESSING
NCU01776	1	1.1657	1.24533	1.37319	0	0	0	0.00194903	0.00195209	0.00223175	0.00227191	0.00186862	0.00232596	0.00206922	0.00260869	0.449049(TRUE)	-21846800	NCU01776	60s ribosomal protein L15	Translation, ribosomal structure and biogenesis	INFORMATION STORAGE AND PROCESSING
NCU01777	1.23856	1	1.50606	1.46156	1	0	0.977	0.0236463	0.0246851	0.0256943	0.0256012	0.0248136	0.025642	0.0234097	0.0248901	0.305105(TRUE)	-356193	NCU01777	Uncharacterized protein PSP1 (suppressor of DNA polymerase alpha mutations in yeast)	General function prediction only	POORLY CHARACTERIZED
NCU01779	5.82513	1.52563	1	1.15891	1	1	0	0.0317714	0.0247672	0.0200381	0.0221718	0.0292034	0.0258528	0.0203472	0.0209335	0.281782(TRUE)	-831968	NCU01779	NifU-like domain-containing proteins	Posttranslational modification, protein turnover, chaperones	CELLULAR PROCESSES AND SIGNALING
NCU01780	1	1.3671	1.84312	1.72632	0	0	1	0.0283942	0.0345315	0.033374	0.0344293	0.0279493	0.0333192	0.036381	0.0377459	0.290891(TRUE)	-269665	NCU01780	Predicted MYND Zn-finger protein/hormone receptor interactor	Transcription	INFORMATION STORAGE AND PROCESSING
NCU01781	1.65171	1.45788	1.37973	1	1	0.981	1	0.0462128	0.0468903	0.047237	0.0394422	0.0479535	0.0512034	0.0419535	0.041491	0.365365(TRUE)	-132532	NCU01781	Ca2+-modulated nonselective cation channel polycystin	Inorganic ion transport and metabolism	METABOLISM
NCU01782	1.14061	1.11472	1.0566	1	0.983	1	1	0.0147686	0.0167201	0.0161938	0.0157426	0.0159311	0.0167248	0.0148334	0.014819	0.322322(TRUE)	-589575	NCU01782	Ras1 guanine nucleotide exchange factor	Signal transduction mechanisms	CELLULAR PROCESSES AND SIGNALING
NCU01783	1	1.09736	1.17811	1.07655	0	0	1	0.0223243	0.0250924	0.0232648	0.0251358	0.0221687	0.0257508	0.0232687	0.0227478	0.315816(TRUE)	-283809	NCU01783	GPI-GlcNAc transferase complex, PIG-H component, involved in glycosylphosphatidylinositol anchor biosynthesis	Cell wall/membrane/envelope biogenesis	CELLULAR PROCESSES AND SIGNALING
NCU01784	1	1.13695	1.19603	1.15845	0	0	0.991	0.0185369	0.0219588	0.0207723	0.0204089	0.0164683	0.0225436	0.0200718	0.0197169	0.287487(TRUE)	-438231	NCU01784	Pseudouridylate synthase	Translation, ribosomal structure and biogenesis	INFORMATION STORAGE AND PROCESSING
NCU01785	1	1.22003	1.30304	1.25706	0	0	1	0.0138227	0.0157862	0.0166305	0.017632	0.0140394	0.0176372	0.016277	0.0175994	0.257257(TRUE)	-657934	NCU01785	Predicted RNA polymerase III subunit C17	Transcription	INFORMATION STORAGE AND PROCESSING
NCU01786	1.30394	1.28578	1.08844	1	0.994	1	1	0.00818422	0.00963384	0.00731617	0.0087269	0.00842617	0.00867066	0.00908516	0.00879778	0.304505(TRUE)	-2114680	NCU01786	Ribose-phosphate pyrophosphokinase	Nucleotide transport and metabolism	METABOLISM
NCU01788	3.46432	2.1687	1	1.05412	1	1	0.115	0.0780864	0.0755425	0.0495464	0.0567703	0.0806943	0.0740399	0.0563751	0.0574805	0.174074(TRUE)	-101880	NCU01788
NCU01789	1	1.23194	2.10709	4.86683	0	0	0	0.0293374	0.0376537	0.0415862	0.0511486	0.030695	0.0399149	0.0415356	0.0514152	0.249249(TRUE)	-349025	NCU01789	Splicing coactivator SRm160/300, subunit SRm160 (contains PWI domain)	RNA processing and modification	INFORMATION STORAGE AND PROCESSING
NCU01790	3.61303	3.55867	1.42966	1	0.741	1	1	0.0929532	0.0981846	0.0646283	0.0641471	0.0889806	0.100862	0.0647071	0.0601727	0.186787(TRUE)	-109568	NCU01790
NCU01791	1.14346	1	2.26293	3.25355	1	0	0	0.052166	0.0528438	0.0667444	0.0689869	0.0563188	0.0587213	0.0707593	0.0808979	0.467067(TRUE)	-111290	NCU01791	Vacuolar sorting protein VPS24	Intracellular trafficking, secretion, and vesicular transport	CELLULAR PROCESSES AND SIGNALING
NCU01792	1	1.242	3.76907	4.96072	0	0	0	0.0225516	0.0241715	0.0298356	0.0331258	0.0190082	0.0214075	0.0292051	0.0335727	0.21972(TRUE)	-963774	NCU01792	HSP90 co-chaperone p23	Posttranslational modification, protein turnover, chaperones	CELLULAR PROCESSES AND SIGNALING
NCU01793	1.14886	1.14436	1	1.01971	0.741	1	0	0.00775785	0.00866818	0.00839069	0.00708137	0.0076273	0.00781067	0.00788769	0.00840079	0.174675(TRUE)	-1851790	NCU01793	RRM motif-containing protein	RNA processing and modification	INFORMATION STORAGE AND PROCESSING
NCU01794	1.0244	1	1.51925	1.71945	0.92	0	0	0.0214659	0.0234784	0.0249392	0.025724	0.0216316	0.0222283	0.0234769	0.0270212	0.263063(TRUE)	-381128	NCU01794
NCU01795	1.27956	1.25886	1.03468	1	0.967	1	1	0.0104687	0.0108384	0.00975372	0.0110166	0.0104153	0.0122982	0.00921355	0.0105746	0.375576(TRUE)	-1259340	NCU01795	Uncharacterized conserved protein, contains CCCH-type Zn-finger	General function prediction only	POORLY CHARACTERIZED
NCU01796	1	1.15929	1.63797	1.79765	0	0	0	0.0267768	0.0360627	0.035503	0.0371388	0.030103	0.0354054	0.0360262	0.0388603	0.395796(TRUE)	-218253	NCU01796	Projectin/twitchin and related proteins	Cytoskeleton	CELLULAR PROCESSES AND SIGNALING
NCU01797	3.8184	2.65506	1.11862	1	1	1	1	0.0206078	0.0225745	0.0160614	0.0133588	0.0219095	0.0190251	0.0140376	0.0160306	0.180881(TRUE)	-1314770	NCU01797	Putative serine/threonine protein kinase	General function prediction only	POORLY CHARACTERIZED	ELI
NCU01798	3.12876	3.34092	1.34663	1	0.148	1	0.999	0.221827	0.235851	0.151609	0.148763	0.228841	0.23352	0.180894	0.164551	0.319219(TRUE)	-18380.4	NCU01798
NCU01799	1.30324	1	2.21311	2.53012	1	0	0	0.0500982	0.0425982	0.0579781	0.0605556	0.0451327	0.0501058	0.0522866	0.0549246	0.160661(TRUE)	-148004	NCU01799	FOG: Zn-finger	General function prediction only	POORLY CHARACTERIZED
NCU01800	1	1.0013	1.02087	1.0233	0.416	0	0.342	0.00693059	0.00907378	0.00781588	0.00759372	0.00722081	0.00812301	0.00754208	0.00658366	0.150851(TRUE)	-2071250	NCU01800	Ribosomal protein S5	Translation, ribosomal structure and biogenesis	INFORMATION STORAGE AND PROCESSING
NCU01801	1.47535	1	1.04716	1.00236	1	0.158	0.862	0.0591148	0.0563529	0.0514885	0.0597132	0.0612943	0.0634955	0.0569492	0.0606111	0.296096(TRUE)	-55513.3	NCU01801
NCU01802	3.91583	4.22447	1.76283	1	0.152	1	1	0.301375	0.370293	0.232209	0.184043	0.303858	0.336294	0.236916	0.206716	0.448649(TRUE)	-14684.7	NCU01802
NCU01803	4.56645	4.29038	1.66129	1	1	1	1	0.0313161	0.0339614	0.0222817	0.0201205	0.0326014	0.0337614	0.0231777	0.0205069	0.218919(TRUE)	-1038440	NCU01803	Arginyl-tRNA-protein transferase	Posttranslational modification, protein turnover, chaperones	CELLULAR PROCESSES AND SIGNALING
NCU01804	1	1.08573	1.08885	1.12326	0	0.359	0	0.0103934	0.0101129	0.0101676	0.0113808	0.0101628	0.01279	0.010534	0.010031	0.198799(TRUE)	-1165090	NCU01804	Diadenosine and diphosphoinositol polyphosphate phosphohydrolase	Signal transduction mechanisms	CELLULAR PROCESSES AND SIGNALING
NCU01805	1	1.56287	1.83483	1.75645	0	0	0.949	0.0415666	0.0516134	0.0496361	0.0532077	0.0446525	0.052488	0.0560625	0.0572143	0.189389(TRUE)	-122472	NCU01805	Chitinase	Cell wall/membrane/envelope biogenesis	CELLULAR PROCESSES AND SIGNALING
NCU01806	1	1.80075	1.87336	1.6347	0	0.001	1	0.0188794	0.025415	0.0213401	0.0251206	0.0181164	0.0230921	0.0226431	0.0237877	0.334234(TRUE)	-579005	NCU01806	Exosomal 3'-5' exoribonuclease complex, subunit Rrp42	Translation, ribosomal structure and biogenesis	INFORMATION STORAGE AND PROCESSING
NCU01807	1	1.49785	1.90371	1.92628	0	0	0.166	0.0204489	0.0251984	0.0269944	0.0262832	0.0213525	0.0272737	0.0255738	0.0278056	0.205405(TRUE)	-501830	NCU01807
NCU01808	1.15835	1	2.08371	2.70316	1	0	0	0.00426205	0.00447933	0.00484266	0.00583588	0.00411464	0.00434038	0.0054097	0.00615911	0.265866(TRUE)	-9292900	NCU01808	Cytochrome c	Energy production and conversion	METABOLISM
NCU01809	1.11504	1.16239	1.10131	1	0	1	1	0.0141677	0.0159871	0.012759	0.0142269	0.0136189	0.0154155	0.013371	0.0151506	0.236236(TRUE)	-670766	NCU01809	Nuclear AAA ATPase (VCP subfamily)	Posttranslational modification, protein turnover, chaperones	CELLULAR PROCESSES AND SIGNALING
NCU01810	4.20946	3.96639	1.56133	1	1	1	1	0.0413648	0.0462385	0.0303043	0.0258063	0.042396	0.0469396	0.0286271	0.0262241	0.242042(TRUE)	-608477	NCU01810	Mitochondrial carnitine-acylcarnitine carrier protein	Energy production and conversion	METABOLISM
NCU01811	2.45593	3.87597	1.44852	1	0	1	1	0.0506481	0.0629538	0.042526	0.0404142	0.0500461	0.060397	0.0418194	0.0411621	0.486486(TRUE)	-218530	NCU01811
NCU01812	2.79654	2.96271	1.00302	1	0.385	1	0.527	0.556921	0.583235	0.321853	0.329595	0.583059	0.566805	0.414866	0.419874	0.329029(TRUE)	-2665.96	NCU01812	Ca2+-modulated nonselective cation channel polycystin	Inorganic ion transport and metabolism	METABOLISM
NCU01813	2.12113	1.27743	1	1.65654	1	1	0	0.049297	0.0502124	0.0394027	0.0531271	0.0523806	0.048866	0.0376407	0.0508698	0.308108(TRUE)	-134086	NCU01813	Predicted transporter (major facilitator superfamily)	General function prediction only	POORLY CHARACTERIZED
NCU01814	1.2864	1	1.3424	1.37026	1	0	0.112	0.026417	0.0277403	0.0301259	0.0311099	0.0277021	0.0265757	0.0263156	0.0307072	0.331431(TRUE)	-271196	NCU01814
NCU01815	2.49685	1	1.96721	2.55068	1	0	0.013	0.327105	0.223014	0.299431	0.340804	0.336783	0.261642	0.296604	0.319331	0.202002(TRUE)	-7757.77	NCU01815	Cytochrome b	Energy production and conversion	METABOLISM	LLI
NCU01816	1	1.17304	5.92431	10.5124	0	0	0	0.0613543	0.0740564	0.140744	0.157365	0.0628229	0.0822932	0.139952	0.145449	0.384685(TRUE)	-178479	NCU01816	Allantoicase	Nucleotide transport and metabolism	METABOLISM
NCU01817	1	1.13295	1.84539	2.13753	0	0	0	0.0337166	0.0367126	0.0395521	0.0398145	0.0328109	0.0393759	0.0405761	0.0463909	0.152452(TRUE)	-202322	NCU01817	Myosin class V heavy chain	Cytoskeleton	CELLULAR PROCESSES AND SIGNALING
NCU01818	1	1.24497	1.28785	1.15115	0	0.041	1	0.0230752	0.028392	0.0240672	0.0262615	0.0236632	0.029058	0.0251442	0.0253714	0.37037(TRUE)	-273184	NCU01818	SWI-SNF chromatin-remodeling complex protein	Chromatin structure and dynamics	INFORMATION STORAGE AND PROCESSING
NCU01819	1.17953	1.39221	1.29987	1	0	0.986	1	0.0451568	0.0531196	0.0456425	0.045863	0.0457724	0.054663	0.0499523	0.0478102	0.261261(TRUE)	-87546.2	NCU01819
NCU01820	1	1.04766	1.75082	1.83837	0	0	0	0.0133379	0.0147672	0.0169564	0.0193822	0.015089	0.018077	0.0167032	0.0176898	0.233834(TRUE)	-832592	NCU01820	Nuclear transport receptor CRM1/MSN5 (importin beta superfamily)	Nuclear structure	CELLULAR PROCESSES AND SIGNALING
NCU01821	3.16424	1.69296	1.04987	1	1	1	1	0.0202178	0.0175827	0.0135421	0.0130261	0.0191323	0.0174985	0.0129336	0.015066	0.254254(TRUE)	-1179940	NCU01821	Alanine-glyoxylate aminotransferase AGT1	General function prediction only	POORLY CHARACTERIZED
NCU01822	1.0919	1	1.33075	1.47124	1	0	0	0.0262954	0.0272201	0.0273504	0.0297841	0.0222616	0.0274164	0.0271918	0.0325866	0.374374(TRUE)	-277443	NCU01822	Membrane coat complex Retromer, subunit VPS29/PEP11	Intracellular trafficking, secretion, and vesicular transport	CELLULAR PROCESSES AND SIGNALING
NCU01823	1.29169	1.31252	1.28099	1	0.021	0.998	1	0.0118541	0.0132693	0.0119226	0.0121728	0.01371	0.0136778	0.0122875	0.0121398	0.208308(TRUE)	-1078820	NCU01823	Sensory transduction histidine kinase	Signal transduction mechanisms	CELLULAR PROCESSES AND SIGNALING
NCU01824	1	1.49911	2.44489	2.7646	0	0	0	0.0162164	0.0198371	0.0196994	0.0253703	0.0175661	0.0220169	0.0219378	0.024663	0.175475(TRUE)	-975157	NCU01824
NCU01826	1	1.064	1.22285	1.02374	0	0	1	0.010379	0.0115921	0.0115822	0.0109052	0.0125125	0.0114753	0.0110463	0.0119325	0.250751(TRUE)	-1002270	NCU01826	Glucose-6-phosphate/phosphate and phosphoenolpyruvate/phosphate antiporter	Carbohydrate transport and metabolism	METABOLISM
NCU01827	1	1.2213	1.5237	1.50466	0	0	1	0.00205651	0.00245735	0.0022784	0.00286935	0.00197599	0.0024784	0.00236071	0.00253502	0.335536(TRUE)	-21894800	NCU01827	60S ribosomal protein L27	Translation, ribosomal structure and biogenesis	INFORMATION STORAGE AND PROCESSING
NCU01828	1.65125	1	1.06901	1.15294	1	0.003	0	0.0335011	0.0313037	0.028623	0.0289813	0.0344813	0.0294531	0.0286427	0.0317672	0.384184(TRUE)	-205475	NCU01828
NCU01829	1	1.0955	1.86228	1.52942	0.182	0	0.99	0.125105	0.141255	0.162285	0.158865	0.140639	0.152043	0.160387	0.167105	0.412312(TRUE)	-13612.5	NCU01829	TPR repeat-containing protein	Function unknown	POORLY CHARACTERIZED
NCU01830	1.29104	1	1.83503	1.09335	0.997	0	1	0.121434	0.11651	0.150305	0.117041	0.132668	0.13032	0.134144	0.12275	0.369369(TRUE)	-17149.4	NCU01830	4-hydroxyphenylpyruvate dioxygenase	Amino acid transport and metabolism	METABOLISM
NCU01831	1	1.15482	1.40776	1.37295	0	0	0.906	0.0240054	0.0276003	0.0300465	0.0310875	0.0264356	0.0334241	0.0269458	0.0303303	0.162563(TRUE)	-230048	NCU01831	RNA polymerase II transcription initiation/nucleotide excision repair factor TFIIH, subunit SSL1	Transcription	INFORMATION STORAGE AND PROCESSING
NCU01833	1.99213	2.87932	1.26104	1	0	1	1	0.0289456	0.0294709	0.0225786	0.0222149	0.0260855	0.031938	0.0253555	0.0221977	0.25996(TRUE)	-490465	NCU01833	Sensory transduction histidine kinase	Signal transduction mechanisms	CELLULAR PROCESSES AND SIGNALING
NCU01834	1.00202	1.19051	1.00232	1	0.132	0.874	0.519	0.163414	0.198887	0.177417	0.178331	0.198992	0.211399	0.192811	0.190064	0.236637(TRUE)	-5501.18	NCU01834
NCU01835	4.50814	4.48118	1.84931	1	0.881	1	1	0.0220665	0.0258456	0.0181044	0.0148572	0.0216162	0.0276582	0.0183154	0.0146318	0.367167(TRUE)	-2020220	NCU01835	beta-1,6-N-acetylglucosaminyltransferase, contains WSC domain	Carbohydrate transport and metabolism	METABOLISM
NCU01837	0	0	0	0	0.5	0.5	0.5	0	0	0	0	0	0	0	0	0(FALSE)	0	NCU01837
NCU01838	1.2886	1	1.20629	1.91994	1	0	0	0.0197601	0.0216313	0.021269	0.0249675	0.0196183	0.0200473	0.0188925	0.0246326	0.392893(TRUE)	-489055	NCU01838	Carbon-nitrogen hydrolase	Amino acid transport and metabolism	METABOLISM
NCU01839	1	1.66503	1.98304	2.0482	0	0	0.098	0.0511074	0.0629022	0.0555521	0.065302	0.0466998	0.0620001	0.0599183	0.0628899	0.205806(TRUE)	-115154	NCU01839	Carboxylesterase and related proteins	General function prediction only	POORLY CHARACTERIZED
NCU01840	1	1.20149	1.40241	1.14181	0	0	1	0.0247203	0.0304226	0.0275558	0.0281314	0.0245419	0.0280984	0.0290792	0.0267405	0.292993(TRUE)	-245453	NCU01840	Nuclear receptor coregulator SMRT/SMRTER, contains Myb-like domains	Transcription	INFORMATION STORAGE AND PROCESSING
NCU01841	1.14711	1.16703	1	1.12315	0.369	0.999	0.012	0.0638882	0.0692705	0.057573	0.0642286	0.0647894	0.0704733	0.066269	0.0674091	0.32022(TRUE)	-41777.9	NCU01841
NCU01842	1.11604	1.46274	1.26209	1	0	1	1	0.0202877	0.0229499	0.0202622	0.020708	0.0203417	0.0247607	0.0208307	0.0197329	0.229429(TRUE)	-405372	NCU01842	Nucleolar GTPase/ATPase p130	Nuclear structure	CELLULAR PROCESSES AND SIGNALING
NCU01843	1	2.14507	2.33324	2.27854	0	0	1	0.0117911	0.0162963	0.0134764	0.0153004	0.0113347	0.0165628	0.017558	0.0168138	0.157157(TRUE)	-1640470	NCU01843	Chaperonin complex component, TCP-1 gamma subunit (CCT3)	Posttranslational modification, protein turnover, chaperones	CELLULAR PROCESSES AND SIGNALING
NCU01844	2.08307	2.03216	1.24394	1	0.983	1	1	0.0248296	0.0273051	0.0207172	0.0218099	0.0283955	0.0277594	0.0219494	0.0226974	0.257958(TRUE)	-486543	NCU01844	Uncharacterized conserved protein	Function unknown	POORLY CHARACTERIZED	ELI
NCU01845	3.49459	3.51456	1.39166	1	0.191	1	1	0.0226444	0.023759	0.0174134	0.016105	0.0248958	0.0245833	0.0167053	0.0162938	0.205105(TRUE)	-1212920	NCU01845	Chromatin remodeling factor subunit and related transcription factors	Chromatin structure and dynamics	INFORMATION STORAGE AND PROCESSING
NCU01846	1.46408	1.41454	1.04072	1	1	1	0.999	0.0176463	0.0189369	0.0134365	0.0159746	0.0161495	0.0174165	0.0154096	0.0163076	0.158659(TRUE)	-676553	NCU01846	von Willebrand factor and related coagulation proteins	Extracellular structures	CELLULAR PROCESSES AND SIGNALING
NCU01848	1	0	4.30944	0	1	0	1	0.988667	0	4.20447	0	1539.62	0	7469.53	0	0.45986(TRUE)	-95.8964	NCU01848
NCU01849	1.00902	1.057	1.40502	1	0.228	0	1	0.0674905	0.0779125	0.0772858	0.0747151	0.0710515	0.0901487	0.084399	0.0703743	0.276577(TRUE)	-33311	NCU01849
NCU01850	1.24053	1.05891	1	1.08911	1	0.994	0	0.0285923	0.028921	0.0267155	0.0281868	0.0280005	0.0297412	0.0247428	0.0275695	0.285886(TRUE)	-198530	NCU01850	Peroxisomal biogenesis protein (peroxin 16)	Intracellular trafficking, secretion, and vesicular transport	CELLULAR PROCESSES AND SIGNALING
NCU01851	1.97021	1.97276	1.18564	1	0.495	1	0.998	0.0953397	0.0978348	0.083265	0.0859752	0.114027	0.112719	0.0866461	0.0863906	0.327628(TRUE)	-36851	NCU01851
NCU01852	2.61414	3.05469	1	7.52967	0.349	0.989	0	1.14462	1.34376	0.603501	1.58457	1.41268	1.71725	1.00523	1.84654	0.465465(TRUE)	-1001.08	NCU01852
NCU01853	4.70749	1	0	1.23315	0.998	1	0	4.27484	0.92574	0	1.18515	5067.86	272.251	0	1350.23	0.162863(TRUE)	-133.557	NCU01853	Glucose dehydrogenase/choline dehydrogenase/mandelonitrile lyase (GMC oxidoreductase family)	General function prediction only	POORLY CHARACTERIZED
NCU01854	1.40271	1.22457	1	1.01402	1	1	0.2	0.0230074	0.0241204	0.0197679	0.0202893	0.0211544	0.0228077	0.0206609	0.0216057	0.408709(TRUE)	-373746	NCU01854	Vacuolar assembly/sorting protein DID2	Intracellular trafficking, secretion, and vesicular transport	CELLULAR PROCESSES AND SIGNALING
NCU01855	1.42974	1.39741	1.19738	1	1	1	1	0.00732612	0.00764268	0.00571422	0.00656086	0.00598487	0.00788228	0.00702273	0.00782104	0.433634(TRUE)	-3499560	NCU01855
NCU01856	1.31963	1.37336	1.02882	1	0	1	0.998	0.0137605	0.0158374	0.0129405	0.0133037	0.0127476	0.014719	0.0136112	0.0124543	0.257157(TRUE)	-870697	NCU01856	Transcriptional activator FOSB/c-Fos and related bZIP transcription factors	Transcription	INFORMATION STORAGE AND PROCESSING
NCU01857	1	1.37366	1.09437	1.12715	0	1	0.034	0.0187587	0.0228254	0.0193558	0.0209362	0.0180634	0.0234278	0.0203351	0.0216102	0.372472(TRUE)	-373565	NCU01857	Cytoplasmic exosomal RNA helicase SKI2, DEAD-box superfamily	RNA processing and modification	INFORMATION STORAGE AND PROCESSING
NCU01858	1.07871	1	1.50995	1.4941	1	0	0.726	0.027645	0.0279848	0.0291918	0.0308226	0.0274283	0.0278082	0.032442	0.0347964	0.350551(TRUE)	-241772	NCU01858	Meiotic chromosome segregation protein	Cell cycle control, cell division, chromosome partitioning	METABOLISM
NCU01859	1.20824	1.20867	1.22925	1	0.509	0.065	1	0.015741	0.015207	0.0160607	0.0158376	0.0153302	0.0165359	0.0162947	0.0171477	0.273473(TRUE)	-642860	NCU01859
NCU01860	9.47518	7.67511	5.16293	1	0.974	0.997	1	1.02181	1.00965	0.850261	0.365451	1.0523	1.00972	0.889543	0.488762	0.175475(TRUE)	-7007.2	NCU01860
NCU01861	22.6202	9.12596	6.34979	1	1	1	1	0.864117	0.81084	0.620239	0.275703	0.840723	0.814286	0.671033	0.331981	0.246246(TRUE)	-24422.1	NCU01861	Reductases with broad range of substrate specificities	General function prediction only	POORLY CHARACTERIZED	LLI
NCU01862	18.4304	13.6665	3.01862	1	1	1	1	0.147329	0.153139	0.0696079	0.0457839	0.146482	0.144773	0.0761533	0.0462678	0.224424(TRUE)	-604866	NCU01862	Actin regulatory protein (Wiskott-Aldrich syndrome protein)	Signal transduction mechanisms	CELLULAR PROCESSES AND SIGNALING
NCU01863	11.7208	9.7232	1.70463	1	0.884	1	0.848	1.83384	1.88343	0.795716	0.616361	2.05911	1.92487	1.07417	0.958778	0.292893(TRUE)	-2367.85	NCU01863
NCU01865	3.18876	2.25997	1.06326	1	1	1	0.927	0.088528	0.068069	0.0553145	0.048826	0.0697332	0.0814687	0.0526125	0.058079	0.195495(TRUE)	-108488	NCU01865	Putative Zn-finger protein	General function prediction only	POORLY CHARACTERIZED
NCU01866	3.62132	1.84146	2.32026	1	0.994	0.212	0.996	0.824835	0.675448	0.66847	0.47009	0.80687	0.784268	0.76704	0.614176	0.419319(TRUE)	-1671.6	NCU01866
NCU01867	1	0	0	0	1	0.5	0.5	0.955869	0	0	0	6259.07	0	0	0	0.246947(TRUE)	-39.1878	NCU01867
NCU01868	2.18853	3.06203	2.06731	1	0	1	1	0.129206	0.155165	0.12885	0.0998448	0.147428	0.15886	0.134583	0.117369	0.252653(TRUE)	-35209.3	NCU01868	Predicted transporter (major facilitator superfamily)	General function prediction only	POORLY CHARACTERIZED
NCU01869	75.8758	53.7789	4.69528	1	1	1	1	4.18723	4.09261	1.35605	0.577314	4.32638	4.28958	1.5992	0.953803	0.276076(TRUE)	-13388.9	NCU01869
NCU01870	4.71004	3.54178	1.37203	1	0.788	0.973	0.692	1.5195	1.46168	0.818058	0.710707	1.65248	1.65139	1.2833	1.33937	0.4001(TRUE)	-673.963	NCU01870	Enolase	Carbohydrate transport and metabolism	METABOLISM
NCU01871	1.04647	1.25887	1.0436	1	0	1	0.992	0.021453	0.0240031	0.020606	0.0218859	0.0208245	0.0230732	0.0206678	0.0218668	0.372673(TRUE)	-310509	NCU01871	Predicted DNA-binding protein	Transcription	INFORMATION STORAGE AND PROCESSING
NCU01872	6.97618	16.7372	1	0	0.021	1	1	6.69779	15.7236	0.977528	0	1582.73	3723.67	266.839	0	0.238539(TRUE)	-391.059	NCU01872									KO
NCU01873	1	1.38891	1.0582	1.34317	0.059	0.877	0.131	0.266448	0.326627	0.265716	0.307535	0.291039	0.357612	0.321971	0.356664	0.341642(TRUE)	-2561.22	NCU01873
NCU01874	0	0	0	1	0.5	0.5	0	0	0	0	0.971789	0	0	0	5180.22	0.176076(TRUE)	-38.8957	NCU01874	Splicing coactivator SRm160/300, subunit SRm300	RNA processing and modification	INFORMATION STORAGE AND PROCESSING
NCU01875	0	0	1	0	0.5	0	1	0	0	0.989143	0	0	0	5194.56	0	0.255455(TRUE)	-20.2886	NCU01875
NCU01876	0	0	0	0	0.5	0.5	0.5	0	0	0	0	0	0	0	0	0(FALSE)	0	NCU01876	KEKE-like motif-containing transcription regulator (Rlr1)/suppressor of sin4	Transcription	INFORMATION STORAGE AND PROCESSING
NCU01877	8.76954	11.3342	4.81067	1	0.223	0.98	0.986	3.18561	3.79406	2.29969	0.873861	3.70913	3.83875	3.46386	2.02605	0.462563(TRUE)	-771.989	NCU01877	Translation initiation factor 2C (eIF-2C) and related proteins	Translation, ribosomal structure and biogenesis	INFORMATION STORAGE AND PROCESSING
NCU01878	1	1.11349	1.02814	1.16241	0	1	0	0.0158556	0.0185654	0.0177752	0.0186145	0.0157097	0.0202517	0.0193096	0.0186657	0.274975(TRUE)	-441278	NCU01878	Myosin class II heavy chain	Cytoskeleton	CELLULAR PROCESSES AND SIGNALING
NCU01879	1.01314	1	1.74371	2.23369	0.66	0	0	0.0345595	0.0372606	0.039875	0.0463121	0.0328142	0.0391512	0.041049	0.0463293	0.341642(TRUE)	-185535	NCU01879	Predicted membrane protein	Function unknown	POORLY CHARACTERIZED
NCU01880	0	0	0	1	0.5	0.5	0	0	0	0	0.986449	0	0	0	3533	0.191992(TRUE)	-38.8957	NCU01880	Chitinase	Cell wall/membrane/envelope biogenesis	CELLULAR PROCESSES AND SIGNALING
NCU01881	1.08438	1	2.16625	2.54742	0.847	0	0.003	0.0992429	0.109498	0.134098	0.140674	0.102968	0.114432	0.135019	0.155673	0.307808(TRUE)	-29743.5	NCU01881	Splicing coactivator SRm160/300, subunit SRm300	RNA processing and modification	INFORMATION STORAGE AND PROCESSING	ELI
NCU01882	1.49644	1.62745	1.38498	1	0	1	1	0.00746219	0.00666054	0.00653612	0.00551607	0.00622562	0.0082422	0.00640141	0.00603068	0.278378(TRUE)	-4558590	NCU01882
NCU01883	1.63705	2.25943	1.6647	1	0	1	1	0.0433631	0.0496132	0.0447976	0.036685	0.0420688	0.049038	0.0429913	0.0386498	0.42953(TRUE)	-181557	NCU01883	Amphiphysin	Intracellular trafficking, secretion, and vesicular transport	CELLULAR PROCESSES AND SIGNALING
NCU01884	1	1.13894	1.47425	1.30458	0	0	1	0.0397555	0.0469676	0.0486836	0.0523392	0.0402079	0.0478256	0.0473955	0.0458809	0.242142(TRUE)	-99479.6	NCU01884	Splicing coactivator SRm160/300, subunit SRm160 (contains PWI domain)	RNA processing and modification	INFORMATION STORAGE AND PROCESSING
NCU01886	3.92415	5.02144	1.86396	1	0	1	1	0.0272488	0.0295326	0.0220421	0.0160809	0.0292564	0.0290741	0.0213155	0.0177634	0.19019(TRUE)	-1315640	NCU01886	Chitinase	Cell wall/membrane/envelope biogenesis	CELLULAR PROCESSES AND SIGNALING
NCU01888	1.09595	1.17038	1.21563	1	0	0	1	0.013242	0.0130502	0.0133783	0.0121416	0.0127168	0.013598	0.0126413	0.0136684	0.247347(TRUE)	-864834	NCU01888	Cytosine deaminase FCY1 and related enzymes	Nucleotide transport and metabolism	METABOLISM
NCU01889	1.09877	1.05739	1	1.08425	0.898	0.984	0.003	0.0333842	0.039095	0.0320328	0.0340346	0.0344356	0.0372414	0.0329887	0.0358696	0.15966(TRUE)	-129469	NCU01889
NCU01891	1.25581	1	1.55695	2.07904	0.998	0	0	0.129007	0.130049	0.132662	0.155908	0.124206	0.143472	0.145037	0.162451	0.381381(TRUE)	-18324.9	NCU01891
NCU01893	1.72443	1.34749	1.02671	1	1	1	0.793	0.0463927	0.0443367	0.0400116	0.0395483	0.046425	0.0489769	0.0377031	0.0398242	0.34024(TRUE)	-124938	NCU01893
NCU01894	1	1.23525	1.27429	1.16148	0	0	1	0.00601744	0.00630111	0.00612788	0.00614402	0.00543778	0.00650324	0.00601165	0.00606583	0.255956(TRUE)	-3311460	NCU01894
NCU01895	1	1.09349	1.23289	1.19043	0	0	0.996	0.0145625	0.0169858	0.0178752	0.0166371	0.0176297	0.0184003	0.0181369	0.0185516	0.266166(TRUE)	-533119	NCU01895	Sensory transduction histidine kinase	Signal transduction mechanisms	CELLULAR PROCESSES AND SIGNALING	ELI	rrg-1; response regulator-1 [KO:K11233]
NCU01896	1.6572	1.7856	1.09856	1	0	1	1	0.0436526	0.0465496	0.0387241	0.0390921	0.04101	0.0482137	0.0383857	0.0381872	0.391091(TRUE)	-148568	NCU01896	Nuclear pore complex, Nup98 component (sc Nup145/Nup100/Nup116)	Nuclear structure	CELLULAR PROCESSES AND SIGNALING
NCU01897	1.04877	1.1486	1	1.0689	0	1	0.002	0.0356505	0.0393405	0.0331494	0.031801	0.0338008	0.0388211	0.0346753	0.0336784	0.198298(TRUE)	-130436	NCU01897	Uncharacterized conserved protein	Function unknown	POORLY CHARACTERIZED
NCU01898	4.12446	5.37277	1.56895	1	0	1	1	0.21326	0.242303	0.139775	0.127037	0.220051	0.227478	0.157216	0.137832	0.296296(TRUE)	-33988.5	NCU01898
NCU01899	2.97325	2.46373	1.90207	1	0.839	0.892	0.99	0.551504	0.519046	0.435566	0.352835	0.61465	0.584899	0.539926	0.481825	0.332332(TRUE)	-2814.4	NCU01899
NCU01900	1.42497	1	1.2935	1.86871	0.999	0.002	0	0.125251	0.121213	0.122485	0.149276	0.12926	0.130467	0.131577	0.152987	0.347548(TRUE)	-18420.3	NCU01900
NCU01901	4.46439	4.89266	1.57874	1	0	1	1	0.0889106	0.0847159	0.0537277	0.0439781	0.0798399	0.0940539	0.0575588	0.0467661	0.362963(TRUE)	-232836	NCU01901	Predicted lipase/calmodulin-binding heat-shock protein	Lipid transport and metabolism	METABOLISM
NCU01902	1.25506	1	1.15483	1.62941	1	0	0	0.0218006	0.021168	0.0208484	0.024565	0.0242081	0.0230868	0.0229445	0.0273155	0.316717(TRUE)	-369297	NCU01902	Glucosamine-phosphate N-acetyltransferase	Cell wall/membrane/envelope biogenesis	CELLULAR PROCESSES AND SIGNALING
NCU01903	1.59504	1.86883	1.50472	1	0	1	1	0.0780038	0.0888	0.0698874	0.06705	0.0822926	0.0859521	0.0766535	0.0739726	0.206707(TRUE)	-53835.6	NCU01903
NCU01904	2.44992	1	2.46447	2.33324	1	0	0.845	0.154535	0.117996	0.156231	0.150257	0.152571	0.117103	0.159522	0.155463	0.288488(TRUE)	-31838.7	NCU01904	Reductases with broad range of substrate specificities	General function prediction only	POORLY CHARACTERIZED	LLI
NCU01905	1.08929	1	1.58307	2.56111	0.669	0.004	0	0.21393	0.217209	0.274568	0.303462	0.250805	0.273876	0.275458	0.309626	0.219119(TRUE)	-5726.35	NCU01905	Sorbitol dehydrogenase	Secondary metabolites biosynthesis, transport and catabolism	METABOLISM	LLI
NCU01906	1.54146	1	3.14932	4.97399	0.995	0	0	0.272888	0.253055	0.420494	0.489192	0.338496	0.302486	0.410851	0.418651	0.187988(TRUE)	-8240.36	NCU01906	Aldo/keto reductase family proteins	General function prediction only	POORLY CHARACTERIZED	LLI
NCU01907	1.23798	1.36644	1	1.0653	0	1	0	0.020021	0.0229277	0.0185453	0.0197865	0.0208498	0.0232698	0.0198642	0.0197607	0.410811(TRUE)	-376786	NCU01907	SNARE protein SED5/Syntaxin 5	Intracellular trafficking, secretion, and vesicular transport	CELLULAR PROCESSES AND SIGNALING
NCU01908	1.40422	1.37789	1.07924	1	0.946	1	1	0.0173517	0.0183688	0.01622	0.0165528	0.0201363	0.0199635	0.0160553	0.0170214	0.152953(TRUE)	-545383	NCU01908	Serine proteinase inhibitor (KU family) with thrombospondin repeats	Posttranslational modification, protein turnover, chaperones	CELLULAR PROCESSES AND SIGNALING
NCU01910	1	1.12951	1.33692	1.20518	0	0	1	0.0374288	0.0432749	0.0382385	0.0414959	0.0351259	0.043908	0.0419119	0.0417327	0.184785(TRUE)	-116761	NCU01910	SWI-SNF chromatin-remodeling complex protein	Chromatin structure and dynamics	INFORMATION STORAGE AND PROCESSING
NCU01911	1.00125	1.06818	1.1265	1	0	0	1	0.0163522	0.0174221	0.0157641	0.0179086	0.0174971	0.0181446	0.0170705	0.0161764	0.265365(TRUE)	-482815	NCU01911	Guanine nucleotide exchange factor	Intracellular trafficking, secretion, and vesicular transport	CELLULAR PROCESSES AND SIGNALING
NCU01912	1	1.21025	1.9852	1.8686	0	0	1	0.0149397	0.0163221	0.0184203	0.0179272	0.013074	0.0177671	0.0182562	0.0175073	0.161461(TRUE)	-897187	NCU01912	Dolichyl-phosphate-mannose:protein O-mannosyl transferase	Posttranslational modification, protein turnover, chaperones	CELLULAR PROCESSES AND SIGNALING
NCU01913	1.22528	1.28802	1.16772	1	0	1	1	0.0149047	0.0171778	0.0129783	0.0137782	0.0138086	0.0154664	0.0151378	0.0134309	0.20991(TRUE)	-738515	NCU01913	Splicing factor 3a, subunit 1	RNA processing and modification	INFORMATION STORAGE AND PROCESSING
NCU01914	1.23574	1	1.90171	2.2067	1	0	0	0.0203797	0.0207118	0.0256563	0.0286313	0.02121	0.0217412	0.0288035	0.0267947	0.295996(TRUE)	-488879	NCU01914	Sorting nexin SNX11	Intracellular trafficking, secretion, and vesicular transport	CELLULAR PROCESSES AND SIGNALING
NCU01916	1.3292	1.53397	1.31816	1	0	1	1	0.00981656	0.0126536	0.00999873	0.0092665	0.00966591	0.0127788	0.00964509	0.00963929	0.178879(TRUE)	-1708750	NCU01916	Mitochondrial carrier protein - Rim2p/Mrs12p	Energy production and conversion	METABOLISM
NCU01917	1.0159	1	1.51484	1.16515	0.516	0.056	0.864	0.307171	0.332343	0.346959	0.368774	0.350195	0.39313	0.377522	0.382722	0.390991(TRUE)	-1997.17	NCU01917	RNA-binding protein Fusilli, contains RRM domain	RNA processing and modification	INFORMATION STORAGE AND PROCESSING
NCU01918	1	1.20205	1.96346	2.38206	0	0	0	0.0215253	0.0255	0.0281389	0.026785	0.0226221	0.0254757	0.0262711	0.028942	0.243143(TRUE)	-461124	NCU01918	Actin-related protein Arp2/3 complex, subunit ARPC4	Cytoskeleton	CELLULAR PROCESSES AND SIGNALING
NCU01919	1	1.49622	2.25244	2.66802	0	0	0	0.0225781	0.0299114	0.0366007	0.0386849	0.0257203	0.0311526	0.0311599	0.0357176	0.198098(TRUE)	-422519	NCU01919	Ubiquitin-specific protease	Posttranslational modification, protein turnover, chaperones	CELLULAR PROCESSES AND SIGNALING
NCU01920	1	1.24584	2.56563	3.12551	0	0	0	0.0608929	0.0748	0.0948938	0.0914661	0.0649932	0.0777318	0.0915729	0.0921114	0.192492(TRUE)	-76375.5	NCU01920	Histone acetyltransferase SAGA/ADA, catalytic subunit PCAF/GCN5 and related proteins	Chromatin structure and dynamics	INFORMATION STORAGE AND PROCESSING
NCU01922	1.49773	1.48861	1.02437	1	0.642	1	0.923	0.023039	0.0251796	0.020774	0.0194067	0.0235884	0.0264693	0.0200176	0.022627	0.386787(TRUE)	-388713	NCU01922	Methyltransferases	Coenzyme transport and metabolism	METABOLISM
NCU01923	2.90086	12.4092	1	0	0.045	0.979	1	2.81708	12.1445	0.965994	0	112.832	4106.58	192.971	0	0.210911(TRUE)	-186.051	NCU01923
NCU01924	1.77427	2.16341	1.21605	1	0	1	1	0.0142866	0.0173013	0.0127047	0.0135029	0.016307	0.016759	0.0133568	0.0127484	0.375676(TRUE)	-1191070	NCU01924	SWI-SNF chromatin-remodeling complex protein	Chromatin structure and dynamics	INFORMATION STORAGE AND PROCESSING
NCU01926	1.5256	1.80809	1.68078	1	0	1	1	0.0408989	0.0429137	0.0416144	0.0351355	0.0366718	0.044897	0.0378356	0.0383242	0.192793(TRUE)	-182544	NCU01926
NCU01927	1.53175	1.67539	1.26088	1	0	1	1	0.0164253	0.0188503	0.015421	0.0142797	0.0170585	0.0178477	0.0162827	0.0157542	0.185986(TRUE)	-766804	NCU01927	Nucleolar GTPase/ATPase p130	Nuclear structure	CELLULAR PROCESSES AND SIGNALING
NCU01928	1	1.27901	1.26613	1.40411	0	0.657	0	0.0303853	0.032804	0.0318157	0.0347789	0.0272721	0.0360262	0.0337557	0.0352105	0.151351(TRUE)	-195158	NCU01928	Predicted regulator of the ubiquitin pathway (contains UAS and UBX domains)	Signal transduction mechanisms	CELLULAR PROCESSES AND SIGNALING
NCU01929	1.18499	1.23217	1.09786	1	0	1	1	0.0119446	0.0137419	0.0140549	0.0117115	0.0118289	0.0149405	0.0122136	0.0119616	0.157257(TRUE)	-892036	NCU01929	Poly(A) ribonuclease subunit	RNA processing and modification	INFORMATION STORAGE AND PROCESSING
NCU01930	1	1.21344	2.27591	2.30923	0	0	0.051	0.015182	0.0172829	0.0206805	0.0223701	0.0158304	0.0182897	0.0200833	0.0235479	0.178278(TRUE)	-843454	NCU01930	Small Nuclear ribonucleoprotein splicing factor	RNA processing and modification	INFORMATION STORAGE AND PROCESSING
NCU01931	1	1.03096	1.33827	1.55229	0.28	0	0	0.064367	0.0700192	0.0717346	0.0768175	0.0636351	0.066802	0.073435	0.0743993	0.255355(TRUE)	-47919.7	NCU01931
NCU01932	1.32939	1.14038	1.0921	1	1	1	1	0.0143438	0.0137577	0.0123382	0.0130201	0.0136633	0.0150269	0.0148084	0.0126794	0.243243(TRUE)	-834682	NCU01932	Putative transcription factor ASH1/LIN-59	Transcription	INFORMATION STORAGE AND PROCESSING
NCU01935	1	1.00273	1.05777	1.0119	0.476	0.008	0.979	0.0257188	0.0276761	0.0276331	0.0256802	0.0241938	0.0304198	0.0278683	0.0273912	0.156557(TRUE)	-192280	NCU01935	Predicted DHHC-type Zn-finger protein	General function prediction only	POORLY CHARACTERIZED
NCU01936	1.12243	1	1.19674	1.25323	1	0	0	0.0188292	0.0216208	0.0188544	0.0204144	0.0202564	0.0182424	0.0184302	0.023088	0.373273(TRUE)	-434739	NCU01936	DNA polymerase iota/DNA damage inducible protein	Replication, recombination and repair	INFORMATION STORAGE AND PROCESSING
NCU01938	1	1.56974	1.6245	1.33177	0	0	1	0.0133766	0.0179936	0.0176927	0.0160687	0.0159049	0.0235626	0.0168202	0.0166483	0.195195(TRUE)	-753021	NCU01938	Calcium-responsive transcription coactivator	Transcription	INFORMATION STORAGE AND PROCESSING
NCU01939	1.46779	1.35927	1.19427	1	1	1	1	0.00643985	0.00583607	0.00561764	0.00544055	0.00536846	0.00613082	0.00576931	0.00524995	0.270671(TRUE)	-4852280	NCU01939	Nuclear transport receptor RANBP7/RANBP8 (importin beta superfamily)	Nuclear structure	CELLULAR PROCESSES AND SIGNALING
NCU01940	1.37547	1.26021	1.13161	1	1	1	1	0.0121414	0.0144898	0.0117631	0.0122712	0.0128301	0.0137881	0.0131886	0.0127598	0.234835(TRUE)	-973906	NCU01940	Checkpoint kinase and related serine/threonine protein kinases	Cell cycle control, cell division, chromosome partitioning	METABOLISM
NCU01942	1.20548	1	1.12611	1.30687	0.983	0.079	0.042	0.113446	0.112535	0.112245	0.11977	0.112101	0.121293	0.11364	0.123582	0.443544(TRUE)	-16719.1	NCU01942
NCU01943	1.00191	1	1.93991	0	0.546	0.411	1	0.973132	0.948825	1.92026	0	6447.2	4065.45	11060.5	0	0.260561(TRUE)	-79.506	NCU01943
NCU01944	1	1.18195	1.19891	1.12462	0	0.258	0.998	0.0281101	0.0352715	0.0281332	0.0337654	0.0303606	0.0335273	0.0339935	0.0322669	0.165265(TRUE)	-156406	NCU01944
NCU01945	2.78035	3.31946	1.498	1	0	1	1	0.0318504	0.0399162	0.0294444	0.024744	0.0330344	0.0354928	0.0283926	0.0255213	0.196997(TRUE)	-482971	NCU01945
NCU01946	3.23236	1.97235	1.58437	1	0.874	0.67	0.756	1.30569	1.04996	0.909844	0.684606	1.37109	1.38617	1.27345	1.18043	0.354454(TRUE)	-507.913	NCU01946
NCU01947	1.5643	1.01188	1	1.05591	1	0.725	0.003	0.0294203	0.0292359	0.0258547	0.0255349	0.0297739	0.0284844	0.0265319	0.027039	0.333834(TRUE)	-236380	NCU01947	Uncharacterized conserved protein TEX2, contains PH domain	General function prediction only	POORLY CHARACTERIZED
NCU01948	1	1.22192	1.51136	1.60393	0	0	0	0.00208669	0.00228019	0.00240877	0.00268764	0.00214394	0.00252188	0.00253168	0.00271767	0.338138(TRUE)	-20929300	NCU01948	60S ribosomal protein L21	Translation, ribosomal structure and biogenesis	INFORMATION STORAGE AND PROCESSING
NCU01949	1	1.11995	1.33217	1.48892	0	0	0	0.00202425	0.00205862	0.00222982	0.00242057	0.0020197	0.00231941	0.00207122	0.00220999	0.349049(TRUE)	-23144800	NCU01949	Ribosomal protein S4	Translation, ribosomal structure and biogenesis	INFORMATION STORAGE AND PROCESSING
NCU01950	1.44549	1.17287	1	1.03988	1	1	0.027	0.0283813	0.0269696	0.0243838	0.0263865	0.0288667	0.030802	0.02601	0.0283551	0.298799(TRUE)	-227807	NCU01950	RNA splicing factor - Slu7p	RNA processing and modification	INFORMATION STORAGE AND PROCESSING
NCU01951	1	1.15399	1.68748	1.67236	0	0	0.611	0.0479502	0.0604336	0.0625194	0.0587991	0.0548649	0.0612651	0.0580232	0.0604416	0.21031(TRUE)	-80395.3	NCU01951	DNA polymerase zeta, catalytic subunit	Replication, recombination and repair	INFORMATION STORAGE AND PROCESSING
NCU01953	2.06382	1.58346	1.21389	1	1	1	1	0.0155491	0.0161841	0.0139925	0.0136197	0.0162193	0.0179963	0.0142896	0.0129686	0.237638(TRUE)	-1089140	NCU01953	SNF2 family DNA-dependent ATPase	General function prediction only	POORLY CHARACTERIZED
NCU01954	2.14688	1.65805	1.02075	1	1	1	0.817	0.0377947	0.0383743	0.0303192	0.0305611	0.0414423	0.0371713	0.0314796	0.0305298	0.276977(TRUE)	-259085	NCU01954	Predicted E3 ubiquitin ligase	Posttranslational modification, protein turnover, chaperones	CELLULAR PROCESSES AND SIGNALING
NCU01955	1.18849	1	1.12263	1.32811	1	0	0	0.0297333	0.0329729	0.0293489	0.0343722	0.0300907	0.0304006	0.0327928	0.0380716	0.156557(TRUE)	-185099	NCU01955	Protein involved in autophagocytosis during starvation	General function prediction only	POORLY CHARACTERIZED
NCU01956	1.25441	1.07643	1	1.14262	1	1	0	0.0174506	0.0184706	0.0152987	0.0172453	0.0168101	0.0187192	0.0180235	0.0177972	0.290891(TRUE)	-540636	NCU01956	Actin-binding protein SLA2/Huntingtin-interacting protein Hip1	Cytoskeleton	CELLULAR PROCESSES AND SIGNALING
NCU01957	1.86553	2.01075	1.04632	1	0.001	1	0.921	0.0466364	0.0534415	0.0410205	0.0401365	0.0495159	0.0526446	0.0409845	0.0417934	0.407908(TRUE)	-134634	NCU01957	Plasma membrane H+-transporting ATPase	Inorganic ion transport and metabolism	METABOLISM
NCU01958	8.378	3.01761	4.73201	1	1	0	1	0.137383	0.118863	0.133721	0.0721242	0.14486	0.114479	0.12281	0.0740456	0.35966(TRUE)	-160693	NCU01958
NCU01959	3.56133	1.59799	1	1.20832	1	0.982	0.186	0.437152	0.371181	0.26061	0.30256	0.46153	0.397089	0.314825	0.347857	0.269269(TRUE)	-4289.6	NCU01959
NCU01960	11.8167	6.07781	1.72427	1	1	1	0.99	0.893317	0.816916	0.405729	0.345591	0.923371	0.852009	0.527197	0.416857	0.183283(TRUE)	-7694.9	NCU01960	HMG-box transcription factor	Transcription	INFORMATION STORAGE AND PROCESSING
NCU01961	1.38654	1.12177	1.44787	1	1	0	1	0.0554233	0.0643166	0.0592247	0.0555221	0.0605999	0.0651473	0.0650844	0.06144	0.276276(TRUE)	-65599.7	NCU01961	Apurinic/apyrimidinic endonuclease and related enzymes	Replication, recombination and repair	INFORMATION STORAGE AND PROCESSING
NCU01962	1	1.00411	1.68597	2.35546	0.249	0	0	0.00793278	0.00929048	0.00985241	0.0103514	0.00812237	0.00888383	0.00870065	0.0108171	0.151652(TRUE)	-2467540	NCU01962	Cytochrome c oxidase, subunit VIa/COX13	Energy production and conversion	METABOLISM
NCU01963	1.31663	1.19788	1.2068	1	1	0.322	1	0.0262458	0.0300938	0.0299086	0.0273967	0.0286855	0.0299024	0.0286987	0.0273107	0.368268(TRUE)	-238422	NCU01963	Anaphase-promoting complex (APC), subunit 5	Cell cycle control, cell division, chromosome partitioning	METABOLISM
NCU01964	1.08	1.19885	1	1.00988	0	1	0.327	0.0277797	0.0297116	0.0257882	0.0268291	0.0252883	0.0305349	0.0264062	0.0263809	0.397397(TRUE)	-222664	NCU01964	Predicted E3 ubiquitin ligase	Posttranslational modification, protein turnover, chaperones	CELLULAR PROCESSES AND SIGNALING
NCU01965	2.66836	2.65977	1.21891	1	0.816	1	1	0.0105146	0.00958808	0.00623272	0.0065006	0.00802661	0.00844258	0.00728458	0.00645224	0.22973(TRUE)	-4940670	NCU01965	Valyl-tRNA synthetase	Translation, ribosomal structure and biogenesis	INFORMATION STORAGE AND PROCESSING
NCU01966	1	1.14629	1.59099	1.6406	0	0	0	0.00240889	0.0032345	0.00267871	0.00396772	0.00271122	0.00278586	0.00306654	0.00299327	0.214615(TRUE)	-18323800	NCU01966	60S ribosomal protein L37	Translation, ribosomal structure and biogenesis	INFORMATION STORAGE AND PROCESSING
NCU01967	1	1.4702	1.90006	2.01684	0	0	0.001	0.0344843	0.0429879	0.0406816	0.0468385	0.0342394	0.0461233	0.0461415	0.046131	0.422523(TRUE)	-197543	NCU01967
NCU01968	1	1.5057	1.16842	1.12618	0	1	0.939	0.0317308	0.0344353	0.0311404	0.0295322	0.0282902	0.0327797	0.0288859	0.0321333	0.175576(TRUE)	-199055	NCU01968	Synaptic vesicle transporter SVOP and related transporters (major facilitator superfamily)	General function prediction only	POORLY CHARACTERIZED
NCU01969	1.23668	1	1.17761	1.57882	1	0	0	0.0321563	0.0333216	0.0290906	0.0325608	0.0295334	0.0288193	0.0321955	0.0345069	0.273774(TRUE)	-216591	NCU01969
NCU01970	2.10063	1	1.00555	1.80058	1	0.475	0	0.0599055	0.0539284	0.049414	0.056268	0.0651595	0.050919	0.0483821	0.0594687	0.181281(TRUE)	-99715	NCU01970
NCU01971	1	1.26008	1.45578	1.40414	0	0	0.95	0.0317834	0.037651	0.0356016	0.0374956	0.0302986	0.0381455	0.038023	0.0387311	0.441341(TRUE)	-174297	NCU01971	Chromatin remodeling complex WSTF-ISWI, large subunit (contains heterochromatin localization, PHD and BROMO domains)	Chromatin structure and dynamics	INFORMATION STORAGE AND PROCESSING
NCU01972	20.8347	7.64052	1	1.02279	1	1	0.401	0.437282	0.450133	0.162143	0.154215	0.46826	0.401943	0.176919	0.195047	0.266166(TRUE)	-50710.8	NCU01972
NCU01973	1	1.56917	2.82704	2.69316	0	0	0.821	0.101657	0.145261	0.168	0.155345	0.110784	0.15715	0.163916	0.16308	0.321922(TRUE)	-29442	NCU01973	Putative transcription factor HALR/MLL3, involved in embryonic development	General function prediction only	POORLY CHARACTERIZED
NCU01974	1.27522	1.46373	1.17923	1	0	1	1	0.0286904	0.0313166	0.0259448	0.029109	0.0312297	0.0344548	0.0278352	0.0289272	0.34024(TRUE)	-231416	NCU01974	Spliceosome subunit	RNA processing and modification	INFORMATION STORAGE AND PROCESSING
NCU01975	1.63946	1	1.26757	1.34966	1	0	0	0.0216013	0.0206292	0.0189266	0.0205403	0.0195509	0.0188938	0.0193075	0.0207957	0.332933(TRUE)	-580666	NCU01975	Uncharacterized conserved protein	Function unknown	POORLY CHARACTERIZED
NCU01976	2.69859	1.32214	1.06243	1	1	1	0.988	0.0466225	0.041489	0.0354862	0.0334614	0.0444888	0.0440091	0.033848	0.0386653	0.396296(TRUE)	-187010	NCU01976	Alternative splicing factor ASF/SF2 (RRM superfamily)	RNA processing and modification	INFORMATION STORAGE AND PROCESSING
NCU01977	1	1.44842	2.88468	2.89052	0	0	0.333	0.00917258	0.0114102	0.0143689	0.0155206	0.00887737	0.0115781	0.0134058	0.0139572	0.385485(TRUE)	-2616950	NCU01977	Urea transporter	Amino acid transport and metabolism	METABOLISM
NCU01978	3.34855	2.71422	1	1.02939	1	1	0.261	0.0886946	0.0881609	0.0529406	0.0616332	0.0846853	0.085983	0.0571207	0.0635282	0.181181(TRUE)	-93596.5	NCU01978	beta-1,6-N-acetylglucosaminyltransferase, contains WSC domain	Carbohydrate transport and metabolism	METABOLISM
NCU01979	4.66899	4.22065	1.2432	1	0.998	1	0.999	0.155866	0.15831	0.0979364	0.0956896	0.161673	0.166673	0.099222	0.107293	0.214915(TRUE)	-53570.8	NCU01979
NCU01980	1	1.12472	1.66457	1.86956	0	0	0	0.0330431	0.045037	0.0431408	0.0420375	0.0348948	0.0357724	0.0367612	0.0431675	0.166767(TRUE)	-174783	NCU01980	Uncharacterized conserved protein	Function unknown	POORLY CHARACTERIZED
NCU01981	1	1.26027	1.8677	1.81493	0	0	1	0.00513582	0.0066161	0.0071835	0.00682555	0.00555383	0.00667419	0.00658348	0.00694387	0.278278(TRUE)	-4895650	NCU01981	Translation initiation factor 1 (eIF-1/SUI1)	Translation, ribosomal structure and biogenesis	INFORMATION STORAGE AND PROCESSING
NCU01982	1	1.50475	1.5606	1.68684	0	0.148	0.004	0.0511007	0.065997	0.0623359	0.0662222	0.0529585	0.0638744	0.0606701	0.0686089	0.152553(TRUE)	-81973.4	NCU01982	FOG: Hormone receptors	Signal transduction mechanisms	CELLULAR PROCESSES AND SIGNALING
NCU01983	1	1.35047	1.41925	1.47658	0	0	0	0.00920351	0.0113727	0.0109537	0.0108994	0.00924194	0.0104481	0.0107945	0.0113619	0.198098(TRUE)	-1587100	NCU01983
NCU01984	1	1.4626	1.64219	2.10514	0	0	0	0.0270865	0.0343924	0.0347111	0.0425504	0.0318675	0.0367689	0.0352254	0.0372344	0.463564(TRUE)	-250791	NCU01984	KEKE-like motif-containing transcription regulator (Rlr1)/suppressor of sin4	Transcription	INFORMATION STORAGE AND PROCESSING
NCU01985	1.9878	1.00131	1	1.91946	1	0.61	0	0.00685435	0.00555404	0.00532089	0.00681378	0.00668602	0.0055697	0.00549505	0.00683825	0.270771(TRUE)	-5392100	NCU01985	ATP sulfurylase (sulfate adenylyltransferase)	Inorganic ion transport and metabolism	METABOLISM
NCU01987	0	0	0	0	0.5	0.5	0.5	0	0	0	0	0	0	0	0	0(FALSE)	0	NCU01987
NCU01988	0	0	0	0	0.5	0.5	0.5	0	0	0	0	0	0	0	0	0(FALSE)	0	NCU01988
NCU01989	1.6703	1	1.51423	1.23968	1	0	1	0.0665925	0.0626416	0.0620172	0.0618501	0.0667578	0.0587072	0.0641852	0.064762	0.26016(TRUE)	-65557.9	NCU01989
NCU01990	2.11921	1.56162	1.23218	1	1	1	1	0.018801	0.0188473	0.0163266	0.0174368	0.0234671	0.0192375	0.017252	0.0164421	0.197598(TRUE)	-746594	NCU01990	Predicted membrane protein	Function unknown	POORLY CHARACTERIZED
NCU01991	1	1.01339	1.05395	1.06082	0.122	0	0.3	0.0137689	0.0152425	0.0137615	0.0142831	0.0130581	0.015715	0.0139962	0.0137348	0.328228(TRUE)	-659918	NCU01991	FOG: Zn-finger	General function prediction only	POORLY CHARACTERIZED
NCU01992	1.20202	1.0314	1	1.10092	1	1	0	0.0111199	0.0119939	0.00894399	0.0102432	0.0115142	0.0111696	0.0103984	0.010415	0.184384(TRUE)	-1124450	NCU01992	Vesicle coat complex COPI, gamma subunit	Intracellular trafficking, secretion, and vesicular transport	CELLULAR PROCESSES AND SIGNALING
NCU01993	1	1.03791	1.1565	1.15202	0.001	0	0.679	0.0134915	0.0152236	0.0141475	0.0141434	0.0124985	0.0150902	0.0139765	0.0159449	0.21001(TRUE)	-756439	NCU01993	sn-1,2-diacylglycerol ethanolamine- and cholinephosphotranferases	Lipid transport and metabolism	METABOLISM
NCU01994	1.51842	1.1101	1	1.02072	1	1	0.083	0.0225579	0.0223763	0.0200213	0.021813	0.0254747	0.0241725	0.0198913	0.0208522	0.263063(TRUE)	-379068	NCU01994	Transcription factor XBP-1	Transcription	INFORMATION STORAGE AND PROCESSING
NCU01995	1.58894	1	2.90533	2.37871	0.827	0.008	0.738	0.780426	0.629475	1.04596	0.988223	0.973918	0.968421	1.16289	1.18885	0.178679(TRUE)	-745.99	NCU01995	von Willebrand factor and related coagulation proteins	Extracellular structures	CELLULAR PROCESSES AND SIGNALING
NCU01996	1.03462	1	1.45867	1.3494	0.973	0	1	0.0205954	0.0246306	0.0235458	0.0237587	0.0209973	0.0231887	0.0237912	0.0246925	0.371972(TRUE)	-350740	NCU01996	Collagens (type IV and type XIII), and related proteins	Extracellular structures	CELLULAR PROCESSES AND SIGNALING
NCU01997	2.64495	2.79377	1	1.03955	0	1	0.008	0.0279822	0.0264775	0.0182539	0.0204095	0.0231071	0.0312172	0.0195393	0.0206319	0.214414(TRUE)	-622075	NCU01997	Predicted unusual protein kinase	General function prediction only	POORLY CHARACTERIZED	ELI
NCU01998	1	1.01742	1.57475	1.99724	0.166	0	0	0.0193721	0.0216147	0.0226451	0.0230814	0.0190582	0.0211239	0.0257631	0.0287001	0.217317(TRUE)	-498916	NCU01998	Septin CDC10 and related P-loop GTPases	Cell cycle control, cell division, chromosome partitioning	METABOLISM
NCU01999	1.09502	1	1.20259	1.13346	1	0	1	0.0216461	0.0224457	0.0230205	0.0225394	0.0247352	0.0241109	0.0256369	0.0233326	0.308108(TRUE)	-291595	NCU01999
NCU02000	1.31109	1	1.12333	1.18498	1	0	0	0.0220678	0.0215899	0.0207028	0.0245239	0.0211105	0.024024	0.0194835	0.0214156	0.312112(TRUE)	-371339	NCU02000	Uncharacterized conserved protein	Function unknown	POORLY CHARACTERIZED
NCU02001	1.00633	1	1.48965	1.90809	0.569	0	0	0.0287233	0.0313923	0.0342517	0.038303	0.0300872	0.0334625	0.0304366	0.0384651	0.322923(TRUE)	-210969	NCU02001	Uncharacterized conserved protein (tumor-rejection antigen MAGE in humans)	Function unknown	POORLY CHARACTERIZED
NCU02002	1.85488	1.75826	1.1831	1	1	1	1	0.0152608	0.0172435	0.0137149	0.01308	0.0161225	0.0163595	0.0139854	0.0137284	0.176977(TRUE)	-1037160	NCU02002
[truncated: 17,710 more rows]
