# Supplementary material for: Metabolism and Development during Conidial Germination in Response to a Carbon-Nitrogen-Rich Synthetic or a Natural Source of Nutrition in Neurospora crassa
Source: mBio. 2019 Mar 26;10(2):e00192-19. doi: 10.1128/mBio.00192-19 (PMC6437048; doi:10.1128/mBio.00192-19)
Supplement: TABLE S4 [file mBio.00192-19-st004.xlsx]

## Sheet: Sheet1
Supplemental table 4A Significant expression changes between stages observed for isoforms in Neurospora crassa during conidium germination on Bird and Maple sap medium separately.
	Significant expression changes between stage 1 and 2 on Bird medium											Significant expression changes between stage 2 and 3 on Bird medium											Significant expression changes between stage 3 and 4 on Bird medium											Significant expression changes between stage 1 and 2 on Maple Sap medium											Significant expression changes between stage 2 and 3 on Maple Sap medium
test_id	gene_id	Bird_stage1	Bird_stage2	value_1	value_2	log2(fold_change)	p_value	q_value	significant		test_id	gene_id	Bird_stage2	Bird_stage3	value_1	value_2	log2(fold_change)	p_value	q_value	significant		test_id	gene_id	Bird_stage3	Bird_stage4	value_1	value_2	log2(fold_change)	p_value	q_value	significant		test_id	gene_id	Maple_stage1	Maple_stage2	value_1	value_2	log2(fold_change)	p_value	q_value	significant		test_id	gene_id	Maple_stage2	Maple_stage3	value_1	value_2
NCU00018T0	NCU00018	B1	B2	30.0634	12.6344	-1.25065	0.0022	0.00824604	yes		NCU00006T1	NCU00006	B2	B3	2.11555	8.86625	2.06729	0.00325	0.0115777	yes		NCU00401T0	NCU00401	B3	B4	6.7186	3.46389	-0.955769	0.01335	0.0387429	yes		NCU00028T0	NCU00028	M1	M2	39.964	64.3193	0.686553	0.0117	0.0346521	yes		NCU00018T0	NCU00018	M2	M3	9.75871	20.7078
NCU00018T1	NCU00018	B1	B2	48.1597	18.8688	-1.35183	5e-05	0.000274028	yes		NCU00068T0	NCU00068	B2	B3	32.074	15.1457	-1.0825	0.00295	0.0106452	yes		NCU00881T0	NCU00881	B3	B4	31.3442	96.6839	1.62508	5e-05	0.000274028	yes		NCU00134T0	NCU00134	M1	M2	18.6776	7.16721	-1.38182	0.00625	0.0203145	yes		NCU00089T3	NCU00089	M2	M3	10.7813	6.08767
NCU00134T1	NCU00134	B1	B2	19.3824	36.5649	0.915708	0.0179	0.0496009	yes		NCU00089T3	NCU00089	B2	B3	12.8702	20.9524	0.703075	0.0164	0.0460899	yes		NCU01057T0	NCU01057	B3	B4	7.80156	17.366	1.15443	0.0002	0.000983335	yes		NCU00135T1	NCU00135	M1	M2	48.7436	31.8055	-0.615936	0.01325	0.0384875	yes		NCU00262T0	NCU00262	M2	M3	1.1003	0.475126
NCU00282T0	NCU00282	B1	B2	0.343639	0.589329	0.77818	0.0164	0.0460899	yes		NCU00144T1	NCU00144	B2	B3	1.4171	2.54008	0.841927	0.01725	0.0480858	yes		NCU01154T1	NCU01154	B3	B4	29.8792	14.6954	-1.02377	0.0019	0.00725975	yes		NCU00161T1	NCU00161	M1	M2	16.0559	6.31226	-1.34687	5e-05	0.000274028	yes		NCU00282T0	NCU00282	M2	M3	0.778905	1.2864
NCU00285T0	NCU00285	B1	B2	0.144388	0.514049	1.83195	5e-05	0.000274028	yes		NCU00161T1	NCU00161	B2	B3	11.2295	4.14823	-1.43673	5e-05	0.000274028	yes		NCU01368T1	NCU01368	B3	B4	59.3722	105.373	0.827645	0.00285	0.0103309	yes		NCU00194T1	NCU00194	M1	M2	72.7016	25.2199	-1.52743	5e-05	0.000274028	yes		NCU00285T0	NCU00285	M2	M3	0.338111	0.790793
NCU00458T0	NCU00458	B1	B2	7.01485	13.8443	0.980808	0.00065	0.00282299	yes		NCU00200T0	NCU00200	B2	B3	47.3121	11.7184	-2.01344	0.006	0.0196253	yes		NCU01371T1	NCU01371	B3	B4	10.6673	20.9742	0.975427	0.0095	0.0290501	yes		NCU00200T0	NCU00200	M1	M2	44.2748	12.1481	-1.86576	0.00045	0.00203639	yes		NCU00317T0	NCU00317	M2	M3	4.75943	2.45755
NCU00586T0	NCU00586	B1	B2	3.20869	0.871548	-1.88033	0.0091	0.0280112	yes		NCU00200T1	NCU00200	B2	B3	100.078	39.1995	-1.35222	5e-05	0.000274028	yes		NCU01428T2	NCU01428	B3	B4	15.1691	7.14415	-1.0863	0.0025	0.00921939	yes		NCU00200T1	NCU00200	M1	M2	72.9928	35.1838	-1.05284	0.00395	0.0137089	yes		NCU00459T1	NCU00459	M2	M3	1.66135	3.12212
NCU00689T0	NCU00689	B1	B2	22.1569	8.05896	-1.45909	5e-05	0.000274028	yes		NCU00223T1	NCU00223	B2	B3	45.826	20.9455	-1.12952	5e-05	0.000274028	yes		NCU01587T1	NCU01587	B3	B4	199.727	320.58	0.682657	0.01515	0.0431033	yes		NCU00282T0	NCU00282	M1	M2	0.323447	0.778905	1.26792	0.0001	0.00052259	yes		NCU00468T1	NCU00468	M2	M3	48.1086	27.8963
NCU00803T0	NCU00803	B1	B2	12.0138	6.88811	-0.802512	0.01315	0.0382464	yes		NCU00239T0	NCU00239	B2	B3	2.3756	3.86631	0.702665	0.0077	0.0242776	yes		NCU01789T1	NCU01789	B3	B4	5.03406	10.2362	1.02389	0.0008	0.00339476	yes		NCU00289T1	NCU00289	M1	M2	21.0508	6.73681	-1.64374	5e-05	0.000274028	yes		NCU00470T0	NCU00470	M2	M3	5.94772	2.92292
NCU00881T0	NCU00881	B1	B2	6.12141	11.7273	0.937932	0.00315	0.0112706	yes		NCU00262T0	NCU00262	B2	B3	0.500759	1.45101	1.53487	0.00255	0.00937721	yes		NCU01838T1	NCU01838	B3	B4	31.4576	49.5274	0.654819	0.0156	0.0441845	yes		NCU00396T0	NCU00396	M1	M2	26.724	17.1763	-0.637719	0.0104	0.0313774	yes		NCU00567T0	NCU00567	M2	M3	43.232	10.0644
NCU01034T1	NCU01034	B1	B2	0.413194	0.946983	1.19652	0.01495	0.0426279	yes		NCU00317T0	NCU00317	B2	B3	4.62332	2.11871	-1.12574	0.00065	0.00282299	yes		NCU01926T0	NCU01926	B3	B4	6.92388	4.07923	-0.763284	0.0162	0.0456182	yes		NCU00401T1	NCU00401	M1	M2	13.2792	7.65594	-0.794518	0.0109	0.0326426	yes		NCU00579T0	NCU00579	M2	M3	7.34567	12.3833
NCU01258T1	NCU01258	B1	B2	176.223	37.1697	-2.2452	5e-05	0.000274028	yes		NCU00422T1	NCU00422	B2	B3	105.736	251.564	1.25046	0.0005	0.0022365	yes		NCU01927T1	NCU01927	B3	B4	23.2194	14.4674	-0.682524	0.0104	0.0313774	yes		NCU00409T0	NCU00409	M1	M2	29.9099	11.7894	-1.34314	5e-05	0.000274028	yes		NCU00598T1	NCU00598	M2	M3	34.3399	112.268
NCU01278T0	NCU01278	B1	B2	2.89589	6.02843	1.05778	0.00105	0.00431335	yes		NCU00478T0	NCU00478	B2	B3	4.38228	0.880302	-2.31561	0.00055	0.00243357	yes		NCU01958T0	NCU01958	B3	B4	10.9696	2.40548	-2.18911	5e-05	0.000274028	yes		NCU00409T1	NCU00409	M1	M2	17.4197	8.43718	-1.04589	0.0135	0.0391134	yes		NCU00722T0	NCU00722	M2	M3	4.06446	2.14599
NCU01320T0	NCU01320	B1	B2	476.24	82.8745	-2.52269	5e-05	0.000274028	yes		NCU00478T1	NCU00478	B2	B3	11.3261	4.17753	-1.43893	5e-05	0.000274028	yes		NCU02254T3	NCU02254	B3	B4	14.1508	8.42924	-0.747407	0.0084	0.0261581	yes		NCU00422T1	NCU00422	M1	M2	30.2803	99.6768	1.71888	0.00075	0.00320547	yes		NCU00759T1	NCU00759	M2	M3	2.75035	5.34819
NCU01320T1	NCU01320	B1	B2	103.261	26.4429	-1.96535	0.00705	0.0225098	yes		NCU00505T0	NCU00505	B2	B3	85.5863	140.286	0.712916	0.00975	0.0297072	yes		NCU02393T1	NCU02393	B3	B4	71.331	122.576	0.781078	0.00355	0.012499	yes		NCU00450T1	NCU00450	M1	M2	1.71927	3.22001	0.905269	0.0154	0.0437054	yes		NCU00831T1	NCU00831	M2	M3	65.0272	187.082
NCU01449T1	NCU01449	B1	B2	15.0455	5.0604	-1.57201	5e-05	0.000274028	yes		NCU00567T0	NCU00567	B2	B3	198.556	27.7177	-2.84067	0.00405	0.0140086	yes		NCU02425T1	NCU02425	B3	B4	0.622618	1.49739	1.26603	0.01205	0.035525	yes		NCU00468T1	NCU00468	M1	M2	82.2002	48.1086	-0.772847	0.0027	0.00985628	yes		NCU00879T1	NCU00879	M2	M3	14.6869	29.3205
NCU01587T1	NCU01587	B1	B2	50.5141	88.563	0.810018	0.00615	0.0200387	yes		NCU00579T0	NCU00579	B2	B3	6.84539	11.0118	0.685849	0.0137	0.0396006	yes		NCU02542T0	NCU02542	B3	B4	29.0512	57.9767	0.996876	0.00015	0.000756912	yes		NCU00470T1	NCU00470	M1	M2	13.4164	7.77592	-0.786909	0.0167	0.0467942	yes		NCU00881T0	NCU00881	M2	M3	14.3164	26.4544
NCU01938T0	NCU01938	B1	B2	10.5984	18.6957	0.818858	0.0084	0.0261581	yes		NCU00616T1	NCU00616	B2	B3	2.07576	3.87725	0.901391	0.01015	0.0307378	yes		NCU02657T1	NCU02657	B3	B4	517.856	832.158	0.684306	0.0101	0.0306087	yes		NCU00478T0	NCU00478	M1	M2	4.89941	0.945962	-2.37275	0.00015	0.000756912	yes		NCU00892T1	NCU00892	M2	M3	20.3258	10.8911
NCU01958T0	NCU01958	B1	B2	20.9508	8.60215	-1.28424	5e-05	0.000274028	yes		NCU00646T1	NCU00646	B2	B3	2.29088	7.36621	1.68502	0.0013	0.00520482	yes		NCU02724T1	NCU02724	B3	B4	28.9759	18.062	-0.68189	0.01515	0.0431033	yes		NCU00478T1	NCU00478	M1	M2	7.1353	4.11914	-0.79263	0.00905	0.0278793	yes		NCU00917T0	NCU00917	M2	M3	6.08573	3.12211
NCU01976T1	NCU01976	B1	B2	5.75797	3.01756	-0.932176	0.0063	0.0204537	yes		NCU00684T0	NCU00684	B2	B3	4.07047	1.54049	-1.4018	0.00045	0.00203639	yes		NCU02807T1	NCU02807	B3	B4	53.731	97.0256	0.852611	0.0136	0.0393627	yes		NCU00579T0	NCU00579	M1	M2	4.46144	7.34567	0.719386	0.01505	0.0428693	yes		NCU00931T1	NCU00931	M2	M3	32.7634	13.1738
NCU02124T1	NCU02124	B1	B2	6.1208	1.52174	-2.008	5e-05	0.000274028	yes		NCU00689T0	NCU00689	B2	B3	8.05896	3.75074	-1.10342	0.0002	0.000983335	yes		NCU02941T1	NCU02941	B3	B4	1.80437	3.55295	0.977525	0.01225	0.0360222	yes		NCU00636T1	NCU00636	M1	M2	151.95	258.155	0.764639	0.00175	0.00675361	yes		NCU00963T0	NCU00963	M2	M3	218.558	96.2788
NCU02193T0	NCU02193	B1	B2	37.9994	17.0666	-1.1548	0.00445	0.0151922	yes		NCU00881T0	NCU00881	B2	B3	11.7273	31.3442	1.41833	5e-05	0.000274028	yes		NCU03013T1	NCU03013	B3	B4	6.01318	24.8585	2.04754	5e-05	0.000274028	yes		NCU00646T1	NCU00646	M1	M2	3.00717	7.43438	1.30581	0.0168	0.0470323	yes		NCU01000T1	NCU01000	M2	M3	58.9768	33.9815
NCU02254T3	NCU02254	B1	B2	5.51836	9.23827	0.743382	0.01615	0.0454997	yes		NCU00914T0	NCU00914	B2	B3	11.8655	4.86065	-1.28755	0.0162	0.0456182	yes		NCU03323T1	NCU03323	B3	B4	1.08484	0.155291	-2.80444	0.01695	0.0473833	yes		NCU00689T0	NCU00689	M1	M2	22.772	7.12437	-1.67643	5e-05	0.000274028	yes		NCU01045T0	NCU01045	M2	M3	94.4707	293.985
NCU02316T0	NCU02316	B1	B2	32.6902	52.7381	0.689986	0.0054	0.0179275	yes		NCU00930T1	NCU00930	B2	B3	43.5131	111.699	1.36009	0.0108	0.0323959	yes		NCU03379T1	NCU03379	B3	B4	12.9163	7.25612	-0.831921	0.0004	0.0018334	yes		NCU00759T1	NCU00759	M1	M2	1.16656	2.75035	1.23735	0.00535	0.0177852	yes		NCU01045T1	NCU01045	M2	M3	109.928	276.074
NCU02335T0	NCU02335	B1	B2	692.136	66.7538	-3.37414	5e-05	0.000274028	yes		NCU00962T0	NCU00962	B2	B3	7.07805	2.62095	-1.43326	0.0002	0.000983335	yes		NCU03684T0	NCU03684	B3	B4	8.78146	2.97307	-1.56251	0.0159	0.044903	yes		NCU00761T0	NCU00761	M1	M2	0.637088	0.33621	-0.922128	0.0178	0.0493718	yes		NCU01057T0	NCU01057	M2	M3	39.33	5.71889
NCU02688T0	NCU02688	B1	B2	6.02594	9.79278	0.700533	0.01105	0.0330256	yes		NCU00963T0	NCU00963	B2	B3	912.346	424.339	-1.10437	5e-05	0.000274028	yes		NCU04105T1	NCU04105	B3	B4	16.7554	11.2261	-0.577767	0.0176	0.0489063	yes		NCU00803T0	NCU00803	M1	M2	11.6329	3.92111	-1.56888	5e-05	0.000274028	yes		NCU01200T1	NCU01200	M2	M3	92.9811	202.162
NCU02738T1	NCU02738	B1	B2	19.4084	33.6664	0.794632	0.0155	0.0439469	yes		NCU00984T1	NCU00984	B2	B3	4.56218	2.16146	-1.07772	0.0012	0.00485251	yes		NCU04416T1	NCU04416	B3	B4	6.1256	1.44225	-2.08653	5e-05	0.000274028	yes		NCU00831T1	NCU00831	M1	M2	42.3766	65.0272	0.617777	0.01105	0.0330256	yes		NCU01204T0	NCU01204	M2	M3	553.613	1055.91
NCU02941T1	NCU02941	B1	B2	2.81747	1.36896	-1.04132	0.00945	0.0289209	yes		NCU01045T0	NCU01045	B2	B3	18.5824	75.2603	2.01795	0.00265	0.009699	yes		NCU04774T0	NCU04774	B3	B4	2.82679	1.32162	-1.09686	0.00075	0.00320547	yes		NCU00879T1	NCU00879	M1	M2	6.59108	14.6869	1.15594	5e-05	0.000274028	yes		NCU01240T1	NCU01240	M2	M3	56.9464	110.348
NCU02946T0	NCU02946	B1	B2	22.0112	3.88888	-2.50081	5e-05	0.000274028	yes		NCU01045T1	NCU01045	B2	B3	39.7721	102.848	1.37069	0.0032	0.0114231	yes		NCU04924T1	NCU04924	B3	B4	6.10807	12.104	0.9867	0.0132	0.0383642	yes		NCU00917T0	NCU00917	M1	M2	10.3331	6.08573	-0.763776	0.0079	0.0248164	yes		NCU01278T0	NCU01278	M2	M3	6.46174	10.112
NCU03070T1	NCU03070	B1	B2	16.4445	37.7036	1.1971	0.0007	0.00301502	yes		NCU01057T0	NCU01057	B2	B3	3.03618	7.80156	1.36151	0.00025	0.00120334	yes		NCU04950T0	NCU04950	B3	B4	13.3311	6.98537	-0.932389	0.0006	0.00262963	yes		NCU00963T0	NCU00963	M1	M2	383.24	218.558	-0.810235	0.00175	0.00675361	yes		NCU01320T0	NCU01320	M2	M3	23.662	69.4026
NCU03120T1	NCU03120	B1	B2	20.2526	13.0828	-0.630432	0.01425	0.0409364	yes		NCU01145T1	NCU01145	B2	B3	10.6572	24.4247	1.19652	0.01035	0.0312522	yes		NCU05180T1	NCU05180	B3	B4	7.82058	4.82768	-0.695945	0.0113	0.0336488	yes		NCU01045T1	NCU01045	M1	M2	38.8399	109.928	1.50095	0.01595	0.0450261	yes		NCU01320T1	NCU01320	M2	M3	27.7474	84.4613
NCU03290T0	NCU03290	B1	B2	9.16346	24.3095	1.40756	5e-05	0.000274028	yes		NCU01200T0	NCU01200	B2	B3	134.144	65.3538	-1.03745	0.0136	0.0393627	yes		NCU05182T1	NCU05182	B3	B4	28.3223	15.077	-0.90959	0.00865	0.0268172	yes		NCU01057T0	NCU01057	M1	M2	3.55171	39.33	3.46905	5e-05	0.000274028	yes		NCU01324T1	NCU01324	M2	M3	0.966063	2.61882
NCU03297T0	NCU03297	B1	B2	1860.7	991.732	-0.907823	0.00075	0.00320547	yes		NCU01258T1	NCU01258	B2	B3	37.1697	9.36872	-1.9882	5e-05	0.000274028	yes		NCU05219T0	NCU05219	B3	B4	8.98434	3.73071	-1.26796	0.0111	0.0331524	yes		NCU01124T0	NCU01124	M1	M2	11.2528	2.69972	-2.05941	5e-05	0.000274028	yes		NCU01368T1	NCU01368	M2	M3	61.7559	141.7
NCU03339T1	NCU03339	B1	B2	703.21	262.541	-1.42141	5e-05	0.000274028	yes		NCU01296T0	NCU01296	B2	B3	19.3252	9.76543	-0.984731	0.0157	0.0444261	yes		NCU05429T1	NCU05429	B3	B4	20.1227	35.1776	0.805828	0.01075	0.0322692	yes		NCU01204T0	NCU01204	M1	M2	249.197	553.613	1.15159	0.0004	0.0018334	yes		NCU01428T2	NCU01428	M2	M3	5.8052	9.87949
NCU03370T0	NCU03370	B1	B2	122.618	18.678	-2.71477	5e-05	0.000274028	yes		NCU01320T0	NCU01320	B2	B3	82.8745	11.5987	-2.83697	5e-05	0.000274028	yes		NCU05521T1	NCU05521	B3	B4	2.19634	4.53433	1.04579	0.01065	0.0320179	yes		NCU01258T1	NCU01258	M1	M2	138.778	65.0494	-1.09317	0.00015	0.000756912	yes		NCU01449T1	NCU01449	M2	M3	34.3688	179.528
NCU03370T1	NCU03370	B1	B2	430.81	106.01	-2.02286	5e-05	0.000274028	yes		NCU01324T1	NCU01324	B2	B3	0.763403	3.26245	2.09544	0.0001	0.00052259	yes		NCU05994T1	NCU05994	B3	B4	11.2841	6.69004	-0.754199	0.00775	0.0244128	yes		NCU01278T0	NCU01278	M1	M2	2.60722	6.46174	1.30941	5e-05	0.000274028	yes		NCU01486T1	NCU01486	M2	M3	4.6192	2.07606
NCU03639T0	NCU03639	B1	B2	4.32466	16.2003	1.90536	0.00045	0.00203639	yes		NCU01368T1	NCU01368	B2	B3	35.4264	59.3722	0.744962	0.01325	0.0384875	yes		NCU06173T0	NCU06173	B3	B4	4.1462	2.30841	-0.844892	0.00495	0.0166469	yes		NCU01320T0	NCU01320	M1	M2	212.416	23.662	-3.16625	5e-05	0.000274028	yes		NCU01587T1	NCU01587	M2	M3	192.674	370.426
NCU03639T1	NCU03639	B1	B2	10.9605	31.4179	1.51928	5e-05	0.000274028	yes		NCU01428T0	NCU01428	B2	B3	21.7401	8.09897	-1.42455	0.00185	0.00709209	yes		NCU06334T1	NCU06334	B3	B4	1.46541	4.6487	1.66553	0.00175	0.00675361	yes		NCU01366T0	NCU01366	M1	M2	10.3395	6.5236	-0.664428	0.01105	0.0330256	yes		NCU01613T0	NCU01613	M2	M3	20.4684	8.59927
NCU03684T0	NCU03684	B1	B2	11.6995	28.4563	1.2823	0.00035	0.00162636	yes		NCU01428T2	NCU01428	B2	B3	44.2406	15.1691	-1.54424	5e-05	0.000274028	yes		NCU06372T0	NCU06372	B3	B4	3.25675	6.13501	0.913635	0.00675	0.0216839	yes		NCU01368T1	NCU01368	M1	M2	21.0535	61.7559	1.55252	5e-05	0.000274028	yes		NCU01659T2	NCU01659	M2	M3	6.17949	12.3404
NCU03725T1	NCU03725	B1	B2	14.7271	24.4944	0.733981	0.01005	0.0304772	yes		NCU01449T1	NCU01449	B2	B3	5.0604	12.9656	1.35736	0.00015	0.000756912	yes		NCU06467T0	NCU06467	B3	B4	12.8326	24.3077	0.921602	0.01635	0.0459748	yes		NCU01428T2	NCU01428	M1	M2	13.0199	5.8052	-1.1653	0.00195	0.00742365	yes		NCU01668T0	NCU01668	M2	M3	2.4262	4.78305
NCU03749T4	NCU03749	B1	B2	57.7629	20.1026	-1.52276	0.01065	0.0320179	yes		NCU01489T0	NCU01489	B2	B3	22.444	72.2129	1.68593	0.00055	0.00243357	yes		NCU06467T1	NCU06467	B3	B4	3.73826	22.9212	2.61624	5e-05	0.000274028	yes		NCU01449T1	NCU01449	M1	M2	17.0496	34.3688	1.01136	0.0006	0.00262963	yes		NCU01728T1	NCU01728	M2	M3	2.76811	5.47211
NCU03965T1	NCU03965	B1	B2	3.12282	1.5045	-1.05357	0.0082	0.0256224	yes		NCU01489T2	NCU01489	B2	B3	39.5712	93.5979	1.24203	0.00115	0.00467198	yes		NCU06672T0	NCU06672	B3	B4	8.63952	3.53788	-1.28807	0.0179	0.0496009	yes		NCU01456T0	NCU01456	M1	M2	21.5866	7.56466	-1.51279	5e-05	0.000274028	yes		NCU01744T0	NCU01744	M2	M3	19.3964	48.7014
NCU03981T0	NCU03981	B1	B2	1.06809	3.37524	1.65995	0.00205	0.00775376	yes		NCU01534T1	NCU01534	B2	B3	27.6622	16.7123	-0.727005	0.00685	0.021959	yes		NCU06863T0	NCU06863	B3	B4	169.088	318.378	0.912965	0.0014	0.00555507	yes		NCU01489T0	NCU01489	M1	M2	19.1036	42.1516	1.14174	0.01785	0.0494894	yes		NCU01744T1	NCU01744	M2	M3	4.72673	28.8349
NCU03981T1	NCU03981	B1	B2	2.19988	4.79433	1.12391	0.00985	0.0299673	yes		NCU01587T1	NCU01587	B2	B3	88.563	199.727	1.17325	5e-05	0.000274028	yes		NCU07117T1	NCU07117	B3	B4	9.49511	3.78556	-1.32668	0.0038	0.0132604	yes		NCU01489T2	NCU01489	M1	M2	29.6809	60.3259	1.02324	0.00805	0.0252139	yes		NCU01762T1	NCU01762	M2	M3	10.3205	5.69464
NCU04105T1	NCU04105	B1	B2	10.1378	15.8454	0.644316	0.01615	0.0454997	yes		NCU01689T0	NCU01689	B2	B3	94.0269	61.9491	-0.601991	0.01165	0.0345258	yes		NCU07425T1	NCU07425	B3	B4	1.49389	0.509691	-1.55137	0.01215	0.0357745	yes		NCU01534T1	NCU01534	M1	M2	25.2885	13.3939	-0.916903	0.0014	0.00555507	yes		NCU01766T0	NCU01766	M2	M3	18.7452	32.5227
NCU04170T0	NCU04170	B1	B2	5.1589	11.0802	1.10285	0.0071	0.0226477	yes		NCU01701T0	NCU01701	B2	B3	1.99451	3.60116	0.852426	0.0042	0.0144561	yes		NCU07695T1	NCU07695	B3	B4	17.0973	8.07187	-1.08279	0.00205	0.00775376	yes		NCU01587T1	NCU01587	M1	M2	68.625	192.674	1.48935	5e-05	0.000274028	yes		NCU01784T0	NCU01784	M2	M3	5.09031	1.79667
NCU04272T1	NCU04272	B1	B2	60.8391	14.2807	-2.09093	5e-05	0.000274028	yes		NCU01729T1	NCU01729	B2	B3	24.3727	15.9684	-0.610045	0.0126	0.0368864	yes		NCU07930T1	NCU07930	B3	B4	696.129	1069.8	0.619912	0.0118	0.0349067	yes		NCU01665T1	NCU01665	M1	M2	25.4592	12.654	-1.00859	0.01675	0.0469125	yes		NCU01912T0	NCU01912	M2	M3	19.6865	41.0814
NCU04364T1	NCU04364	B1	B2	5.5413	2.89476	-0.936783	0.008	0.0250793	yes		NCU01735T1	NCU01735	B2	B3	5.26996	1.07021	-2.2999	0.00025	0.00120334	yes		NCU08049T0	NCU08049	B3	B4	8.92133	5.57023	-0.679521	0.0145	0.0415361	yes		NCU01735T1	NCU01735	M1	M2	14.7839	0.306062	-5.59406	5e-05	0.000274028	yes		NCU02094T1	NCU02094	M2	M3	20.8643	10.638
NCU04415T0	NCU04415	B1	B2	8.68018	3.40405	-1.35047	5e-05	0.000274028	yes		NCU01744T0	NCU01744	B2	B3	16.4671	35.213	1.09652	5e-05	0.000274028	yes		NCU08362T0	NCU08362	B3	B4	33.7109	53.4836	0.66588	0.00935	0.0286608	yes		NCU01784T0	NCU01784	M1	M2	14.0297	5.09031	-1.46266	0.001	0.00413082	yes		NCU02184T1	NCU02184	M2	M3	1.73293	5.8029
NCU04416T1	NCU04416	B1	B2	33.9548	18.7255	-0.85861	0.0011	0.00449366	yes		NCU01789T1	NCU01789	B2	B3	2.46835	5.03406	1.02818	0.0008	0.00339476	yes		NCU08487T1	NCU08487	B3	B4	1.07689	0.493918	-1.12452	0.0132	0.0383642	yes		NCU01845T0	NCU01845	M1	M2	26.3331	9.9604	-1.4026	5e-05	0.000274028	yes		NCU02265T1	NCU02265	M2	M3	20.7174	9.50703
NCU04648T1	NCU04648	B1	B2	33.8306	55.8593	0.723471	0.00665	0.0214152	yes		NCU01845T0	NCU01845	B2	B3	64.2192	20.9176	-1.61829	0.0003	0.00141619	yes		NCU08727T0	NCU08727	B3	B4	24.3599	9.53731	-1.35285	0.002	0.00758952	yes		NCU01846T0	NCU01846	M1	M2	9.98149	4.44272	-1.16781	0.008	0.0250793	yes		NCU02315T0	NCU02315	M2	M3	6.88624	3.42923
NCU04823T1	NCU04823	B1	B2	36.8186	7.48611	-2.29815	5e-05	0.000274028	yes		NCU01881T1	NCU01881	B2	B3	0.387489	0.83988	1.11603	0.0069	0.0220978	yes		NCU08727T1	NCU08727	B3	B4	67.1666	26.5061	-1.34142	0.00015	0.000756912	yes		NCU01854T1	NCU01854	M1	M2	25.7208	12.5765	-1.03221	0.00135	0.00538124	yes		NCU02316T0	NCU02316	M2	M3	27.1441	10.6694
NCU05180T1	NCU05180	B1	B2	8.12007	12.9075	0.668641	0.0081	0.0253511	yes		NCU01898T0	NCU01898	B2	B3	0.910487	0.23127	-1.97706	0.01315	0.0382464	yes		NCU08857T0	NCU08857	B3	B4	1.1335	0.645194	-0.812975	0.0062	0.0201786	yes		NCU01881T1	NCU01881	M1	M2	0.261978	0.745031	1.50786	0.0165	0.046332	yes		NCU02361T0	NCU02361	M2	M3	36.5946	113.553
NCU05182T1	NCU05182	B1	B2	16.8122	29.9868	0.834819	0.01235	0.0362658	yes		NCU01898T1	NCU01898	B2	B3	2.24306	0.521677	-2.10424	5e-05	0.000274028	yes		NCU08949T0	NCU08949	B3	B4	10.1908	3.62021	-1.49312	0.0073	0.0231977	yes		NCU01898T0	NCU01898	M1	M2	0.813602	0.108509	-2.90651	0.01165	0.0345258	yes		NCU02361T1	NCU02361	M2	M3	28.5903	136.756
NCU05242T0	NCU05242	B1	B2	8.58753	3.57463	-1.26445	5e-05	0.000274028	yes		NCU01977T0	NCU01977	B2	B3	53.3043	161.453	1.59879	5e-05	0.000274028	yes		NCU08949T2	NCU08949	B3	B4	21.5234	6.75928	-1.67096	0.00065	0.00282299	yes		NCU01898T1	NCU01898	M1	M2	2.50236	0.227405	-3.45995	5e-05	0.000274028	yes		NCU02393T1	NCU02393	M2	M3	76.6692	120.528
NCU05269T0	NCU05269	B1	B2	112.064	198.756	0.826676	0.00095	0.00394883	yes		NCU02057T0	NCU02057	B2	B3	19.8615	9.42325	-1.07568	0.00045	0.00203639	yes		NCU08961T1	NCU08961	B3	B4	14.857	9.25319	-0.683119	0.00845	0.0262897	yes		NCU01912T0	NCU01912	M1	M2	7.05187	19.6865	1.48113	5e-05	0.000274028	yes		NCU02480T1	NCU02480	M2	M3	58.2868	111.866
NCU05490T0	NCU05490	B1	B2	30.3836	9.91366	-1.6158	5e-05	0.000274028	yes		NCU02094T0	NCU02094	B2	B3	24.8473	5.8062	-2.09742	0.0044	0.0150438	yes		NCU09116T1	NCU09116	B3	B4	64.2363	32.8045	-0.969494	0.00045	0.00203639	yes		NCU01976T1	NCU01976	M1	M2	3.44931	1.61647	-1.09346	0.006	0.0196253	yes		NCU02542T0	NCU02542	M2	M3	19.242	57.6229
NCU05723T0	NCU05723	B1	B2	4.31721	1.89585	-1.18726	0.00395	0.0137089	yes		NCU02094T1	NCU02094	B2	B3	54.6952	25.7827	-1.08501	5e-05	0.000274028	yes		NCU09162T0	NCU09162	B3	B4	1.64374	2.8278	0.782698	0.0044	0.0150438	yes		NCU02057T0	NCU02057	M1	M2	17.2431	8.87297	-0.958533	0.00205	0.00775376	yes		NCU02573T1	NCU02573	M2	M3	24.8206	12.22
NCU05805T0	NCU05805	B1	B2	4.11224	8.45567	1.03999	0.0087	0.0269469	yes		NCU02124T1	NCU02124	B2	B3	1.52174	3.6899	1.27786	0.00425	0.0146047	yes		NCU09215T0	NCU09215	B3	B4	16.8512	7.41748	-1.18385	5e-05	0.000274028	yes		NCU02184T1	NCU02184	M1	M2	0.435723	1.73293	1.99173	5e-05	0.000274028	yes		NCU02606T1	NCU02606	M2	M3	3.57249	10.3307
NCU05805T1	NCU05805	B1	B2	1.72133	8.54607	2.31174	0.0002	0.000983335	yes		NCU02184T1	NCU02184	B2	B3	0.996995	4.09588	2.03851	0.0042	0.0144561	yes		NCU09560T1	NCU09560	B3	B4	20.5108	37.2238	0.859841	0.0177	0.0491363	yes		NCU02254T3	NCU02254	M1	M2	3.77527	8.49113	1.16938	0.0009	0.00376628	yes		NCU02634T1	NCU02634	M2	M3	27.2839	55.4539
NCU06075T1	NCU06075	B1	B2	267.965	674.519	1.33181	5e-05	0.000274028	yes		NCU02264T0	NCU02264	B2	B3	43.7712	70.3792	0.685166	0.0044	0.0150438	yes		NCU09693T1	NCU09693	B3	B4	8.53755	38.9814	2.19089	5e-05	0.000274028	yes		NCU02264T0	NCU02264	M1	M2	26.2835	56.597	1.10657	5e-05	0.000274028	yes		NCU02644T0	NCU02644	M2	M3	89.807	52.4957
NCU06095T0	NCU06095	B1	B2	10.7175	21.9702	1.03558	0.00865	0.0268172	yes		NCU02265T1	NCU02265	B2	B3	74.9697	21.4834	-1.80309	5e-05	0.000274028	yes		NCU16402T0	NCU16402	B3	B4	74.597	46.7817	-0.673175	0.01305	0.0379965	yes		NCU02265T1	NCU02265	M1	M2	43.1767	20.7174	-1.05941	0.003	0.0108047	yes		NCU02657T1	NCU02657	M2	M3	314.317	186.163
NCU06110T1	NCU06110	B1	B2	46.6462	159.096	1.77006	5e-05	0.000274028	yes		NCU02310T0	NCU02310	B2	B3	7.84968	13.3676	0.768032	0.004	0.0138606	yes													NCU02310T0	NCU02310	M1	M2	5.76377	10.4415	0.857243	0.00215	0.00808202	yes		NCU02680T1	NCU02680	M2	M3	4.71857	12.2854
NCU06110T2	NCU06110	B1	B2	12.0828	55.3012	2.19436	0.0156	0.0441845	yes		NCU02316T0	NCU02316	B2	B3	52.7381	34.5868	-0.608622	0.014	0.04033	yes													NCU02333T0	NCU02333	M1	M2	50.225	80.131	0.673954	0.0052	0.0173577	yes		NCU02733T0	NCU02733	M2	M3	33.9201	66.2755
NCU06110T3	NCU06110	B1	B2	43.5322	236.76	2.44327	5e-05	0.000274028	yes		NCU02335T0	NCU02335	B2	B3	66.7538	5.74572	-3.53829	5e-05	0.000274028	yes													NCU02335T0	NCU02335	M1	M2	725.775	20.5234	-5.14418	5e-05	0.000274028	yes		NCU02748T1	NCU02748	M2	M3	22.9849	11.9039
NCU06191T0	NCU06191	B1	B2	32.9178	4.56235	-2.85102	0.00515	0.0172193	yes		NCU02353T1	NCU02353	B2	B3	1.19871	2.5026	1.06194	0.01735	0.0483221	yes													NCU02361T0	NCU02361	M1	M2	2.97894	36.5946	3.61876	5e-05	0.000274028	yes		NCU02786T0	NCU02786	M2	M3	3.51725	10.4303
NCU06191T1	NCU06191	B1	B2	146.899	43.6772	-1.74988	5e-05	0.000274028	yes		NCU02361T0	NCU02361	B2	B3	0.862919	12.597	3.86771	5e-05	0.000274028	yes													NCU02361T1	NCU02361	M1	M2	4.89667	28.5903	2.54565	5e-05	0.000274028	yes		NCU02807T1	NCU02807	M2	M3	62.9216	127.741
NCU06251T2	NCU06251	B1	B2	22.3272	37.2264	0.737522	0.013	0.0378709	yes		NCU02361T1	NCU02361	B2	B3	1.95736	11.3934	2.54122	5e-05	0.000274028	yes													NCU02393T1	NCU02393	M1	M2	23.201	76.6692	1.72446	5e-05	0.000274028	yes		NCU02946T0	NCU02946	M2	M3	4.11849	6.58693
NCU06278T0	NCU06278	B1	B2	57.2636	24.4813	-1.22594	5e-05	0.000274028	yes		NCU02393T1	NCU02393	B2	B3	42.9826	71.331	0.730774	0.00795	0.0249481	yes													NCU02428T0	NCU02428	M1	M2	33.5138	62.5622	0.900535	0.009	0.0277498	yes		NCU03050T1	NCU03050	M2	M3	78.1364	165.236
NCU06334T1	NCU06334	B1	B2	2.47883	1.16136	-1.09384	0.00285	0.0103309	yes		NCU02428T0	NCU02428	B2	B3	48.9881	128.64	1.39284	5e-05	0.000274028	yes													NCU02466T0	NCU02466	M1	M2	2.6704	6.45097	1.27246	0.0045	0.0153377	yes		NCU03064T1	NCU03064	M2	M3	12.0412	26.1672
NCU06341T0	NCU06341	B1	B2	21.3491	42.9591	1.00879	0.0032	0.0114231	yes		NCU02480T1	NCU02480	B2	B3	14.0718	35.4656	1.33361	0.00025	0.00120334	yes													NCU02480T1	NCU02480	M1	M2	19.2416	58.2868	1.59894	0.00265	0.009699	yes		NCU03274T1	NCU03274	M2	M3	23.4348	9.08149
NCU06397T1	NCU06397	B1	B2	106.768	182.671	0.774769	0.00965	0.0294414	yes		NCU02542T0	NCU02542	B2	B3	4.67059	29.0512	2.63692	5e-05	0.000274028	yes													NCU02542T0	NCU02542	M1	M2	2.90051	19.242	2.72988	5e-05	0.000274028	yes		NCU03364T0	NCU03364	M2	M3	5.53781	13.3403
NCU06511T0	NCU06511	B1	B2	2.61421	0.998161	-1.38903	0.0055	0.0182128	yes		NCU02542T1	NCU02542	B2	B3	1.53741	4.68446	1.60738	0.0129	0.0376232	yes													NCU02573T0	NCU02573	M1	M2	22.3158	3.79647	-2.55534	0.00425	0.0146047	yes		NCU03364T1	NCU03364	M2	M3	12.531	21.3236
NCU06733T0	NCU06733	B1	B2	3.83913	6.11193	0.670849	0.0079	0.0248164	yes		NCU02578T1	NCU02578	B2	B3	31.032	19.5331	-0.66784	0.00955	0.0291812	yes													NCU02601T0	NCU02601	M1	M2	3.80266	1.61859	-1.23227	0.01805	0.0499533	yes		NCU03370T0	NCU03370	M2	M3	12.6991	71.7642
NCU06783T1	NCU06783	B1	B2	341.705	682.542	0.998167	0.00275	0.0100153	yes		NCU02609T1	NCU02609	B2	B3	7.11103	3.30368	-1.10599	0.0001	0.00052259	yes													NCU02609T1	NCU02609	M1	M2	6.78701	4.02918	-0.75229	0.0038	0.0132604	yes		NCU03370T1	NCU03370	M2	M3	106.429	611.737
NCU06931T1	NCU06931	B1	B2	23.9222	7.23129	-1.72603	5e-05	0.000274028	yes		NCU02627T1	NCU02627	B2	B3	6.16339	20.0024	1.69838	5e-05	0.000274028	yes													NCU02634T0	NCU02634	M1	M2	5.14004	13.5286	1.39616	0.0006	0.00262963	yes		NCU03636T1	NCU03636	M2	M3	7.02388	15.9224
NCU06981T1	NCU06981	B1	B2	15.9306	26.019	0.707766	0.00725	0.0230599	yes		NCU02634T1	NCU02634	B2	B3	13.7752	31.7524	1.20479	0.0011	0.00449366	yes													NCU02634T1	NCU02634	M1	M2	7.96099	27.2839	1.77703	5e-05	0.000274028	yes		NCU03641T0	NCU03641	M2	M3	1.98386	0.653292
NCU07117T0	NCU07117	B1	B2	7.42467	18.632	1.32739	0.00905	0.0278793	yes		NCU02639T0	NCU02639	B2	B3	1313.85	695.21	-0.91828	0.007	0.0223732	yes													NCU02680T1	NCU02680	M1	M2	2.21947	4.71857	1.08813	0.00105	0.00431335	yes		NCU03657T1	NCU03657	M2	M3	2.86996	5.67851
NCU07117T1	NCU07117	B1	B2	8.25822	22.7317	1.4608	0.00105	0.00431335	yes		NCU02644T0	NCU02644	B2	B3	181.085	81.902	-1.1447	0.00055	0.00243357	yes													NCU02688T0	NCU02688	M1	M2	6.2094	11.8619	0.933803	0.00075	0.00320547	yes		NCU03768T0	NCU03768	M2	M3	6.63072	2.35489
NCU07288T0	NCU07288	B1	B2	32.315	17.7359	-0.86553	0.0133	0.0386146	yes		NCU02724T0	NCU02724	B2	B3	23.5972	5.18498	-2.18621	0.0119	0.0351559	yes													NCU02724T0	NCU02724	M1	M2	19.2663	3.93008	-2.29345	0.0105	0.0316366	yes		NCU03768T1	NCU03768	M2	M3	14.6684	5.51804
NCU07425T0	NCU07425	B1	B2	7.90443	4.02825	-0.972508	0.01335	0.0387429	yes		NCU02724T1	NCU02724	B2	B3	61.0569	28.9759	-1.0753	0.0009	0.00376628	yes													NCU02724T1	NCU02724	M1	M2	41.6473	16.9672	-1.29547	0.0006	0.00262963	yes		NCU03768T2	NCU03768	M2	M3	13.6961	3.59663
NCU07465T1	NCU07465	B1	B2	7.63038	3.53856	-1.10859	0.00065	0.00282299	yes		NCU02733T0	NCU02733	B2	B3	11.7122	24.3496	1.05588	5e-05	0.000274028	yes													NCU02733T0	NCU02733	M1	M2	17.2142	33.9201	0.978539	0.0003	0.00141619	yes		NCU03787T1	NCU03787	M2	M3	4.88117	3.05001
NCU07467T0	NCU07467	B1	B2	10.2249	2.11168	-2.27563	0.01695	0.0473833	yes		NCU02786T0	NCU02786	B2	B3	1.60791	9.63681	2.58337	0.0003	0.00141619	yes													NCU02738T0	NCU02738	M1	M2	6.12427	13.5333	1.1439	0.01135	0.0337787	yes		NCU03819T2	NCU03819	M2	M3	8.12844	12.206
NCU07506T0	NCU07506	B1	B2	117.378	25.4823	-2.20359	5e-05	0.000274028	yes		NCU02786T1	NCU02786	B2	B3	10.6898	20.6644	0.950907	0.0042	0.0144561	yes													NCU02738T1	NCU02738	M1	M2	14.3702	51.9569	1.85424	5e-05	0.000274028	yes		NCU03870T0	NCU03870	M2	M3	18.5536	40.1263
NCU07519T1	NCU07519	B1	B2	0.421094	1.13266	1.4275	0.0115	0.0341578	yes		NCU02807T1	NCU02807	B2	B3	17.3885	53.731	1.62762	5e-05	0.000274028	yes													NCU02748T1	NCU02748	M1	M2	40.6812	22.9849	-0.823676	0.0067	0.0215497	yes		NCU03882T1	NCU03882	M2	M3	55.1241	100.81
NCU07807T0	NCU07807	B1	B2	18.0284	63.061	1.80647	0.0025	0.00921939	yes		NCU02819T2	NCU02819	B2	B3	22.5296	11.9574	-0.91392	0.00255	0.00937721	yes													NCU02752T1	NCU02752	M1	M2	0.781614	1.87531	1.2626	0.0063	0.0204537	yes		NCU04013T1	NCU04013	M2	M3	21.7945	52.2428
NCU07807T1	NCU07807	B1	B2	34.3177	205.195	2.57997	5e-05	0.000274028	yes		NCU02946T0	NCU02946	B2	B3	3.88888	1.68256	-1.2087	5e-05	0.000274028	yes													NCU02786T1	NCU02786	M1	M2	6.71327	21.5119	1.68005	5e-05	0.000274028	yes		NCU04173T1	NCU04173	M2	M3	308.207	507.969
NCU07846T1	NCU07846	B1	B2	42.4699	77.5789	0.869223	0.01245	0.036513	yes		NCU03015T0	NCU03015	B2	B3	0.623997	1.36585	1.13019	0.0088	0.0272181	yes													NCU02807T0	NCU02807	M1	M2	11.542	37.8169	1.71214	0.0003	0.00141619	yes		NCU04284T0	NCU04284	M2	M3	1.92023	0.518311
NCU07849T0	NCU07849	B1	B2	9.54976	16.6013	0.79776	0.00235	0.00873347	yes		NCU03087T0	NCU03087	B2	B3	3.51138	9.58164	1.44824	0.0009	0.00376628	yes													NCU02807T1	NCU02807	M1	M2	13.7377	62.9216	2.19541	5e-05	0.000274028	yes		NCU04284T1	NCU04284	M2	M3	1.86875	0.547783
NCU07930T1	NCU07930	B1	B2	313.866	609.192	0.956748	0.00255	0.00937721	yes		NCU03087T1	NCU03087	B2	B3	3.61673	16.493	2.1891	5e-05	0.000274028	yes													NCU02941T1	NCU02941	M1	M2	5.56875	12.8654	1.20807	0.00015	0.000756912	yes		NCU04323T0	NCU04323	M2	M3	48.7126	29.4805
NCU08018T0	NCU08018	B1	B2	12.9068	5.84124	-1.14378	0.00035	0.00162636	yes		NCU03110T1	NCU03110	B2	B3	3.8393	0.760385	-2.33604	0.00435	0.0148965	yes													NCU02946T0	NCU02946	M1	M2	11.027	4.11849	-1.42085	5e-05	0.000274028	yes		NCU04369T0	NCU04369	M2	M3	19.2372	10.9957
NCU08227T1	NCU08227	B1	B2	2.59252	5.95578	1.19993	0.01515	0.0431033	yes		NCU03176T2	NCU03176	B2	B3	1.83517	4.65514	1.34291	0.0016	0.00624124	yes													NCU03013T0	NCU03013	M1	M2	8.7148	3.20057	-1.44514	0.002	0.00758952	yes		NCU04416T1	NCU04416	M2	M3	11.6765	6.11157
NCU08274T1	NCU08274	B1	B2	7.43742	19.6268	1.39995	5e-05	0.000274028	yes		NCU03290T0	NCU03290	B2	B3	24.3095	14.6404	-0.731565	0.00315	0.0112706	yes													NCU03050T1	NCU03050	M1	M2	39.7797	78.1364	0.973964	0.0001	0.00052259	yes		NCU04569T1	NCU04569	M2	M3	5.02574	12.2574
NCU08302T0	NCU08302	B1	B2	12.3954	19.3402	0.641791	0.01365	0.0394853	yes		NCU03297T0	NCU03297	B2	B3	991.732	201.205	-2.30128	5e-05	0.000274028	yes													NCU03064T1	NCU03064	M1	M2	6.56795	12.0412	0.874461	0.00425	0.0146047	yes		NCU04600T1	NCU04600	M2	M3	8.88284	25.7014
NCU08307T0	NCU08307	B1	B2	5.01205	10.4732	1.06323	5e-05	0.000274028	yes		NCU03323T0	NCU03323	B2	B3	1.80286	0.6018	-1.58293	0.0073	0.0231977	yes													NCU03087T0	NCU03087	M1	M2	1.94859	8.36424	2.1018	5e-05	0.000274028	yes		NCU04932T0	NCU04932	M2	M3	5.55703	14.0207
NCU08847T1	NCU08847	B1	B2	7.23616	2.45121	-1.56173	0.00225	0.00840936	yes		NCU03339T0	NCU03339	B2	B3	54.2235	12.5063	-2.11627	0.00705	0.0225098	yes													NCU03087T1	NCU03087	M1	M2	1.67424	9.69109	2.53315	5e-05	0.000274028	yes		NCU05180T1	NCU05180	M2	M3	7.3834	3.89939
NCU08931T0	NCU08931	B1	B2	14.4008	3.60561	-1.99784	5e-05	0.000274028	yes		NCU03339T1	NCU03339	B2	B3	262.541	42.9281	-2.61255	5e-05	0.000274028	yes													NCU03110T1	NCU03110	M1	M2	4.17544	0.777494	-2.42502	0.0002	0.000983335	yes		NCU05271T1	NCU05271	M2	M3	2.8585	1.21339
NCU08931T1	NCU08931	B1	B2	6.74864	1.38454	-2.28519	0.00325	0.0115777	yes		NCU03370T0	NCU03370	B2	B3	18.678	64.7486	1.79351	0.00995	0.0302241	yes													NCU03120T1	NCU03120	M1	M2	15.1622	8.40377	-0.851368	0.0016	0.00624124	yes		NCU05286T0	NCU05286	M2	M3	10.6592	5.99395
NCU08944T1	NCU08944	B1	B2	18.0937	48.3211	1.41717	0.0002	0.000983335	yes		NCU03370T1	NCU03370	B2	B3	106.01	459.706	2.11652	5e-05	0.000274028	yes													NCU03274T1	NCU03274	M1	M2	39.2115	23.4348	-0.742624	0.0087	0.0269469	yes		NCU05392T0	NCU05392	M2	M3	4.99814	2.36938
NCU08949T0	NCU08949	B1	B2	17.8099	6.72495	-1.40508	0.00435	0.0148965	yes		NCU03545T1	NCU03545	B2	B3	1.96765	0.593311	-1.72962	0.00955	0.0291812	yes													NCU03285T0	NCU03285	M1	M2	17.9418	10.1501	-0.821824	0.0176	0.0489063	yes		NCU05392T1	NCU05392	M2	M3	3.85566	1.79547
NCU08949T2	NCU08949	B1	B2	50.1084	16.9915	-1.56024	5e-05	0.000274028	yes		NCU03641T0	NCU03641	B2	B3	2.36921	1.2306	-0.945043	0.00545	0.0180722	yes													NCU03290T0	NCU03290	M1	M2	3.74692	11.1473	1.57292	5e-05	0.000274028	yes		NCU05429T1	NCU05429	M2	M3	16.1355	45.0323
NCU09271T1	NCU09271	B1	B2	13.5157	25.0768	0.891715	0.0024	0.00889533	yes		NCU03657T1	NCU03657	B2	B3	1.59252	4.13727	1.37737	5e-05	0.000274028	yes													NCU03297T0	NCU03297	M1	M2	1246.83	187.533	-2.73304	5e-05	0.000274028	yes		NCU05490T0	NCU05490	M2	M3	27.3181	15.8812
NCU09560T0	NCU09560	B1	B2	49.422	21.7018	-1.18734	0.00985	0.0299673	yes		NCU03684T0	NCU03684	B2	B3	28.4563	8.78146	-1.69622	5e-05	0.000274028	yes													NCU03337T0	NCU03337	M1	M2	14.6331	6.88189	-1.08836	0.00025	0.00120334	yes		NCU05544T1	NCU05544	M2	M3	87.2378	170.944
NCU09560T1	NCU09560	B1	B2	90.3167	27.0533	-1.73919	5e-05	0.000274028	yes		NCU03686T1	NCU03686	B2	B3	12.4944	3.98012	-1.65039	0.0011	0.00449366	yes													NCU03339T0	NCU03339	M1	M2	83.5086	19.4119	-2.10498	0.0164	0.0460899	yes		NCU05620T1	NCU05620	M2	M3	2.91363	6.82704
NCU09564T1	NCU09564	B1	B2	5.12266	9.48375	0.888564	0.011	0.0328967	yes		NCU03749T4	NCU03749	B2	B3	20.1026	3.8315	-2.3914	5e-05	0.000274028	yes													NCU03339T1	NCU03339	M1	M2	261.242	25.4857	-3.35763	5e-05	0.000274028	yes		NCU05776T0	NCU05776	M2	M3	9.30137	22.5239
NCU09813T1	NCU09813	B1	B2	82.4913	37.2728	-1.14612	0.00025	0.00120334	yes		NCU03766T1	NCU03766	B2	B3	43.4792	98.3012	1.17688	0.0024	0.00889533	yes													NCU03370T0	NCU03370	M1	M2	95.0463	12.6991	-2.90391	0.0002	0.000983335	yes		NCU05822T0	NCU05822	M2	M3	1.90962	4.68281
NCU09813T2	NCU09813	B1	B2	49.8322	19.8976	-1.32448	0.004	0.0138606	yes		NCU03768T2	NCU03768	B2	B3	58.9375	23.5768	-1.32182	0.00235	0.00873347	yes													NCU03370T1	NCU03370	M1	M2	333.488	106.429	-1.64774	5e-05	0.000274028	yes		NCU06095T1	NCU06095	M2	M3	13.5522	24.2315
NCU09861T0	NCU09861	B1	B2	11.8527	27.2337	1.20018	0.00065	0.00282299	yes		NCU03877T0	NCU03877	B2	B3	22.6932	3.60019	-2.65611	0.0036	0.01265	yes													NCU03407T1	NCU03407	M1	M2	10.3984	17.6275	0.761468	0.0097	0.0295733	yes		NCU06110T3	NCU06110	M2	M3	57.4863	148.786
NCU09974T1	NCU09974	B1	B2	59.4308	27.2989	-1.12237	0.0075	0.023734	yes		NCU03877T1	NCU03877	B2	B3	125.336	62.2687	-1.00922	0.00025	0.00120334	yes													NCU03526T0	NCU03526	M1	M2	17.2801	9.56617	-0.853099	0.00455	0.0154786	yes		NCU06278T0	NCU06278	M2	M3	6.19483	2.4215
NCU09975T0	NCU09975	B1	B2	51.1169	14.6771	-1.80024	0.00025	0.00120334	yes		NCU03882T1	NCU03882	B2	B3	14.0434	42.3326	1.59188	5e-05	0.000274028	yes													NCU03636T1	NCU03636	M1	M2	22.2527	7.02388	-1.66364	0.00015	0.000756912	yes		NCU06454T0	NCU06454	M2	M3	42.7732	67.047
NCU10007T0	NCU10007	B1	B2	19.0884	8.49822	-1.16746	5e-05	0.000274028	yes		NCU04005T1	NCU04005	B2	B3	117.182	74.0452	-0.662278	0.00835	0.0260238	yes													NCU03639T0	NCU03639	M1	M2	7.88745	24.8187	1.6538	0.00435	0.0148965	yes		NCU06536T1	NCU06536	M2	M3	9.69929	5.56146
NCU10040T1	NCU10040	B1	B2	22.5441	11.5165	-0.969046	0.01765	0.0490243	yes		NCU04013T1	NCU04013	B2	B3	5.25704	10.1966	0.955759	0.00425	0.0146047	yes													NCU03639T1	NCU03639	M1	M2	14.4508	47.9513	1.73042	0.00025	0.00120334	yes		NCU06687T3	NCU06687	M2	M3	4.22631	11.8176
NCU10042T0	NCU10042	B1	B2	62.0664	189.265	1.60853	0.00865	0.0268172	yes		NCU04132T1	NCU04132	B2	B3	1.42594	3.25986	1.1929	0.005	0.0167886	yes													NCU03651T1	NCU03651	M1	M2	14.2615	3.3377	-2.0952	0.0002	0.000983335	yes		NCU06729T0	NCU06729	M2	M3	44.2641	19.7715
NCU10042T1	NCU10042	B1	B2	170.891	1042.61	2.60906	5e-05	0.000274028	yes		NCU04170T0	NCU04170	B2	B3	11.0802	1.02972	-3.42767	5e-05	0.000274028	yes													NCU03657T1	NCU03657	M1	M2	1.22003	2.86996	1.23412	0.0123	0.0361466	yes		NCU06844T1	NCU06844	M2	M3	2.42447	7.61749
NCU10732T1	NCU10732	B1	B2	1.70451	0.438779	-1.95779	0.0055	0.0182128	yes		NCU04181T0	NCU04181	B2	B3	97.4212	195.943	1.00813	0.00755	0.0238705	yes													NCU03684T0	NCU03684	M1	M2	8.44973	1.45243	-2.54044	0.00105	0.00431335	yes		NCU06963T0	NCU06963	M2	M3	1.8237	0.878427
NCU10852T1	NCU10852	B1	B2	3.79481	1.47773	-1.36065	0.0076	0.0240032	yes		NCU04181T2	NCU04181	B2	B3	100.055	233.649	1.22354	0.0032	0.0114231	yes													NCU03698T0	NCU03698	M1	M2	0.537504	1.44723	1.42895	0.0089	0.0274879	yes		NCU06970T1	NCU06970	M2	M3	132.776	56.9694
NCU11263T1	NCU11263	B1	B2	13.8797	8.91017	-0.639455	0.011	0.0328967	yes		NCU04323T0	NCU04323	B2	B3	85.9364	41.5569	-1.04818	0.00015	0.000756912	yes													NCU03742T1	NCU03742	M1	M2	9.3789	2.64336	-1.82705	5e-05	0.000274028	yes		NCU06981T1	NCU06981	M2	M3	23.0643	37.5849
NCU11292T1	NCU11292	B1	B2	5.32562	8.88652	0.738669	0.017	0.0475011	yes		NCU04323T1	NCU04323	B2	B3	21.7004	4.44069	-2.28886	0.0104	0.0313774	yes													NCU03749T4	NCU03749	M1	M2	8.57257	2.46682	-1.79707	0.018	0.0498372	yes		NCU06999T1	NCU06999	M2	M3	5.40517	9.20374
NCU16402T0	NCU16402	B1	B2	114.817	242.159	1.07662	0.0001	0.00052259	yes		NCU04347T1	NCU04347	B2	B3	6.42137	2.36633	-1.44023	0.00775	0.0244128	yes													NCU03768T2	NCU03768	M1	M2	34.8966	13.6961	-1.34933	0.00855	0.0265542	yes		NCU07075T0	NCU07075	M2	M3	18.1017	49.8668
NCU16419T1	NCU16419	B1	B2	30.1624	13.9937	-1.10797	0.01035	0.0312522	yes		NCU04416T1	NCU04416	B2	B3	18.7255	6.1256	-1.61208	5e-05	0.000274028	yes													NCU03819T2	NCU03819	M1	M2	5.2885	8.12844	0.620118	0.01605	0.0452662	yes		NCU07117T0	NCU07117	M2	M3	27.5451	4.12276
NCU16848T1	NCU16848	B1	B2	4.80788	1.23733	-1.95817	0.0015	0.00590076	yes		NCU04498T0	NCU04498	B2	B3	7.7365	4.7698	-0.697753	0.01315	0.0382464	yes													NCU03846T0	NCU03846	M1	M2	7.90506	3.03065	-1.38315	0.00355	0.012499	yes		NCU07117T1	NCU07117	M2	M3	42.9224	6.44322
NCU17258T1	NCU17258	B1	B2	4.08518	1.65923	-1.29988	0.00015	0.000756912	yes		NCU04569T1	NCU04569	B2	B3	1.89799	6.2368	1.71634	0.00365	0.0128019	yes													NCU03848T0	NCU03848	M1	M2	27.0737	10.08	-1.42539	0.00125	0.00503026	yes		NCU07175T0	NCU07175	M2	M3	2.47588	6.82204
											NCU04600T1	NCU04600	B2	B3	8.18828	23.671	1.53149	0.00525	0.0175009	yes													NCU03848T1	NCU03848	M1	M2	34.901	11.0244	-1.66256	0.00035	0.00162636	yes		NCU07446T1	NCU07446	M2	M3	14.6435	34.403
											NCU04648T1	NCU04648	B2	B3	55.8593	25.4482	-1.13424	5e-05	0.000274028	yes													NCU03862T1	NCU03862	M1	M2	5.54827	1.62083	-1.77531	0.00225	0.00840936	yes		NCU07514T1	NCU07514	M2	M3	2.74793	4.39952
											NCU04670T0	NCU04670	B2	B3	12.9228	2.75012	-2.23236	5e-05	0.000274028	yes													NCU03870T0	NCU03870	M1	M2	9.1486	18.5536	1.02008	0.0002	0.000983335	yes		NCU07528T1	NCU07528	M2	M3	43.2312	15.4981
											NCU04791T0	NCU04791	B2	B3	20.8748	5.9376	-1.81381	5e-05	0.000274028	yes													NCU03882T1	NCU03882	M1	M2	31.6799	55.1241	0.799115	0.00245	0.00905935	yes		NCU07807T1	NCU07807	M2	M3	194.995	352.2
											NCU04791T1	NCU04791	B2	B3	16.1379	4.55435	-1.82513	0.0004	0.0018334	yes													NCU03897T0	NCU03897	M1	M2	4.5109	14.3824	1.67282	0.0075	0.023734	yes		NCU07842T0	NCU07842	M2	M3	48.979	83.4343
											NCU04807T3	NCU04807	B2	B3	20.2233	9.37982	-1.10839	5e-05	0.000274028	yes													NCU03981T1	NCU03981	M1	M2	1.34425	3.1754	1.24013	0.00315	0.0112706	yes		NCU07925T0	NCU07925	M2	M3	2.50024	4.5618
											NCU04843T1	NCU04843	B2	B3	19.9515	34.6799	0.797601	0.0168	0.0470323	yes													NCU03990T0	NCU03990	M1	M2	263.607	151.316	-0.800824	0.0012	0.00485251	yes		NCU08091T0	NCU08091	M2	M3	3.96231	9.37387
											NCU04856T1	NCU04856	B2	B3	17.8271	62.9238	1.81953	0.00055	0.00243357	yes													NCU04013T1	NCU04013	M1	M2	8.64671	21.7945	1.33374	0.0003	0.00141619	yes		NCU08227T1	NCU08227	M2	M3	11.0052	40.2421
											NCU04924T0	NCU04924	B2	B3	11.9566	3.94591	-1.59938	0.00205	0.00775376	yes													NCU04164T1	NCU04164	M1	M2	166.977	77.5037	-1.10732	0.00015	0.000756912	yes		NCU08319T1	NCU08319	M2	M3	110.185	54.0094
											NCU04924T1	NCU04924	B2	B3	15.0348	6.10807	-1.29952	0.00035	0.00162636	yes													NCU04173T1	NCU04173	M1	M2	184.862	308.207	0.737456	0.01765	0.0490243	yes		NCU08377T1	NCU08377	M2	M3	11.15	21.4342
											NCU04930T1	NCU04930	B2	B3	17.6602	4.94032	-1.83782	0.00085	0.00358166	yes													NCU04185T1	NCU04185	M1	M2	13.8648	31.0932	1.16517	0.0018	0.00692425	yes		NCU08456T0	NCU08456	M2	M3	2.85484	1.2498
											NCU04932T0	NCU04932	B2	B3	2.56983	5.06479	0.97883	0.0053	0.0176435	yes													NCU04272T1	NCU04272	M1	M2	26.9525	16.7452	-0.68667	0.00515	0.0172193	yes		NCU08606T0	NCU08606	M2	M3	7.89913	2.76785
											NCU04936T1	NCU04936	B2	B3	11.4369	5.97349	-0.937047	0.0013	0.00520482	yes													NCU04284T0	NCU04284	M1	M2	5.62125	1.92023	-1.54961	0.0024	0.00889533	yes		NCU08727T1	NCU08727	M2	M3	44.6079	25.8039
											NCU04950T0	NCU04950	B2	B3	8.35745	13.3311	0.673664	0.0108	0.0323959	yes													NCU04347T1	NCU04347	M1	M2	8.76575	3.43654	-1.35092	0.01045	0.0315073	yes		NCU08847T1	NCU08847	M2	M3	4.23099	8.82794
											NCU05014T1	NCU05014	B2	B3	4.24596	1.83876	-1.20736	0.0176	0.0489063	yes													NCU04383T1	NCU04383	M1	M2	5.455	3.02656	-0.849901	0.0174	0.0484369	yes		NCU08931T0	NCU08931	M2	M3	14.6949	7.59778
											NCU05032T1	NCU05032	B2	B3	3288.14	5057.04	0.621023	0.006	0.0196253	yes													NCU04421T1	NCU04421	M1	M2	1.39368	3.39006	1.28241	0.0001	0.00052259	yes		NCU08948T1	NCU08948	M2	M3	9.57383	16.4226
											NCU05094T0	NCU05094	B2	B3	2.05707	0.687546	-1.58106	0.0102	0.0308675	yes													NCU04520T0	NCU04520	M1	M2	4.66533	2.0342	-1.19751	0.0015	0.00590076	yes		NCU08949T0	NCU08949	M2	M3	14.8222	6.07309
											NCU05180T1	NCU05180	B2	B3	12.9075	7.82058	-0.722857	0.0041	0.0141607	yes													NCU04602T0	NCU04602	M1	M2	36.6766	15.0875	-1.28151	0.003	0.0108047	yes		NCU08949T2	NCU08949	M2	M3	29.3374	13.3261
											NCU05421T0	NCU05421	B2	B3	56.9393	17.8521	-1.67333	5e-05	0.000274028	yes													NCU04606T0	NCU04606	M1	M2	10.6898	5.73328	-0.898799	0.01805	0.0499533	yes		NCU08998T2	NCU08998	M2	M3	10.0435	23.5821
											NCU05429T1	NCU05429	B2	B3	2.91739	20.1227	2.78608	5e-05	0.000274028	yes													NCU04612T0	NCU04612	M1	M2	4.88535	17.8517	1.86953	0.00905	0.0278793	yes		NCU09094T1	NCU09094	M2	M3	40.6075	12.1928
											NCU05521T1	NCU05521	B2	B3	0.907258	2.19634	1.27551	0.0071	0.0226477	yes													NCU04640T1	NCU04640	M1	M2	79.1146	31.7211	-1.3185	0.01755	0.0487908	yes		NCU09116T1	NCU09116	M2	M3	28.4769	14.2325
											NCU05526T1	NCU05526	B2	B3	1625.82	677.533	-1.26281	0.00775	0.0244128	yes													NCU04648T1	NCU04648	M1	M2	24.8694	14.1484	-0.813732	0.0153	0.0434663	yes		NCU09123T2	NCU09123	M2	M3	44.4705	86.7185
											NCU05564T0	NCU05564	B2	B3	0.981197	2.30398	1.23151	0.00645	0.0208625	yes													NCU04670T0	NCU04670	M1	M2	7.60342	1.99306	-1.93167	5e-05	0.000274028	yes		NCU09156T1	NCU09156	M2	M3	7.54097	4.72617
											NCU05565T1	NCU05565	B2	B3	2.75293	7.62329	1.46944	0.00035	0.00162636	yes													NCU04730T1	NCU04730	M1	M2	3.02606	5.53248	0.870488	0.003	0.0108047	yes		NCU09202T2	NCU09202	M2	M3	4.49539	16.805
											NCU05574T1	NCU05574	B2	B3	0.823424	1.61085	0.968115	0.00625	0.0203145	yes													NCU04791T0	NCU04791	M1	M2	18.5149	3.83612	-2.27096	5e-05	0.000274028	yes		NCU09212T0	NCU09212	M2	M3	10.0686	19.5166
											NCU05715T2	NCU05715	B2	B3	5.98376	11.1242	0.894573	0.01655	0.0464472	yes													NCU04791T1	NCU04791	M1	M2	21.2068	1.55046	-3.77376	5e-05	0.000274028	yes		NCU09215T0	NCU09215	M2	M3	7.51255	3.87577
											NCU05776T0	NCU05776	B2	B3	10.8678	24.5106	1.17335	0.0021	0.00791798	yes													NCU04802T0	NCU04802	M1	M2	11.8079	25.6545	1.11947	0.01035	0.0312522	yes		NCU09301T2	NCU09301	M2	M3	1.62491	4.60781
											NCU05832T1	NCU05832	B2	B3	1.11258	2.41541	1.11836	0.0008	0.00339476	yes													NCU04802T1	NCU04802	M1	M2	8.9841	23.3795	1.3798	0.0054	0.0179275	yes		NCU09564T1	NCU09564	M2	M3	23.6907	13.6961
											NCU06048T0	NCU06048	B2	B3	1082.45	470.625	-1.20165	0.00075	0.00320547	yes													NCU04856T1	NCU04856	M1	M2	42.3875	120.774	1.5106	0.00295	0.0106452	yes		NCU09693T1	NCU09693	M2	M3	8.34517	14.4067
											NCU06176T1	NCU06176	B2	B3	7.49078	14.8381	0.98612	0.00325	0.0115777	yes													NCU04936T1	NCU04936	M1	M2	17.8634	9.50905	-0.909637	0.0068	0.0218194	yes		NCU10030T0	NCU10030	M2	M3	4.08277	1.65119
											NCU06191T1	NCU06191	B2	B3	43.6772	19.1346	-1.19069	0.0004	0.0018334	yes													NCU05242T0	NCU05242	M1	M2	7.42465	3.13808	-1.24244	0.0012	0.00485251	yes		NCU10040T1	NCU10040	M2	M3	18.4701	3.48266
											NCU06206T0	NCU06206	B2	B3	8.1395	4.22067	-0.947468	0.0102	0.0308675	yes													NCU05269T1	NCU05269	M1	M2	7.67812	70.3463	3.19565	0.00645	0.0208625	yes		NCU10043T1	NCU10043	M2	M3	5.7491	3.28256
											NCU06211T1	NCU06211	B2	B3	11.9577	33.2427	1.4751	0.00425	0.0146047	yes													NCU05271T0	NCU05271	M1	M2	4.25991	1.11252	-1.93699	0.0069	0.0220978	yes		NCU10237T1	NCU10237	M2	M3	3.57262	6.38675
											NCU06251T2	NCU06251	B2	B3	37.2264	79.674	1.09778	5e-05	0.000274028	yes													NCU05271T1	NCU05271	M1	M2	6.03789	2.8585	-1.07879	0.0061	0.0198972	yes		NCU10715T1	NCU10715	M2	M3	7.96174	16.0078
											NCU06254T0	NCU06254	B2	B3	10.508	3.77068	-1.47859	0.01455	0.0416493	yes													NCU05286T1	NCU05286	M1	M2	18.5279	7.69958	-1.26685	0.00165	0.0064143	yes		NCU10732T1	NCU10732	M2	M3	4.98687	1.27358
											NCU06278T0	NCU06278	B2	B3	24.4813	8.89425	-1.46074	5e-05	0.000274028	yes													NCU05343T1	NCU05343	M1	M2	6.2306	3.49245	-0.83513	0.01185	0.035031	yes		NCU16419T0	NCU16419	M2	M3	9.47718	22.9422
											NCU06361T0	NCU06361	B2	B3	2.86579	10.1415	1.82327	0.0113	0.0336488	yes													NCU05421T0	NCU05421	M1	M2	51.8514	16.5416	-1.64828	5e-05	0.000274028	yes
											NCU06363T1	NCU06363	B2	B3	4.08585	8.34455	1.0302	0.01055	0.031765	yes													NCU05429T1	NCU05429	M1	M2	1.06791	16.1355	3.91737	0.0001	0.00052259	yes
											NCU06372T0	NCU06372	B2	B3	1.44876	3.25675	1.16862	0.00375	0.0131074	yes													NCU05508T1	NCU05508	M1	M2	10.4633	4.5557	-1.19959	0.00025	0.00120334	yes
											NCU06397T1	NCU06397	B2	B3	182.671	322.252	0.818939	0.0014	0.00555507	yes													NCU05587T1	NCU05587	M1	M2	9.32786	5.31292	-0.812041	0.0134	0.0388618	yes
											NCU06435T0	NCU06435	B2	B3	5.50854	0.770177	-2.83841	0.00015	0.000756912	yes													NCU05620T1	NCU05620	M1	M2	0.471555	2.91363	2.62732	5e-05	0.000274028	yes
											NCU06440T0	NCU06440	B2	B3	19.0787	46.1662	1.27487	0.0048	0.0162165	yes													NCU05715T2	NCU05715	M1	M2	3.25118	7.05735	1.11816	0.0076	0.0240032	yes
											NCU06511T1	NCU06511	B2	B3	2.28021	3.83951	0.751754	0.01305	0.0379965	yes													NCU05723T0	NCU05723	M1	M2	2.99828	1.16457	-1.36434	0.0003	0.00141619	yes
											NCU06536T0	NCU06536	B2	B3	6.52057	1.37061	-2.25017	0.00185	0.00709209	yes													NCU05796T0	NCU05796	M1	M2	11.4756	28.5501	1.31493	0.00095	0.00394883	yes
											NCU06536T1	NCU06536	B2	B3	14.622	6.08782	-1.26415	5e-05	0.000274028	yes													NCU05832T1	NCU05832	M1	M2	2.07173	3.54216	0.773794	0.0142	0.0408159	yes
											NCU06538T1	NCU06538	B2	B3	21.2507	43.4867	1.03306	5e-05	0.000274028	yes													NCU05994T1	NCU05994	M1	M2	10.8369	18.3783	0.76205	0.00725	0.0230599	yes
											NCU06624T0	NCU06624	B2	B3	2.0617	3.99679	0.955009	0.00455	0.0154786	yes													NCU06021T0	NCU06021	M1	M2	29.9772	12.6116	-1.24912	0.01615	0.0454997	yes
											NCU06637T1	NCU06637	B2	B3	2.51061	5.95116	1.24513	0.0022	0.00824604	yes													NCU06021T2	NCU06021	M1	M2	41.8748	20.108	-1.05832	0.0096	0.0293118	yes
											NCU06672T1	NCU06672	B2	B3	45.6882	20.1104	-1.18388	5e-05	0.000274028	yes													NCU06069T0	NCU06069	M1	M2	13.6339	3.37894	-2.01255	5e-05	0.000274028	yes
											NCU06687T3	NCU06687	B2	B3	1.13393	8.34599	2.87975	5e-05	0.000274028	yes													NCU06073T0	NCU06073	M1	M2	0.551918	1.69284	1.61692	0.0006	0.00262963	yes
											NCU06695T1	NCU06695	B2	B3	117.463	267.813	1.18902	5e-05	0.000274028	yes													NCU06073T1	NCU06073	M1	M2	0.28242	0.926547	1.71402	0.01265	0.0370123	yes
											NCU06745T1	NCU06745	B2	B3	0.442833	1.75415	1.98594	0.0031	0.0111155	yes													NCU06075T1	NCU06075	M1	M2	93.0392	292.544	1.65274	0.00375	0.0131074	yes
											NCU06783T1	NCU06783	B2	B3	682.542	382.488	-0.835505	0.0039	0.0135605	yes													NCU06176T1	NCU06176	M1	M2	7.58541	16.8824	1.15422	0.0011	0.00449366	yes
											NCU06910T0	NCU06910	B2	B3	73.7817	30.2343	-1.28708	0.0148	0.0422677	yes													NCU06191T1	NCU06191	M1	M2	47.7317	15.7739	-1.59741	5e-05	0.000274028	yes
											NCU06931T0	NCU06931	B2	B3	5.75861	0.720859	-2.99793	5e-05	0.000274028	yes													NCU06211T0	NCU06211	M1	M2	14.1016	35.372	1.32675	0.00125	0.00503026	yes
											NCU06981T1	NCU06981	B2	B3	26.019	42.2167	0.698248	0.00725	0.0230599	yes													NCU06211T1	NCU06211	M1	M2	5.21459	40.6993	2.96438	0.0001	0.00052259	yes
											NCU07010T0	NCU07010	B2	B3	37.1752	16.502	-1.1717	5e-05	0.000274028	yes													NCU06251T2	NCU06251	M1	M2	12.4362	48.3964	1.96036	5e-05	0.000274028	yes
											NCU07023T0	NCU07023	B2	B3	6.21544	1.71151	-1.86059	0.00055	0.00243357	yes													NCU06278T0	NCU06278	M1	M2	19.7724	6.19483	-1.67436	5e-05	0.000274028	yes
											NCU07075T0	NCU07075	B2	B3	11.1764	19.413	0.796574	0.0045	0.0153377	yes													NCU06315T0	NCU06315	M1	M2	21.6961	6.5648	-1.72461	0.0033	0.0117329	yes
											NCU07079T1	NCU07079	B2	B3	9.66943	3.82229	-1.339	0.00995	0.0302241	yes													NCU06341T1	NCU06341	M1	M2	21.1776	11.146	-0.926005	0.01615	0.0454997	yes
											NCU07117T0	NCU07117	B2	B3	18.632	4.30315	-2.11432	0.0014	0.00555507	yes													NCU06372T0	NCU06372	M1	M2	1.29306	4.74885	1.87679	0.00125	0.00503026	yes
											NCU07117T1	NCU07117	B2	B3	22.7317	9.49511	-1.25945	0.00095	0.00394883	yes													NCU06397T1	NCU06397	M1	M2	132.298	282.502	1.09447	0.0001	0.00052259	yes
											NCU07347T0	NCU07347	B2	B3	9.86928	4.35534	-1.18016	0.0143	0.0410517	yes													NCU06435T1	NCU06435	M1	M2	7.24653	3.87162	-0.904355	0.01485	0.0423866	yes
											NCU07379T1	NCU07379	B2	B3	17.0219	6.63654	-1.35889	5e-05	0.000274028	yes													NCU06637T1	NCU06637	M1	M2	2.14196	3.86136	0.850179	0.00545	0.0180722	yes
											NCU07425T0	NCU07425	B2	B3	4.02825	1.63986	-1.29658	0.00155	0.00607271	yes													NCU06687T3	NCU06687	M1	M2	0.807554	4.22631	2.38777	0.00065	0.00282299	yes
											NCU07425T1	NCU07425	B2	B3	3.91598	1.49389	-1.39031	0.00245	0.00905935	yes													NCU06695T1	NCU06695	M1	M2	103.241	261.104	1.33861	5e-05	0.000274028	yes
											NCU07489T0	NCU07489	B2	B3	13.8042	4.34267	-1.66845	0.01025	0.0310007	yes													NCU06707T3	NCU06707	M1	M2	2.04435	4.98505	1.28597	0.0131	0.0381211	yes
											NCU07506T0	NCU07506	B2	B3	25.4823	6.53393	-1.96347	5e-05	0.000274028	yes													NCU06716T1	NCU06716	M1	M2	12.2692	5.70384	-1.10503	0.0046	0.0156253	yes
											NCU07514T1	NCU07514	B2	B3	3.82026	7.00971	0.875685	0.01005	0.0304772	yes													NCU06756T1	NCU06756	M1	M2	1.87187	0.600609	-1.63999	0.0008	0.00339476	yes
											NCU07544T0	NCU07544	B2	B3	31.6853	18.1435	-0.804363	0.01605	0.0452662	yes													NCU06783T0	NCU06783	M1	M2	97.7003	24.0689	-2.02119	0.0011	0.00449366	yes
											NCU07608T1	NCU07608	B2	B3	185.913	74.4629	-1.32004	0.00025	0.00120334	yes													NCU06783T1	NCU06783	M1	M2	189.3	102.222	-0.888968	0.0081	0.0253511	yes
											NCU07678T0	NCU07678	B2	B3	23.4697	8.32554	-1.49518	0.0154	0.0437054	yes													NCU06832T0	NCU06832	M1	M2	14.8318	8.85414	-0.744268	0.0157	0.0444261	yes
											NCU07692T0	NCU07692	B2	B3	10.8828	4.25774	-1.35389	5e-05	0.000274028	yes													NCU06910T0	NCU06910	M1	M2	83.201	26.369	-1.65776	0.001	0.00413082	yes
											NCU07695T1	NCU07695	B2	B3	47.3984	17.0973	-1.47107	5e-05	0.000274028	yes													NCU06922T0	NCU06922	M1	M2	11.9414	35.5612	1.57433	0.0005	0.0022365	yes
											NCU07705T0	NCU07705	B2	B3	6.64014	0.415615	-3.99789	0.0003	0.00141619	yes													NCU06922T1	NCU06922	M1	M2	22.6884	61.1181	1.42965	5e-05	0.000274028	yes
											NCU07705T1	NCU07705	B2	B3	5.81391	2.05591	-1.49973	0.00115	0.00467198	yes													NCU06931T0	NCU06931	M1	M2	10.2161	0.392424	-4.70229	5e-05	0.000274028	yes
											NCU07807T1	NCU07807	B2	B3	205.195	591.942	1.52846	5e-05	0.000274028	yes													NCU07015T0	NCU07015	M1	M2	68.6966	42.1061	-0.706209	0.0042	0.0144561	yes
											NCU07937T0	NCU07937	B2	B3	17.1645	6.41698	-1.41946	5e-05	0.000274028	yes													NCU07023T0	NCU07023	M1	M2	7.98821	2.21335	-1.85164	0.0014	0.00555507	yes
											NCU07982T0	NCU07982	B2	B3	1124.47	307.375	-1.87118	5e-05	0.000274028	yes													NCU07075T0	NCU07075	M1	M2	6.41273	18.1017	1.49711	0.00025	0.00120334	yes
											NCU08163T0	NCU08163	B2	B3	30.5247	19.2683	-0.663745	0.01335	0.0387429	yes													NCU07077T0	NCU07077	M1	M2	0.365377	0.832406	1.1879	0.0058	0.0190597	yes
											NCU08177T1	NCU08177	B2	B3	8.024	4.26739	-0.910967	0.01685	0.0471505	yes													NCU07117T0	NCU07117	M1	M2	1.43759	27.5451	4.26007	5e-05	0.000274028	yes
											NCU08227T1	NCU08227	B2	B3	5.95578	12.6722	1.08931	0.00195	0.00742365	yes													NCU07117T1	NCU07117	M1	M2	1.04562	42.9224	5.3593	5e-05	0.000274028	yes
											NCU08274T1	NCU08274	B2	B3	19.6268	3.18672	-2.62269	5e-05	0.000274028	yes													NCU07289T0	NCU07289	M1	M2	45.4461	24.7818	-0.874875	0.00085	0.00358166	yes
											NCU08289T0	NCU08289	B2	B3	5.26884	11.0395	1.06711	0.0018	0.00692425	yes													NCU07307T0	NCU07307	M1	M2	62.5235	6.78359	-3.20428	0.0028	0.0101739	yes
											NCU08302T0	NCU08302	B2	B3	19.3402	32.8434	0.764001	0.0026	0.00953897	yes													NCU07308T1	NCU07308	M1	M2	120.716	48.5378	-1.31444	0.00135	0.00538124	yes
											NCU08307T0	NCU08307	B2	B3	10.4732	4.80646	-1.12366	5e-05	0.000274028	yes													NCU07352T1	NCU07352	M1	M2	0.217001	0.479493	1.14381	0.01115	0.033274	yes
											NCU08319T1	NCU08319	B2	B3	209.315	95.7709	-1.12802	5e-05	0.000274028	yes													NCU07425T0	NCU07425	M1	M2	6.91094	2.15239	-1.68295	5e-05	0.000274028	yes
											NCU08378T0	NCU08378	B2	B3	4.63204	2.38851	-0.955536	0.00025	0.00120334	yes													NCU07425T1	NCU07425	M1	M2	5.15979	1.97623	-1.38456	0.00455	0.0154786	yes
											NCU08411T0	NCU08411	B2	B3	405.632	169.781	-1.2565	0.0001	0.00052259	yes													NCU07465T1	NCU07465	M1	M2	7.0471	2.36439	-1.57556	5e-05	0.000274028	yes
											NCU08550T1	NCU08550	B2	B3	48.2327	165.885	1.7821	5e-05	0.000274028	yes													NCU07506T0	NCU07506	M1	M2	93.9345	23.4648	-2.00116	5e-05	0.000274028	yes
											NCU08606T0	NCU08606	B2	B3	26.0373	7.48133	-1.79922	5e-05	0.000274028	yes													NCU07514T1	NCU07514	M1	M2	1.34117	2.74793	1.03485	0.0107	0.0321446	yes
											NCU08674T0	NCU08674	B2	B3	94.0575	63.0868	-0.576205	0.01685	0.0471505	yes													NCU07528T1	NCU07528	M1	M2	79.9537	43.2312	-0.887091	0.0004	0.0018334	yes
											NCU08727T0	NCU08727	B2	B3	56.248	24.3599	-1.20729	0.0031	0.0111155	yes													NCU07556T0	NCU07556	M1	M2	7.15207	1.66624	-2.10177	0.0027	0.00985628	yes
											NCU08727T1	NCU08727	B2	B3	115.351	67.1666	-0.780214	0.0152	0.0432243	yes													NCU07608T1	NCU07608	M1	M2	131.837	66.3523	-0.990534	0.01665	0.0466824	yes
											NCU08847T0	NCU08847	B2	B3	2.64861	1.05647	-1.32598	0.01115	0.033274	yes													NCU07666T1	NCU07666	M1	M2	61.8492	32.5213	-0.927369	5e-05	0.000274028	yes
											NCU08875T2	NCU08875	B2	B3	1.30276	11.2721	3.11311	5e-05	0.000274028	yes													NCU07695T0	NCU07695	M1	M2	19.8974	6.46248	-1.62242	0.0005	0.0022365	yes
											NCU08889T0	NCU08889	B2	B3	1.00882	0.330403	-1.61037	0.00115	0.00467198	yes													NCU07695T1	NCU07695	M1	M2	28.5454	11.83	-1.27081	0.00145	0.00572866	yes
											NCU08931T0	NCU08931	B2	B3	3.60561	7.27461	1.01263	0.00095	0.00394883	yes													NCU07705T0	NCU07705	M1	M2	7.8185	1.06923	-2.87032	0.00095	0.00394883	yes
											NCU08961T1	NCU08961	B2	B3	26.0164	14.857	-0.808281	0.0025	0.00921939	yes													NCU07705T1	NCU07705	M1	M2	8.50087	3.87565	-1.13317	0.00295	0.0106452	yes
											NCU08986T1	NCU08986	B2	B3	10.366	3.39745	-1.60933	5e-05	0.000274028	yes													NCU07807T0	NCU07807	M1	M2	5.56803	47.5175	3.09322	5e-05	0.000274028	yes
											NCU08991T0	NCU08991	B2	B3	96.7502	156.738	0.696018	0.006	0.0196253	yes													NCU07807T1	NCU07807	M1	M2	13.4525	194.995	3.85749	5e-05	0.000274028	yes
											NCU08995T0	NCU08995	B2	B3	26.0816	10.9338	-1.25424	5e-05	0.000274028	yes													NCU07827T0	NCU07827	M1	M2	2.70404	1.34939	-1.0028	0.00115	0.00467198	yes
											NCU09005T0	NCU09005	B2	B3	30.7118	13.2618	-1.21152	5e-05	0.000274028	yes													NCU07836T0	NCU07836	M1	M2	3.12881	1.31212	-1.25371	0.0123	0.0361466	yes
											NCU09108T0	NCU09108	B2	B3	12.4405	2.42486	-2.35908	0.00145	0.00572866	yes													NCU07862T0	NCU07862	M1	M2	6.06983	3.09283	-0.972727	0.00735	0.0233315	yes
											NCU09116T1	NCU09116	B2	B3	212.907	64.2363	-1.72877	5e-05	0.000274028	yes													NCU07925T0	NCU07925	M1	M2	0.576262	2.50024	2.11727	0.00115	0.00467198	yes
											NCU09118T0	NCU09118	B2	B3	41.4561	14.9135	-1.47496	0.00015	0.000756912	yes													NCU07937T0	NCU07937	M1	M2	33.9109	10.5958	-1.67826	5e-05	0.000274028	yes
											NCU09123T2	NCU09123	B2	B3	21.5703	39.6112	0.876862	0.0031	0.0111155	yes													NCU07982T0	NCU07982	M1	M2	625.525	205.001	-1.60944	0.0021	0.00791798	yes
											NCU09218T1	NCU09218	B2	B3	39.2892	15.8003	-1.31418	5e-05	0.000274028	yes													NCU08049T1	NCU08049	M1	M2	4.22922	1.28733	-1.716	0.01575	0.0445408	yes
											NCU09271T0	NCU09271	B2	B3	5.75389	1.53817	-1.90332	0.00245	0.00905935	yes													NCU08091T0	NCU08091	M1	M2	1.48908	3.96231	1.41192	0.0053	0.0176435	yes
											NCU09271T1	NCU09271	B2	B3	25.0768	7.73848	-1.69623	5e-05	0.000274028	yes													NCU08227T1	NCU08227	M1	M2	4.84166	11.0052	1.18462	0.0033	0.0117329	yes
											NCU09310T1	NCU09310	B2	B3	22.7669	10.8648	-1.06728	0.00035	0.00162636	yes													NCU08274T1	NCU08274	M1	M2	41.4102	7.04844	-2.55461	5e-05	0.000274028	yes
											NCU09377T0	NCU09377	B2	B3	23.9814	39.6801	0.726497	0.01495	0.0426279	yes													NCU08302T0	NCU08302	M1	M2	13.6482	39.2089	1.52247	5e-05	0.000274028	yes
											NCU09573T0	NCU09573	B2	B3	47.8696	14.6887	-1.7044	5e-05	0.000274028	yes													NCU08307T0	NCU08307	M1	M2	5.0535	2.34336	-1.1087	0.0002	0.000983335	yes
											NCU09693T0	NCU09693	B2	B3	0.763092	2.07194	1.44105	0.0162	0.0456182	yes													NCU08319T1	NCU08319	M1	M2	214.431	110.185	-0.960578	5e-05	0.000274028	yes
											NCU09693T1	NCU09693	B2	B3	1.75802	8.53755	2.27987	5e-05	0.000274028	yes													NCU08550T1	NCU08550	M1	M2	31.9138	87.1166	1.44877	5e-05	0.000274028	yes
											NCU09824T1	NCU09824	B2	B3	2.78618	4.86241	0.803381	0.0166	0.0465643	yes													NCU08606T0	NCU08606	M1	M2	15.9955	7.89913	-1.0179	0.0042	0.0144561	yes
											NCU09866T3	NCU09866	B2	B3	4.94175	0.914902	-2.43333	0.0125	0.0366368	yes													NCU08727T0	NCU08727	M1	M2	43.4334	19.8264	-1.13138	0.0045	0.0153377	yes
											NCU09885T0	NCU09885	B2	B3	6.11378	3.32017	-0.880809	0.0111	0.0331524	yes													NCU08727T1	NCU08727	M1	M2	104.087	44.6079	-1.22241	5e-05	0.000274028	yes
											NCU09915T1	NCU09915	B2	B3	10.8439	3.80454	-1.51109	0.00185	0.00709209	yes													NCU08847T0	NCU08847	M1	M2	3.56113	1.66885	-1.09348	0.0153	0.0434663	yes
											NCU09915T2	NCU09915	B2	B3	10.1795	2.07506	-2.29444	0.0008	0.00339476	yes													NCU08857T0	NCU08857	M1	M2	2.27502	1.26867	-0.84256	0.00345	0.0121926	yes
											NCU09974T0	NCU09974	B2	B3	17.9335	4.64162	-1.94996	0.00725	0.0230599	yes													NCU08919T1	NCU08919	M1	M2	10.731	6.384	-0.749248	0.00425	0.0146047	yes
											NCU09975T0	NCU09975	B2	B3	14.6771	4.02689	-1.86582	5e-05	0.000274028	yes													NCU08931T0	NCU08931	M1	M2	6.66016	14.6949	1.14169	0.00015	0.000756912	yes
											NCU09975T1	NCU09975	B2	B3	14.973	2.518	-2.57201	0.00095	0.00394883	yes													NCU08944T0	NCU08944	M1	M2	7.58026	18.2297	1.26597	0.01475	0.0421448	yes
											NCU09995T1	NCU09995	B2	B3	269.825	551.441	1.03118	0.0012	0.00485251	yes													NCU08944T1	NCU08944	M1	M2	18.983	40.3862	1.08915	0.00145	0.00572866	yes
											NCU10237T1	NCU10237	B2	B3	1.7242	3.38329	0.972501	0.01165	0.0345258	yes													NCU08961T1	NCU08961	M1	M2	18.7226	8.25692	-1.1811	0.0002	0.000983335	yes
											NCU10715T0	NCU10715	B2	B3	13.6221	7.10722	-0.938593	0.0174	0.0484369	yes													NCU08995T0	NCU08995	M1	M2	11.9164	4.54902	-1.38933	5e-05	0.000274028	yes
											NCU10715T1	NCU10715	B2	B3	15.8537	6.44117	-1.29943	0.00075	0.00320547	yes													NCU08998T2	NCU08998	M1	M2	1.40715	10.0435	2.83541	0.00675	0.0216839	yes
											NCU10775T0	NCU10775	B2	B3	11.6035	4.01315	-1.53175	0.00315	0.0112706	yes													NCU09005T0	NCU09005	M1	M2	16.912	10.09	-0.745124	0.0113	0.0336488	yes
											NCU10775T1	NCU10775	B2	B3	18.1955	7.44376	-1.28948	0.00025	0.00120334	yes													NCU09094T1	NCU09094	M1	M2	68.1465	40.6075	-0.746893	0.006	0.0196253	yes
											NCU11027T1	NCU11027	B2	B3	9.71649	16.201	0.737577	0.00555	0.0183518	yes													NCU09116T1	NCU09116	M1	M2	91.1635	28.4769	-1.67866	5e-05	0.000274028	yes
											NCU11292T1	NCU11292	B2	B3	8.88652	3.98162	-1.15826	0.0002	0.000983335	yes													NCU09123T2	NCU09123	M1	M2	14.1606	44.4705	1.65097	0.0002	0.000983335	yes
											NCU16402T0	NCU16402	B2	B3	242.159	74.597	-1.69877	5e-05	0.000274028	yes													NCU09144T0	NCU09144	M1	M2	6.72747	3.5274	-0.931459	0.0009	0.00376628	yes
											NCU16553T0	NCU16553	B2	B3	1.6587	0.856756	-0.953097	0.01075	0.0322692	yes													NCU09156T1	NCU09156	M1	M2	20.4023	7.54097	-1.43591	5e-05	0.000274028	yes
											NCU17258T1	NCU17258	B2	B3	1.65923	3.12681	0.914175	0.0114	0.033904	yes													NCU09310T1	NCU09310	M1	M2	25.0003	8.15983	-1.61534	5e-05	0.000274028	yes
											NCU17275T1	NCU17275	B2	B3	16.8413	5.87893	-1.51838	5e-05	0.000274028	yes													NCU09390T0	NCU09390	M1	M2	6.90988	2.24697	-1.62068	0.01775	0.0492508	yes
																																	NCU09467T0	NCU09467	M1	M2	6.77993	4.1936	-0.693083	0.0114	0.033904	yes
																																	NCU09544T1	NCU09544	M1	M2	3.45007	8.06631	1.22528	0.0044	0.0150438	yes
																																	NCU09564T0	NCU09564	M1	M2	3.21395	9.88887	1.62146	0.01135	0.0337787	yes
																																	NCU09573T0	NCU09573	M1	M2	20.7927	7.33014	-1.50417	5e-05	0.000274028	yes
																																	NCU09693T1	NCU09693	M1	M2	4.79807	8.34517	0.798486	0.01055	0.031765	yes
																																	NCU09813T1	NCU09813	M1	M2	159.22	41.6474	-1.93473	5e-05	0.000274028	yes
																																	NCU09813T2	NCU09813	M1	M2	95.7237	25.4175	-1.91305	5e-05	0.000274028	yes
																																	NCU09861T0	NCU09861	M1	M2	6.91784	15.9404	1.2043	0.00045	0.00203639	yes
																																	NCU09866T3	NCU09866	M1	M2	8.79377	2.23821	-1.97413	0.0023	0.00857087	yes
																																	NCU09885T0	NCU09885	M1	M2	11.0049	4.67188	-1.23607	0.00025	0.00120334	yes
																																	NCU09915T0	NCU09915	M1	M2	7.89038	2.57635	-1.61477	0.0023	0.00857087	yes
																																	NCU09915T1	NCU09915	M1	M2	7.52179	3.54902	-1.08366	0.0149	0.0425069	yes
																																	NCU09915T2	NCU09915	M1	M2	6.14549	1.70469	-1.85002	0.0005	0.0022365	yes
																																	NCU09974T1	NCU09974	M1	M2	43.8899	11.0337	-1.99198	5e-05	0.000274028	yes
																																	NCU09975T0	NCU09975	M1	M2	20.337	2.77849	-2.87173	5e-05	0.000274028	yes
																																	NCU09975T1	NCU09975	M1	M2	18.0807	1.94291	-3.21816	0.0004	0.0018334	yes
																																	NCU10007T0	NCU10007	M1	M2	36.3596	121.18	1.73675	5e-05	0.000274028	yes
																																	NCU10042T0	NCU10042	M1	M2	15.3551	116.112	2.91873	5e-05	0.000274028	yes
																																	NCU10042T1	NCU10042	M1	M2	65.0585	468.707	2.84888	5e-05	0.000274028	yes
																																	NCU10732T0	NCU10732	M1	M2	6.2168	2.15621	-1.52767	0.0094	0.0287943	yes
																																	NCU10775T0	NCU10775	M1	M2	8.48116	2.71125	-1.64531	0.00205	0.00775376	yes
																																	NCU10775T1	NCU10775	M1	M2	14.0702	5.21835	-1.43098	0.00145	0.00572866	yes
																																	NCU11027T1	NCU11027	M1	M2	5.42312	17.2494	1.66936	5e-05	0.000274028	yes
																																	NCU11314T0	NCU11314	M1	M2	9.27326	2.84603	-1.70413	0.01765	0.0490243	yes
																																	NCU11369T0	NCU11369	M1	M2	24.6044	49.7761	1.01654	0.00555	0.0183518	yes
																																	NCU16402T0	NCU16402	M1	M2	204.005	51.6406	-1.98203	5e-05	0.000274028	yes
																																	NCU16419T0	NCU16419	M1	M2	23.9733	9.47718	-1.3389	0.01105	0.0330256	yes
																																	NCU16419T1	NCU16419	M1	M2	56.6274	24.3895	-1.21524	0.0018	0.00692425	yes
																																	NCU16445T0	NCU16445	M1	M2	16.0674	2.48873	-2.69065	5e-05	0.000274028	yes
																																	NCU16553T0	NCU16553	M1	M2	3.10924	1.11683	-1.47715	0.0001	0.00052259	yes
																																	NCU16793T0	NCU16793	M1	M2	27.7851	14.3281	-0.955462	0.00355	0.012499	yes
																																	NCU16848T0	NCU16848	M1	M2	0.771482	0.245738	-1.65051	0.0027	0.00985628	yes
																																	NCU17275T1	NCU17275	M1	M2	32.4309	5.66414	-2.51744	5e-05	0.000274028	yes
Supplemental table 4B. Isoforms expressed oppositely and significantly during conidium germination between cultures on Bird medium and on Maple Sap medium
	Significant expression changes between stage 1 and 2 on Bird medium											Significant expression changes between stage 1 and 2 on Maple Sap medium										Annotation at NCBI
test_id	gene_id	Bird_stage1	Bird_stage2	value_1	value_2	log2(fold_change)	p_value	q_value	significant		test_id	gene_id	Maple_stage1	Maple_stage2	value_1	value_2	log2(fold_change)	p_value	q_value	significant
B1-B2 up											M1-M2 down
NCU08274T1	NCU08274	B1	B2	7.43742	19.6268	1.39995	5e-05	0.000274028	yes		NCU08274T1	NCU08274	M1	M2	41.4102	7.04844	-2.55461	5e-05	0.000274028	yes		hypothetical protein
NCU03684T0	NCU03684	B1	B2	11.6995	28.4563	1.2823	0.00035	0.00162636	yes		NCU03684T0	NCU03684	M1	M2	8.44973	1.45243	-2.54044	0.00105	0.00431335	yes		hypothetical protein
NCU16402T0	NCU16402	B1	B2	114.817	242.159	1.07662	0.0001	0.00052259	yes		NCU16402T0	NCU16402	M1	M2	204.005	51.6406	-1.98203	5e-05	0.000274028	yes		hypothetical protein
NCU08307T0	NCU08307	B1	B2	5.01205	10.4732	1.06323	5e-05	0.000274028	yes		NCU08307T0	NCU08307	M1	M2	5.0535	2.34336	-1.1087	0.0002	0.000983335	yes		hypothetical protein
NCU06783T1	NCU06783	B1	B2	341.705	682.542	0.998167	0.00275	0.0100153	yes		NCU06783T1	NCU06783	M1	M2	189.3	102.222	-0.888968	0.0081	0.0253511	yes		ATP citrate lyase
NCU04648T1	NCU04648	B1	B2	33.8306	55.8593	0.723471	0.00665	0.0214152	yes		NCU04648T1	NCU04648	M1	M2	24.8694	14.1484	-0.813732	0.0153	0.0434663	yes		glutamine-dependent NAD(+) synthetase
B1-B2 down											M1-M2 up
NCU02941T1	NCU02941	B1	B2	2.81747	1.36896	-1.04132	0.00945	0.0289209	yes		NCU02941T1	NCU02941	M1	M2	5.56875	12.8654	1.20807	0.00015	0.000756912	yes		hypothetical protein
NCU10007T0	NCU10007	B1	B2	19.0884	8.49822	-1.16746	5e-05	0.000274028	yes		NCU10007T0	NCU10007	M1	M2	36.3596	121.18	1.73675	5e-05	0.000274028	yes		acu-9 - Malate synthase
NCU01449T1	NCU01449	B1	B2	15.0455	5.0604	-1.57201	5e-05	0.000274028	yes		NCU01449T1	NCU01449	M1	M2	17.0496	34.3688	1.01136	0.0006	0.00262963	yes		rib-3 - GTP cyclohydrolase II
NCU08931T0	NCU08931	B1	B2	14.4008	3.60561	-1.99784	5e-05	0.000274028	yes		NCU08931T0	NCU08931	M1	M2	6.66016	14.6949	1.14169	0.00015	0.000756912	yes		merozoite capping protein-1
	Significant expression changes between stage 2 and 3 on Bird medium											Significant expression changes between stage 2 and 3 on Maple Sap medium
test_id	gene_id	Bird_stage2	Bird_stage3	value_1	value_2	log2(fold_change)	p_value	q_value	significant		test_id	gene_id	Maple_stage2	Maple_stage3	value_1	value_2	log2(fold_change)	p_value	q_value	significant
B2-B3 up											M2-M3 down
NCU00262T0	NCU00262	B2	B3	0.500759	1.45101	1.53487	0.00255	0.00937721	yes		NCU00262T0	NCU00262	M2	M3	1.1003	0.475126	-1.21151	0.0059	0.0193465	yes		Glutamine amidotransferase superfamily
NCU01057T0	NCU01057	B2	B3	3.03618	7.80156	1.36151	0.00025	0.00120334	yes		NCU01057T0	NCU01057	M2	M3	39.33	5.71889	-2.78182	5e-05	0.000274028	yes		Taurine catabolism dioxygenase TauD/TfdA
NCU08931T0	NCU08931	B2	B3	3.60561	7.27461	1.01263	0.00095	0.00394883	yes		NCU08931T0	NCU08931	M2	M3	14.6949	7.59778	-0.951668	0.0028	0.0101739	yes		merozoite capping protein-1
NCU00089T3	NCU00089	B2	B3	12.8702	20.9524	0.703075	0.0164	0.0460899	yes		NCU00089T3	NCU00089	M2	M3	10.7813	6.08767	-0.824568	0.00875	0.0270836	yes		hypothetical protein
B2-B3 down											M2-M3 up
NCU02946T0	NCU02946	B2	B3	3.88888	1.68256	-1.2087	5e-05	0.000274028	yes		NCU02946T0	NCU02946	M2	M3	4.11849	6.58693	0.677492	0.01715	0.0478544	yes		hypothetical protein
NCU10715T1	NCU10715	B2	B3	15.8537	6.44117	-1.29943	0.00075	0.00320547	yes		NCU10715T1	NCU10715	M2	M3	7.96174	16.0078	1.00762	0.0075	0.023734	yes		oxysterol binding protein
NCU01428T2	NCU01428	B2	B3	44.2406	15.1691	-1.54424	5e-05	0.000274028	yes		NCU01428T2	NCU01428	M2	M3	5.8052	9.87949	0.767089	0.01805	0.0499533	yes		Hydroxyisourate hydrolase
	Significant expression changes between stage 3 and 4 on Bird medium											Significant expression changes between stage 3 and 4 on Maple Sap medium
test_id	gene_id	Bird_stage3	Bird_stage4	value_1	value_2	log2(fold_change)	p_value	q_value	significant		test_id	gene_id	Maple_stage3	Maple_stage4	value_1	value_2	log2(fold_change)	p_value	q_value	significant
B3-B4 up											M3-M4 down
NCU01057T0	NCU01057	B3	B4	7.80156	17.366	1.15443	0.0002	0.000983335	yes		NCU01057T0	NCU01057	M3	M4	5.71889	1.05244	-2.442	5e-05	0.000274028	yes		Taurine catabolism dioxygenase TauD/TfdA
NCU02657T1	NCU02657	B3	B4	517.856	832.158	0.684306	0.0101	0.0306087	yes		NCU02657T1	NCU02657	M3	M4	186.163	95.4147	-0.964281	0.0003	0.00141619	yes		ethionine resistant-1
B3-B4 down											M3-M4 up
NCU00401T0	NCU00401	B3	B4	6.7186	3.46389	-0.955769	0.01335	0.0387429	yes		NCU00401T0	NCU00401	M3	M4	4.40685	9.49701	1.10773	0.0032	0.0114231	yes		hypothetical protein
NCU01154T1	NCU01154	B3	B4	29.8792	14.6954	-1.02377	0.0019	0.00725975	yes		NCU01154T1	NCU01154	M3	M4	20.4014	54.5251	1.41825	5e-05	0.000274028	yes		submerged protoperithecia-1
NCU08949T0	NCU08949	B3	B4	10.1908	3.62021	-1.49312	0.0073	0.0231977	yes		NCU08949T0	NCU08949	M3	M4	6.07309	17.9755	1.56553	0.0013	0.00520482	yes		hypothetical protein
NCU08949T2	NCU08949	B3	B4	21.5234	6.75928	-1.67096	0.00065	0.00282299	yes		NCU08949T2	NCU08949	M3	M4	13.3261	38.9367	1.54688	5e-05	0.000274028	yes		hypothetical protein
[truncated: 14 more columns]
